# Supplementary material for: High-throughput screening of Mucoromycota fungi for production of low- and high-value lipids
Source: Biotechnol Biofuels. 2018 Mar 14;11:66. doi: 10.1186/s13068-018-1070-7 (PMC5851148; doi:10.1186/s13068-018-1070-7)
Supplement: Supplementary file 2 — Additional file 2. GC-FID and GC-MS fatty acid analysis results. [file 13068_2018_1070_MOESM2_ESM.xlsx]

## Sheet: GC DATA
reproducibility GC measurement (total lipid wt%)		mC13:0 ISTD	1.0528	mg
strain No. 8a I, II, III		mC13:0 ISTD	1.0626	mg	102.135	Mweight	0				130.189	Mweight	0				158.243	Mweight	0				186.297	Mweight	0				200.324	Mweight	0				214.351	Mweight	0				228.378	Mweight	0				242.405	Mweight	0
average		mC13:0 ISTD	0.974	mg	23.0448	cetane number			average		31.5171	cetane number			average		39.9894	cetane number			average		48.4617	cetane number			average		52.6978	cetane number			average		56.934	cetane number			average		61.1702	cetane number			average		65.4063	cetane number
14.374		mC13:0 ISTD	1.00018	mg	-0.955767	ln(kin visc)			0.520009		-0.350008	ln(kin visc)			0.701145		0.137073	ln(kin visc)			0.840318		0.544446	ln(kin visc)			0.922463		0.72564	ln(kin visc)			0.958748		0.894567	ln(kin visc)			0.992606		1.05278	ln(kin visc)			1		1.20156	ln(kin visc)
stdev					0.894276	density			stdev		0.883938	density			stdev		0.877265	density			stdev		0.872602	density			stdev		0.87076	density			stdev		0.86916	density			stdev		0.867756	density			stdev		0.866514	density
0.128683					28.625	HHV			0.0391276		32.41	HHV			0.0246232		34.853	HHV			0.0103039		36.5602	HHV			0.00950738		37.2345	HHV			0.00668745		37.8205	HHV			0.00294159		38.3346	HHV			0		38.7892	HHV
CV%					0	Iodine value					0	Iodine value					0	Iodine value					0	Iodine value					0	Iodine value					0	Iodine value					0	Iodine value					0	Iodine value
0.895245						400						400						400						400						200						400						200						400
strain No. 69 a I, II, III					4:0|RT	4:0|Area	mg	%	RRF		6:0|RT	6:0|Area	mg	%	RRF		8:0|RT	8:0|Area	mg	%	RRF		10:0|RT	10:0|Area	mg	%	RRF		11:0|RT	11:0|Area	mg	%	RRF		12:0|RT	12:0|Area	mg	%	RRF		13:0|RT	13:0|Area	mg	%	RRF		14:0|RT	14:0|Area	mg
average					4.43944	74.507			0.552878		5.19357	96.5954			0.716784		6.09156	111.832			0.829849		7.05421	121.963			0.905021		7.59221	63.8795			0.948032		8.20564	133.402			0.989908		8.92514	67.3811			1		9.7981	140.196
36.5253					4.43854	70.8897			0.484096		5.19263	99.9464			0.68252		6.09052	121.319			0.828471		7.05328	133.549			0.911985		7.59082	69.8115			0.953466		8.20404	145.385			0.992815		8.92399	73.2186			1		9.79678	151.835
stdev					4.43777	67.3667			0.419145		5.19184	102.679			0.638851		6.08984	131.726			0.819579		7.05286	147.068			0.915032		7.59028	76.7981			0.955652		8.20401	159.449			0.992067		8.92436	80.362			1		9.79741	166.191
1.92314					4.43351	73.9299			0.544745		5.18775	96.9032			0.714021		6.08625	113.91			0.839336		7.0496	124.63			0.91832		7.58754	64.7867			0.954748		8.20098	134.724			0.9927		8.92179	67.8574			1		9.79443	141.327
CV%					4.44036	72.2991			0.522954		5.1958	96.3676			0.697047		6.0951	115.598			0.836147		7.05908	127.199			0.920054		7.59708	66.1061			0.956318		8.21141	137.12			0.991818		8.93267	69.1256			1		9.80732	143.594
5.26524					4.43614	73.315			0.530421		5.19081	97.2531			0.703609		6.08977	116.333			0.841647		7.05382	127.129			0.919759		7.59219	66.1102			0.956592		8.20636	137.518			0.994919		8.92784	69.1102			1		9.80197	142.812
					4.43569	73.9344			0.557828		5.19016	97.0486			0.732222		6.08918	113.126			0.853526		7.05342	123.66			0.933004		7.5919	64.1014			0.967277		8.20601	132.065			0.996416		8.92801	66.2699			1		9.8022	136.24
					4.43595	74.1595			0.552456		5.19095	97.5567			0.726754		6.0908	114.279			0.851329		7.05595	125.183			0.932559		7.59462	64.9163			0.967195		8.21022	133.655			0.995672		8.93262	67.1181			1		9.80853	137.942
					4.43982	73.0247			0.535032		5.19513	96.8625			0.709685		6.09532	115.334			0.845021		7.06142	127.011			0.930571		7.60083	65.8399			0.964781		8.21667	135.533			0.993013		8.94008	68.2434			1		9.81705	140.333
					4.44031	72.704			0.512026		5.19574	99.0967			0.697899		6.09626	120.489			0.848557		7.06282	132.654			0.934231		7.60276	68.6607			0.9671		8.21929	141.198			0.994402		8.94387	70.9965			1		9.82164	145.885
					4.44008	71.6461			0.495164		5.19597	99.188			0.685512		6.09678	122.894			0.849348		7.0634	134.62			0.930388		7.60302	69.6116			0.962205		8.21956	143.578			0.992303		8.94384	72.3459			1		9.82144	149.577
					4.43575	74.895			0.533363		5.19178	99.5358			0.708842		6.09425	118.094			0.841004		7.06431	128.994			0.918629		7.60636	66.8131			0.951615		8.2254	138.349			0.985245		8.9534	70.2102			1		9.83487	143.312
	m, biomass (mg)
Mucor plumbeus FRR 2412	51.76				0	0	0	0	0	0	0	0	0	0	0	0	0	0	0	0	0	0	7.05967	2.40289	0.0114249	0.174716	0.0582388	0.100872	0	0	0	0	0	0	8.2032	2.55354	0.0112832	0.172549	0.111375	0.0966095	8.92931	240.038	1.0528	16.1001	18.678	3.91701	9.79367	33.5706	0.142607
	36.69				0	0	0	0			0	0	0	0			0	0	0	0			0	0	0	0			0	0	0	0			0	0	0	0			8.93112	232.837	1.0528	23.1854			9.79522	17.5498	0.0768564
	33.86				0	0	0	0			0	0	0	0			0	0	0	0			0	0	0	0			0	0	0	0			8.20444	1.79467	0.0101566	0.161576			8.92912	187.416	1.0528	16.7485			9.79515	24.5869	0.133769
Mucor plumbeus FRR 4804	49.55				0	0	0	0	0	0	0	0	0	0	0	0	0	0	0	0	0	0	0	0	0	0	0	0	0	0	0	0	0	0	8.20541	2.1944	0.00974649	0.157875	0.158189	0.00182106	8.9313	238.801	1.0528	17.0534	20.9131	3.39574	9.7964	31.9387	0.136377
	33.22				0	0	0	0			0	0	0	0			0	0	0	0			0	0	0	0			0	0	0	0			8.20431	1.53993	0.00719242	0.160146			8.92992	227.088	1.0528	23.4416			9.79495	22.0253	0.0988979
	35.5				0	0	0	0			0	0	0	0			0	0	0	0			0	0	0	0			0	0	0	0			8.20584	1.58114	0.00740918	0.156545			8.93157	226.345	1.0528	22.2441			9.79665	22.7451	0.102466
Mucor circinelloides FRR 5021	52.13				0	0	0	0	0	0	0	0	0	0	0	0	0	0	0	0	0	0	7.05451	7.99333	0.0386323	0.288908	0.340189	0.051139	0	0	0	0	0.0214836	0.0480389	8.20379	14.9517	0.0671561	0.50222	0.477493	0.0333701	8.93001	236.142	1.0528	7.87325	11.1757	1.85969	9.79582	69.8531	0.301628
	32.57				0	0	0	0			0	0	0	0			0	0	0	0			7.05551	6.25666	0.027997	0.324899			0	0	0	0			8.20542	9.78935	0.0407094	0.472423			8.93197	255.052	1.0528	12.2175			9.79696	46.4277	0.185613
	33.28				0	0	0	0			0	0	0	0			0	0	0	0			7.05467	7.83791	0.0365861	0.404182			0	0	0	0			8.20498	10.693	0.046386	0.512446			8.93144	244.502	1.0528	11.6307			9.79652	48.5345	0.202409
	35.1				0	0	0	0			0	0	0	0			0	0	0	0			7.05586	5.29034	0.0260115	0.299651			7.50318	1.97107	0.00932452	0.107418			8.20461	8.10603	0.0370392	0.42669			8.93104	232.122	1.0528	12.1282			9.79605	46.1743	0.202836
	33.7				0	0	0	0			0	0	0	0			0	0	0	0			7.05467	6.98909	0.0335478	0.383302			0	0	0	0			8.20423	9.29394	0.0414586	0.473688			8.93037	237.768	1.0528	12.0288			9.79542	50.7749	0.217748
Mucor circinelloides FRR 5020	46.67				0	0	0	0	0	0	0	0	0	0	0	0	0	0	0	0	0	0	7.0542	7.78691	0.0370598	0.327666	0.392341	0.0815318	0	0	0	0	0	0	8.2041	13.7498	0.0608143	0.537694	0.509459	0.0634229	8.92988	239.806	1.0528	9.3084	11.148	1.28229	9.79603	61.2749	0.260545
	33.92				0	0	0	0			0	0	0	0			0	0	0	0			7.05355	5.92191	0.0289012	0.30605			0	0	0	0			8.20288	8.53763	0.0387225	0.410052			8.92911	233.853	1.0528	11.1486			9.79463	44.5229	0.194134
	32.99				0	0	0	0			0	0	0	0			0	0	0	0			7.05381	8.25817	0.0396253	0.486824			0	0	0	0			8.20334	9.53567	0.0425218	0.52241			8.92984	237.853	1.0528	12.9344			9.79438	43.5692	0.18678
	33.89				0	0	0	0			0	0	0	0			0	0	0	0			7.05308	9.514	0.044003	0.467691			0	0	0	0			8.20261	12.7109	0.0546346	0.580691			8.92885	246.762	1.0528	11.1898			9.79382	50.9341	0.21047
	33.57				0	0	0	0			0	0	0	0			0	0	0	0			7.05258	7.20576	0.0352355	0.373472			0	0	0	0			8.2021	10.3068	0.0468377	0.496447			8.92784	233.398	1.0528	11.159			9.79287	46.3338	0.202424
Mucor circinelloides FRR 4846	47.57				0	0	0	0	0	0	0	0	0	0	0	0	0	0	0	0	0	0	7.05351	4.91174	0.0237977	0.212058	0.233282	0.0767797	0	0	0	0	0	0	8.2028	9.86609	0.0444238	0.395854	0.375874	0.0969651	8.9287	235.558	1.0528	9.38134	10.5617	0.863661	9.79427	58.164	0.251777
	37.95				0	0	0	0			0	0	0	0			0	0	0	0			7.05355	3.79059	0.0184612	0.18545			0	0	0	0			8.20267	6.48533	0.0293533	0.294866			8.92855	234.339	1.0528	10.5758			9.79341	43.9467	0.191224
	38.79				0	0	0	0			0	0	0	0			0	0	0	0			7.05235	3.48938	0.0168034	0.168078			0	0	0	0			8.20176	6.27418	0.0280787	0.280861			8.92774	237	1.0528	10.5308			9.79303	46.2992	0.199198
	37.84				0	0	0	0			0	0	0	0			0	0	0	0			7.05284	4.99921	0.0239502	0.238858			0	0	0	0			8.20252	8.67442	0.0386207	0.385168			8.92889	238.226	1.0528	10.4997			9.79383	48.9769	0.209634
	38.23				0	0	0	0			0	0	0	0			0	0	0	0			7.0513	7.04237	0.0322378	0.361966			0	0	0	0			8.20028	10.9412	0.046546	0.522618			8.92625	249.316	1.0528	11.8208			9.79096	48.4171	0.19802
Mucor circinelloides VI 04473	51.35				0	0	0	0	0	0	0	0	0	0	0	0	0	0	0	0	0	0	7.05266	6.10069	0.0295664	0.24386	0.216907	0.0166015	0	0	0	0	0	0	8.20165	9.22415	0.0415449	0.342657	0.309046	0.0190071	8.92749	235.493	1.0528	8.68337	10.7824	1.6878	9.79309	57.1257	0.247351
	36.48				0	0	0	0			0	0	0	0			0	0	0	0			7.05187	4.66634	0.0221846	0.212848			0	0	0	0			8.20122	7.02455	0.031036	0.297772			8.92761	240.061	1.0528	10.101			9.79252	46.4975	0.197501
	34.32				0	0	0	0			0	0	0	0			0	0	0	0			7.05299	4.10333	0.0196712	0.211331			0	0	0	0			8.20244	6.35738	0.0283233	0.304283			8.92842	238.069	1.0528	11.3104			9.7936	41.832	0.17917
	42.51				0	0	0	0			0	0	0	0			0	0	0	0			7.05415	2.03673	0.0198443	0.198801			0	0	0	0			8.20342	3.28404	0.029736	0.297897			8.92652	117.137	1.0528	10.547			9.79397	21.9962	0.191476
	34.27				0	0	0	0			0	0	0	0			0	0	0	0			7.05235	3.84703	0.0172707	0.217695			0	0	0	0			8.2018	5.75445	0.0240082	0.30262			8.92815	254.222	1.0528	13.2704			9.79225	37.9161	0.15208
Mucor circinelloides UBOCC-A-105017	38.73				0	0	0	0	0	0	0	0	0	0	0	0	0	0	0	0	0	0	7.05335	4.52288	0.0212605	0.258252	0.251338	0.0246357	0	0	0	0	0	0	8.20318	9.3365	0.0407862	0.495431	0.463807	0.0383809	8.92967	242.795	1.0528	12.7884	13.1255	0.884789	9.79437	43.5096	0.182728
	34.71				0	0	0	0			0	0	0	0			0	0	0	0			7.05266	4.70921	0.0217669	0.287157			0	0	0	0			8.20208	8.87361	0.0381172	0.502856			8.92818	246.915	1.0528	13.8889			9.79304	40.409	0.166874
	36.22				0	0	0	0			0	0	0	0			0	0	0	0			7.05285	4.0782	0.0189706	0.224321			0	0	0	0			8.20236	8.00514	0.0346061	0.409207			8.92888	245.349	1.0528	12.4491			9.79397	41.8944	0.174113
	37.95				0	0	0	0			0	0	0	0			0	0	0	0			7.05238	4.93222	0.0218485	0.254513			0	0	0	0			8.20211	9.74042	0.0400986	0.467109			8.92877	257.643	1.0528	12.2641			9.7932	45.8987	0.181653
	33.38				0	0	0	0			0	0	0	0			0	0	0	0			7.05257	3.67989	0.0171891	0.232447			0	0	0	0			8.20219	7.57085	0.0328651	0.444432			8.92861	244.331	1.0528	14.2369			9.79317	37.0838	0.154762
Mucor fragilis UBOCC-A-109196	39.16				0	0	0	0	0	0	0	0	0	0	0	0	0	0	0	0	0	0	7.05333	1.20556	0.00563777	0.066444	0.0412397	0.0360076	0	0	0	0	0	0	8.20207	3.40957	0.014818	0.174638	0.164814	0.00873192	8.92855	244.049	1.0528	12.4078	13.0945	1.70031	9.79322	38.3575	0.160263
	31.91				0	0	0	0			0	0	0	0			0	0	0	0			0	0	0	0			0	0	0	0			8.20177	2.62153	0.0110623	0.157936			8.92802	251.349	1.0528	15.0307			9.7923	31.0436	0.125937
	39.19				0	0	0	0			0	0	0	0			0	0	0	0			7.0535	1.10686	0.00509074	0.0572751			0	0	0	0			8.20242	3.36604	0.0143873	0.161869			8.92854	248.147	1.0528	11.8449			9.79363	39.6413	0.162892
Mucor fragilis UBOCC-A-113030	36.77				0	0	0	0	0	0	0	0	0	0	0	0	0	0	0	0	0	0	0	0	0	0	0	0	0	0	0	0	0	0	8.20228	1.78263	0.0078886	0.164626	0.169551	0.00665098	8.92827	241.91	1.0626	22.1752	22.9688	0.785673	9.79313	26.4484	0.11252
	34.72				0	0	0	0			0	0	0	0			0	0	0	0			0	0	0	0			0	0	0	0			8.20259	1.6961	0.00792562	0.177117			8.92819	229.092	1.0626	23.7463			9.79324	23.3406	0.104854
	34.19				0	0	0	0			0	0	0	0			0	0	0	0			0	0	0	0			0	0	0	0			8.20326	1.65821	0.00771631	0.16691			8.92955	230.051	1.0626	22.9849			9.795	24.2674	0.108564
Mucor circinelloides UBOCC-A-102010	39.17				0	0	0	0	0	0	0	0	0	0	0	0	0	0	0	0	0	0	7.05282	3.20045	0.0163426	0.17085	0.163878	0.0182772	0	0	0	0	0	0	8.2026	6.88313	0.032664	0.341478	0.321549	0.019448	8.92853	225.585	1.0626	11.1087	12.0924	0.960876	9.79465	50.1366	0.228733
	37.42				0	0	0	0			0	0	0	0			0	0	0	0			7.05278	3.30596	0.016475	0.182581			0	0	0	0			8.2022	6.42707	0.0297655	0.329871			8.92843	231.149	1.0626	11.7761			9.79371	47.7596	0.212643
	36.01				0	0	0	0			0	0	0	0			0	0	0	0			7.05247	2.81926	0.014226	0.154989			0	0	0	0			8.20209	5.7781	0.027096	0.295204			8.92752	228.282	1.0626	11.5767			9.7935	46.0341	0.207535
	35.49				0	0	0	0			0	0	0	0			0	0	0	0			7.05171	3.16976	0.0136321	0.17443			0	0	0	0			8.20084	6.52776	0.0260898	0.333834			8.92776	267.846	1.0626	13.5966			9.79213	48.6455	0.186914
	34.47				0	0	0	0			0	0	0	0			0	0	0	0			7.05239	2.26725	0.0116969	0.136539			0	0	0	0			8.20218	5.49178	0.0263304	0.307356			8.92772	223.279	1.0626	12.4038			9.79321	43.0667	0.198507
Mucor hiemalis FRR 5101	35.45				0	0	0	0	0	0	0	0	0	0	0	0	0	0	0	0	0	0	0	0	0	0	0	0	0	0	0	0	0	0	0	0	0	0	0	0	8.92715	227.554	1.0626	24.0557	22.7513	1.17863	9.79213	17.5404	0.0793301
	40.45				0	0	0	0			0	0	0	0			0	0	0	0			0	0	0	0			0	0	0	0			0	0	0	0			8.92759	225.435	1.0626	21.7629			9.79266	19.9574	0.0911101
	36.55				0	0	0	0			0	0	0	0			0	0	0	0			0	0	0	0			0	0	0	0			0	0	0	0			8.92676	223.307	1.0626	22.4353			9.7921	18.0738	0.0832973
Mucor hiemalis UBOCC-A-109197	37.33				0	0	0	0	0	0	0	0	0	0	0	0	0	0	0	0	0	0	7.0519	3.59398	0.0182156	0.335506	0.356541	0.0411026	0	0	0	0	0	0	8.20144	7.76671	0.0365828	0.673804	0.750556	0.107103	8.92738	227.275	1.0626	19.5716	19.8952	1.45982	9.79271	30.1442	0.136501
	33.09				0	0	0	0			0	0	0	0			0	0	0	0			7.05189	3.81621	0.0199718	0.403904			0	0	0	0			8.20201	8.8747	0.0431629	0.872914			8.92797	220.108	1.0626	21.4897			9.79313	28.7555	0.134453
	35.68				0	0	0	0			0	0	0	0			0	0	0	0			7.05248	3.70473	0.01884	0.330213			0	0	0	0			8.2025	8.51036	0.0402203	0.704949			8.9285	226.514	1.0626	18.6244			9.79377	31.6211	0.14367
Mucor lanceolatus UBOCC-A-110148	31.04				0	0	0	0	0	0	0	0	0	0	0	0	0	0	0	0	0	0	0	0	0	0	0	0	0	0	0	0	0	0	0	0	0	0	0	0	8.92693	220.376	1.0626	31.8449	31.1856	6.49006	9.79173	11.0585	0.0516434
	35.09				0	0	0	0			0	0	0	0			0	0	0	0			0	0	0	0			0	0	0	0			0	0	0	0			8.92808	217.899	1.0626	37.3208			9.79401	9.59724	0.0453289
	36.38				0	0	0	0			0	0	0	0			0	0	0	0			0	0	0	0			0	0	0	0			0	0	0	0			8.92683	228.848	1.0626	24.391			9.79147	15.5675	0.0700092
Mucor lanceolatus UBOCC-A-109193	32.03				0	0	0	0	0	0	0	0	0	0	0	0	0	0	0	0	0	0	0	0	0	0	0	0	7.49823	1.07412	0.00521029	0.0926659	0.0308886	0.0535007	8.20256	1.23756	0.00579832	0.103124	0.112439	0.0109607	8.92822	228.484	1.0626	18.8985	20.3034	2.14031	9.79367	24.5685	0.110664
	31.13				0	0	0	0			0	0	0	0			0	0	0	0			0	0	0	0			0	0	0	0			8.20265	1.25561	0.00581163	0.124517			8.92752	231.285	1.0626	22.7667			9.79215	20.4183	0.0908567
	36.11				0	0	0	0			0	0	0	0			0	0	0	0			0	0	0	0			0	0	0	0			8.20121	1.30223	0.00605571	0.109676			8.92683	230.204	1.0626	19.2449			9.792	24.1633	0.108026
Mucor mucedo UBOCC-A-101361	50.73				0	0	0	0	0	0	0	0	0	0	0	0	0	0	0	0	0	0	7.05183	5.24519	0.0278865	0.196949	0.144366	0.0509546	0	0	0	0	0	0	8.20133	10.8705	0.05371	0.379327	0.329858	0.0480498	8.92708	216.664	1.0626	7.50461	10.0385	2.57523	9.79347	66.2329	0.314608
	35.8				0	0	0	0			0	0	0	0			0	0	0	0			7.05235	2.99537	0.0150397	0.140938			0	0	0	0			8.20217	7.47556	0.0348821	0.326883			8.92778	229.421	1.0626	9.95769			9.79373	48.1546	0.216017
	36.44				0	0	0	0			0	0	0	0			0	0	0	0			7.05214	2.25473	0.00799585	0.0952125			0	0	0	0			8.2019	7.22065	0.0237967	0.283365			8.93039	324.827	1.0626	12.6532			9.79416	49.5327	0.156936
Mucor plumbeus UBOCC-A-109208	50.85				0	0	0	0	0	0	0	0	0	0	0	0	0	0	0	0	0	0	0	0	0	0	0.044862	0.0777032	0	0	0	0	0	0	8.20225	2.54914	0.0121518	0.173392	0.15092	0.0378267	8.92781	224.568	1.0626	15.1621	18.9099	3.3576	9.79336	32.5953	0.14938
	35.65				0	0	0	0			0	0	0	0			0	0	0	0			7.05468	1.43256	0.00717785	0.134586			0	0	0	0			8.20146	1.97139	0.00917966	0.17212			8.92708	229.9	1.0626	19.9239			9.79173	25.5385	0.114325
	33.93				0	0	0	0			0	0	0	0			0	0	0	0			0	0	0	0			0	0	0	0			8.20128	1.13261	0.00526537	0.107248			8.92736	230.273	1.0626	21.6436			9.7918	17.945	0.0802016
Mucor plumbeus UBOCC-A-109204	51.93				0	0	0	0	0	0	0	0	0	0	0	0	0	0	0	0	0	0	0	0	0	0	0	0	0	0	0	0	0	0	8.20165	1.85312	0.00834043	0.134748	0.132664	0.0020744	8.92766	237.853	1.0626	17.1674	19.7078	2.37842	9.79312	29.9962	0.12979
	40.13				0	0	0	0			0	0	0	0			0	0	0	0			0	0	0	0			0	0	0	0			8.20167	1.51833	0.0070214	0.132645			8.92777	231.491	1.0626	20.0742			9.79237	24.0794	0.107052
	37.46				0	0	0	0			0	0	0	0			0	0	0	0			0	0	0	0			0	0	0	0			8.20241	1.37177	0.00634206	0.1306			8.92781	231.549	1.0626	21.8817			9.79282	22.9622	0.10206
Mucor racemosus FRR 3336	53.46				0	0	0	0	0	0	0	0	0	0	0	0	0	0	0	0	0	0	0	0	0	0	0	0	0	0	0	0	0	0	8.20101	1.93775	0.00867282	0.112227	0.110881	0.00847916	8.92699	239.183	1.0626	13.7501	16.7892	2.65076	9.79209	20.098	0.0864782
	38.15				0	0	0	0			0	0	0	0			0	0	0	0			0	0	0	0			0	0	0	0			8.20086	1.51784	0.0070044	0.118607			8.92631	231.979	1.0626	17.9932			9.79167	14.4075	0.063918
	36.92				0	0	0	0			0	0	0	0			0	0	0	0			0	0	0	0			0	0	0	0			8.20161	1.25007	0.00580871	0.10181			8.92749	230.382	1.0626	18.6242			9.79269	13.1998	0.0589663
Mucor racemosus FRR 3337	57.1				0	0	0	0	0	0	0	0	0	0	0	0	0	0	0	0	0	0	0	0	0	0	0	0	0	0	0	0	0	0	8.20106	4.12174	0.018659	0.174135	0.168186	0.00530901	8.92703	236.475	1.0626	9.91673	13.7895	3.42742	9.79281	35.8736	0.156125
	38.29				0	0	0	0			0	0	0	0			0	0	0	0			0	0	0	0			0	0	0	0			8.20029	2.31466	0.0107667	0.166494			8.92625	230.142	1.0626	16.4318			9.79109	20.29	0.0907337
	41.85				0	0	0	0			0	0	0	0			0	0	0	0			0	0	0	0			0	0	0	0			8.20035	2.55513	0.0115973	0.16393			8.92664	235.857	1.0626	15.02			9.79151	22.8772	0.0998248
Mucor racemosus UBOCC-A-111130	51.9				0	0	0	0	0	0	0	0	0	0	0	0	0	0	0	0	0	0	7.05126	6.4262	0.0315131	0.276095	0.270092	0.00519989	0	0	0	0	0	0	8.20088	11.256	0.0512972	0.449429	0.419881	0.0269767	8.92721	234.901	1.0626	9.30974	10.6742	1.34476	9.79421	82.4662	0.361306
	31.99				0	0	0	0			0	0	0	0			0	0	0	0			7.05251	4.41394	0.0216736	0.26699			0	0	0	0			8.2028	7.35849	0.0335789	0.413646			8.92862	215.033	0.974	11.9983			9.79533	55.4382	0.243208
	37.01				0	0	0	0			0	0	0	0			0	0	0	0			7.05264	4.83415	0.0242889	0.267191			0	0	0	0			8.20232	7.72049	0.0360499	0.396568			8.92822	210.147	0.974	10.7145			9.79471	61.6262	0.27664
Mucor racemosus UBOCC-A-102007	31.37				0	0	0	0	0	0	0	0	0	0	0	0	0	0	0	0	0	0	7.05205	3.10465	0.015946	0.206833	0.225836	0.0167776	0	0	0	0	0	0	8.20231	5.79108	0.027642	0.35854	0.374759	0.014616	8.92787	205.576	0.974	12.6336	11.3619	1.10192	9.79474	50.6947	0.232629
	39.95				0	0	0	0			0	0	0	0			0	0	0	0			7.05292	4.31761	0.0217403	0.238599			0	0	0	0			8.20364	7.53379	0.035254	0.38691			8.92916	209.695	0.974	10.6896			9.79662	61.4602	0.27649
	37.31				0	0	0	0			0	0	0	0			0	0	0	0			7.05233	4.18637	0.0210028	0.232078			0	0	0	0			8.20227	7.35314	0.0342835	0.378827			8.9282	210.46	0.974	10.7625			9.79515	61.3792	0.275121
Mucor racemosus UBOCC-A-111127	34.94				0	0	0	0	0	0	0	0	0	0	0	0	0	0	0	0	0	0	7.05323	3.58822	0.0181027	0.221171	0.21903	0.0120895	0	0	0	0	0	0	8.20384	7.04239	0.0330184	0.403404	0.399296	0.00355755	8.92995	209.289	0.974	11.8999	11.5873	0.286871	9.7973	63.5982	0.286663
	38.87				0	0	0	0			0	0	0	0			0	0	0	0			7.05391	4.00227	0.0194286	0.229906			0	0	0	0			8.20368	7.44145	0.0335709	0.397259			8.93019	217.508	0.974	11.5257			9.79734	67.2248	0.291559
	37.71				0	0	0	0			0	0	0	0			0	0	0	0			7.05392	3.57306	0.0177006	0.206013			0	0	0	0			8.20399	7.41329	0.0341296	0.397226			8.92955	213.138	0.974	11.3362			9.79696	67.4375	0.298479
Mortierella alpina UBOCC-A-112046	54.76				0	0	0	0	0	0	0	0	0	0	0	0	0	0	0	0	0	0	0	0	0	0	0	0	0	0	0	0	0	0	0	0	0	0	0	0	8.93005	207.974	0.974	5.76185	8.29069	2.29225	9.79746	53.2931	0.241733
	31.56				0	0	0	0			0	0	0	0			0	0	0	0			0	0	0	0			0	0	0	0			0	0	0	0			8.93115	211.641	0.974	8.87825			9.79757	28.6252	0.127592
	28.73				0	0	0	0			0	0	0	0			0	0	0	0			0	0	0	0			0	0	0	0			0	0	0	0			8.93145	208.635	0.974	10.232			9.7979	28.6681	0.129624
Mortierella alpina ATCC 32222	32.98				0	0	0	0	0	0	0	0	0	0	0	0	0	0	0	0	0	0	0	0	0	0	0	0	0	0	0	0	0	0	0	0	0	0	0	0	8.92986	211.693	0.974	6.64919	6.4571	0.546021	9.79657	41.1316	0.183291
	32.04				0	0	0	0			0	0	0	0			0	0	0	0			0	0	0	0			0	0	0	0			0	0	0	0			8.93133	212.003	0.974	6.88111			9.79842	36.4561	0.162219
	37.17				0	0	0	0			0	0	0	0			0	0	0	0			0	0	0	0			0	0	0	0			0	0	0	0			8.9306	214.077	0.974	5.84099			9.79726	46.3803	0.20438
Umbelopsis isabellina UBOCC-A-101350	53.81				0	0	0	0	0	0	0	0	0	0	0	0	0	0	0	0	0	0	0	0	0	0	0	0	0	0	0	0	0	0	8.20515	1.70841	0.00805519	0.0508392	0.0169464	0.029352	8.93183	208.112	0.974	6.14727	9.45605	2.90118	9.79953	54.839	0.248579
	31.42				0	0	0	0			0	0	0	0			0	0	0	0			0	0	0	0			0	0	0	0			0	0	0	0			8.93132	210.455	0.974	10.6567			9.79818	29.0483	0.130207
	30.43				0	0	0	0			0	0	0	0			0	0	0	0			0	0	0	0			0	0	0	0			0	0	0	0			8.93223	212.573	0.974	11.5641			9.79887	27.4125	0.12165
Umbelopsis isabellina UBOCC-A-101351	53.94				0	0	0	0	0	0	0	0	0	0	0	0	0	0	0	0	0	0	0	0	0	0	0	0	0	0	0	0	0	0	8.2053	1.22443	0.0056148	0.0437564	0.0145855	0.0252628	8.93146	213.984	0.974	7.59044	9.20006	1.68484	9.79839	29.5858	0.130429
	32.7				0	0	0	0			0	0	0	0			0	0	0	0			0	0	0	0			0	0	0	0			0	0	0	0			8.93187	210.604	0.974	10.9512			9.79835	17.9997	0.0806256
	36.02				0	0	0	0			0	0	0	0			0	0	0	0			0	0	0	0			0	0	0	0			0	0	0	0			8.93167	214.211	0.974	9.05855			9.79793	21.744	0.0957567
Umbelopsis vinacea UBOCC-A-101347	51.63				0	0	0	0	0	0	0	0	0	0	0	0	0	0	0	0	0	0	0	0	0	0	0	0	0	0	0	0	0	0	0	0	0	0	0	0	8.93158	212.295	0.974	7.2349	8.49753	1.26779	9.79885	35.6654	0.158482
	37.09				0	0	0	0			0	0	0	0			0	0	0	0			0	0	0	0			0	0	0	0			0	0	0	0			8.93227	218.312	0.974	9.77042			9.79892	26.1502	0.112998
	39.64				0	0	0	0			0	0	0	0			0	0	0	0			0	0	0	0			0	0	0	0			0	0	0	0			8.93353	215.201	0.974	8.48727			9.80024	29.516	0.129386
Mortierella hyalina UBOCC-A-101349	37.86				0	0	0	0	0	0	0	0	0	0	0	0	0	0	0	0	0	0	0	0	0	0	0	0	0	0	0	0	0	0	8.20692	3.81229	0.0174148	0.148981	0.154892	0.0053922	8.93312	214.807	0.974	8.33242	10.821	2.71597	9.80108	56.676	0.248899
	31.75				0	0	0	0			0	0	0	0			0	0	0	0			0	0	0	0			0	0	0	0			8.20653	3.27269	0.0149236	0.159542			8.93267	215.185	0.974	10.4126			9.80009	50.5325	0.221529
	34.9				0	0	0	0			0	0	0	0			0	0	0	0			0	0	0	0			0	0	0	0			8.20904	2.04343	0.0110871	0.156154			8.93463	180.851	0.974	13.7181			9.80249	31.6991	0.165348
Mortierella zonata UBOCC-A-101348	38.51				0	0	0	0	0	0	0	0	0	0	0	0	0	0	0	0	0	0	0	0	0	0	0	0	0	0	0	0	0	0	8.21021	2.74437	0.0123689	0.104511	0.104333	0.0100372	8.93624	217.718	0.974	8.2298	9.30998	0.943983	9.80367	38.0559	0.164892
	35.37				0	0	0	0			0	0	0	0			0	0	0	0			0	0	0	0			0	0	0	0			8.20928	2.45721	0.011157	0.11428			8.9357	216.112	0.974	9.97661			9.80301	32.7382	0.142906
	34.59				0	0	0	0			0	0	0	0			0	0	0	0			0	0	0	0			0	0	0	0			8.20952	2.06923	0.00943674	0.0942079			8.93562	215.163	0.974	9.72353			9.80288	30.3369	0.133008
Mortierella alpina UBOCC-A-112047	32.49				0	0	0	0	0	0	0	0	0	0	0	0	0	0	0	0	0	0	0	0	0	0	0	0	0	0	0	0	0	0	0	0	0	0	0	0	8.93557	217.277	1.00018	11.1027	12.0904	1.19756	9.80305	33.7288	0.150376
	33.73				0	0	0	0			0	0	0	0			0	0	0	0			0	0	0	0			0	0	0	0			0	0	0	0			8.93638	222.185	1.00018	11.7461			9.8036	34.6045	0.150873
	28.88				0	0	0	0			0	0	0	0			0	0	0	0			0	0	0	0			0	0	0	0			0	0	0	0			8.93875	220.327	1.00018	13.4224			9.80551	29.9652	0.131747
Lichtheimia corymbifera CCM 8077	31.84				0	0	0	0	0	0	0	0	0	0	0	0	0	0	0	0	0	0	0	0	0	0	0	0	0	0	0	0	0	0	0	0	0	0	0	0	8.93911	219.851	1.00018	11.4797	11.27	0.499687	9.80577	9.56596	0.0421495
	34.89				0	0	0	0			0	0	0	0			0	0	0	0			0	0	0	0			0	0	0	0			0	0	0	0			8.93796	218.703	1.00018	10.6997			9.80483	9.84645	0.0436131
	31.5				0	0	0	0			0	0	0	0			0	0	0	0			0	0	0	0			0	0	0	0			0	0	0	0			8.93768	213.357	1.00018	11.6307			9.80482	9.07224	0.0411908
Absidia coerulea CCM 8230	38.97				0	0	0	0	0	0	0	0	0	0	0	0	0	0	0	0	0	0	0	0	0	0	0	0	0	0	0	0	0	0	0	0	0	0	0	0	8.9381	214.058	1.00018	8.87933	8.6458	1.04691	9.80572	11.9977	0.0542948
	37.77				0	0	0	0			0	0	0	0			0	0	0	0			0	0	0	0			0	0	0	0			0	0	0	0			8.93376	237.178	1.00018	9.55623			9.79984	13.0179	0.0531691
	38.62				0	0	0	0			0	0	0	0			0	0	0	0			0	0	0	0			0	0	0	0			0	0	0	0			8.93469	219.565	1.00018	7.50184			9.80162	15.2862	0.0674418
Absidia cylindrospora CCM F-52T	36.57				0	0	0	0	0	0	0	0	0	0	0	0	0	0	0	0	0	0	0	0	0	0	0	0	0	0	0	0	0	0	0	0	0	0	0	0	8.93323	213.44	1.00018	11.2021	9.76719	1.24317	9.80051	6.02378	0.0273391
	40.32				0	0	0	0			0	0	0	0			0	0	0	0			0	0	0	0			0	0	0	0			0	0	0	0			8.93302	215.921	1.00018	9.08483			9.8	7.33715	0.0329174
	38.29				0	0	0	0			0	0	0	0			0	0	0	0			0	0	0	0			0	0	0	0			0	0	0	0			8.93415	218.503	1.00018	9.01463			9.80145	7.73343	0.0342852
Absidia glauca CCM F-444	36.67				0	0	0	0	0	0	0	0	0	0	0	0	0	0	0	0	0	0	0	0	0	0	0	0	0	0	0	0	0	0	0	0	0	0	0	0	8.9328	210.941	1.00018	8.15448	8.25739	0.917353	9.79946	15.5433	0.0713798
	33.83				0	0	0	0			0	0	0	0			0	0	0	0			0	0	0	0			0	0	0	0			0	0	0	0			8.93275	211.895	1.00018	9.22185			9.79969	13.8993	0.0635426
	39.31				0	0	0	0			0	0	0	0			0	0	0	0			0	0	0	0			0	0	0	0			0	0	0	0			8.93308	210.605	1.00018	7.39582			9.79984	16.5596	0.0761679
Umbelopsis ramanniana CCM F-622	35.49				0	0	0	0	0	0	0	0	0	0	0	0	0	0	0	0	0	0	0	0	0	0	0	0	0	0	0	0	0	0	0	0	0	0	0	0	8.93265	208.06	1.00018	10.571	11.3186	0.724028	9.8	11.9917	0.0558319
	33.46				0	0	0	0			0	0	0	0			0	0	0	0			0	0	0	0			0	0	0	0			0	0	0	0			8.93315	211.572	1.00018	11.3682			9.8006	11.8005	0.0540299
	34.19				0	0	0	0			0	0	0	0			0	0	0	0			0	0	0	0			0	0	0	0			0	0	0	0			8.93195	209.898	1.00018	12.0165			9.79876	11.5618	0.0533593
Umbelopsis vinacea CCM 8333	32.67				0	0	0	0	0	0	0	0	0	0	0	0	0	0	0	0	0	0	0	0	0	0	0	0	0	0	0	0	0	0	0	0	0	0	0.0163399	0.0283016	8.93297	212.657	1.00018	10.3324	9.24732	1.19033	9.80016	15.7185	0.0716017
	31.56				0	0	0	0			0	0	0	0			0	0	0	0			0	0	0	0			0	0	0	0			0	0	0	0			8.93212	214.506	1.00018	9.43539			9.79904	15.605	0.0704722
	38.99				0	0	0	0			0	0	0	0			0	0	0	0			0	0	0	0			0	0	0	0			8.20652	1.29872	0.00614845	0.0490198			8.93359	212.84	1.00018	7.97414			9.80005	20.7387	0.0943891
Mucor circinelloides CCM 8328	40.18				0	0	0	0	0	0	0	0	0	0	0	0	0	0	0	0	0	0	7.05438	5.03604	0.0253325	0.231317	0.197459	0.0202009	0	0	0	0	0	0	8.2054	7.84092	0.0366546	0.334701	0.315287	0.0174458	8.93184	215.546	1.00018	9.13285	10.9558	1.19029	9.79933	46.6964	0.209863
	37.21				0	0	0	0			0	0	0	0			0	0	0	0			7.05563	3.37283	0.0169429	0.197304			0	0	0	0			8.20725	5.79535	0.0270548	0.31506			8.93355	215.842	1.00018	11.6473			9.80124	37.6735	0.16908
	34.14				0	0	0	0			0	0	0	0			0	0	0	0			7.05476	3.32554	0.0167545	0.184783			0	0	0	0			8.20606	6.25676	0.0292948	0.323089			8.93229	215.209	1.00018	11.0309			9.79948	38.348	0.172613
	36.37				0	0	0	0			0	0	0	0			0	0	0	0			7.05597	3.36174	0.0168362	0.179728			0	0	0	0			8.20721	5.78409	0.0269207	0.28738			8.93355	216.496	1.00018	10.677			9.80094	39.5648	0.177032
	30.54				0	0	0	0			0	0	0	0			0	0	0	0			7.05644	3.11197	0.0158002	0.194164			0	0	0	0			8.20741	5.45335	0.0257315	0.316206			8.9337	213.55	1.00018	12.2909			9.80069	34.5505	0.156728
Mucor plumbeus CCM F-443	30.72				0	0	0	0	0	0	0	0	0	0	0	0	0	0	0	0	0	0	0	0	0	0	0.0287497	0.049796	0	0	0	0	0	0	8.20774	1.71796	0.00818171	0.129067	0.142137	0.0113407	8.93406	211.578	1.00018	15.7778	16.1753	2.30335	9.80117	26.904	0.12318
	29.31				0	0	0	0			0	0	0	0			0	0	0	0			0	0	0	0			0	0	0	0			8.20834	1.64638	0.00793546	0.147982			8.93468	209.054	1.00018	18.6515			9.80225	23.2189	0.107591
	37.46				0	0	0	0			0	0	0	0			0	0	0	0			7.05648	1.2284	0.00611955	0.0862492			0	0	0	0			8.20728	2.28907	0.0105976	0.149364			8.93354	217.646	1.00018	14.0966			9.80102	32.1772	0.143216
Mucor racemosus CCM 8190	36.29				0	0	0	0	0	0	0	0	0	0	0	0	0	0	0	0	0	0	7.05577	6.23284	0.0313198	0.377706	0.335831	0.0691889	0	0	0	0	0	0	8.20762	9.65407	0.0450833	0.543688	0.546575	0.0182417	8.93418	215.772	1.00018	12.0618	15.9619	4.71973	9.80208	63.8571	0.286685
	36.86				0	0	0	0			0	0	0	0			0	0	0	0			7.05509	1.66866	0.0120714	0.25597			0	0	0	0			8.20624	3.71741	0.0249919	0.529948			8.931	149.879	1.00018	21.2086			9.79938	26.4186	0.17075
	31.03				0	0	0	0			0	0	0	0			0	0	0	0			7.05578	5.14372	0.0255816	0.373818			0	0	0	0			8.20757	8.38165	0.0387393	0.566088			8.93423	218.011	1.00018	14.6154			9.80188	52.4597	0.233098
Mucor flavus CCM 8086	32.73				0	0	0	0	0	0	0	0	0	0	0	0	0	0	0	0	0	0	0	0	0	0	0	0	0	0	0	0	0	0	8.20886	1.93272	0.00906269	0.189191	0.178557	0.00954031	8.93462	214.888	1.00018	20.8796	21.6539	0.105659	9.80207	29.1145	0.131247
	32.99				0	0	0	0			0	0	0	0			0	0	0	0			0	0	0	0			0	0	0	0			8.20722	1.76109	0.00823262	0.172419			8.93373	215.548	1.00018	20.9472			9.80134	28.4372	0.127801
	32.8				0	0	0	0			0	0	0	0			0	0	0	0			0	0	0	0			0	0	0	0			8.20665	1.72172	0.00820215	0.172926			8.93298	211.513	1.00018	21.0868			9.80029	28.2917	0.129573
	28.36				0	0	0	0			0	0	0	0			0	0	0	0			0	0	0	0			0	0	0	0			8.20661	1.56013	0.00732028	0.178815			8.93242	214.751	1.00018	24.4317			9.80023	24.7518	0.111652
	33.6				0	0	0	0			0	0	0	0			0	0	0	0			0	0	0	0			0	0	0	0			8.20652	1.86194	0.0085769	0.179433			8.93312	218.745	1.00018	20.9242			9.80015	30.1957	0.133721
Mucor fragilis CCM F-236	33.26				0	0	0	0	0	0	0	0	0	0	0	0	0	0	0	0	0	0	7.05515	1.41134	0.00705567	0.159257	0.178352	0.0165383	0	0	0	0	0	0	8.20646	3.70256	0.0172021	0.388276	0.429957	0.0372997	8.93299	216.881	1.00018	22.5755	20.3159	3.03328	9.80025	23.3426	0.10426
	30.33				0	0	0	0			0	0	0	0			0	0	0	0			7.05449	1.78093	0.00872955	0.187684			0	0	0	0			8.20661	4.50691	0.0205303	0.441398			8.93264	221.2	1.00018	21.5038			9.79999	29.2939	0.128287
	38.77				0	0	0	0			0	0	0	0			0	0	0	0			7.05473	2.269	0.0111538	0.188114			0	0	0	0			8.2059	5.97288	0.0272863	0.460195			8.93262	220.567	1.00018	16.8685			9.7995	36.6065	0.160772
Amylomyces rouxii CCM F-220	34.34				0	0	0	0	0	0	0	0	0	0	0	0	0	0	0	0	0	0	7.05524	9.65616	0.0494697	0.646079	0.711187	0.201909	0	0	0	0	0.045945	0.0795791	8.20722	12.2726	0.0584311	0.763116	0.759543	0.106158	8.93322	211.638	1.00018	13.0624	12.6187	0.419918	9.80089	45.1488	0.206654
	35.03				0	0	0	0			0	0	0	0			0	0	0	0			7.05462	8.78714	0.0437658	0.549865			0	0	0	0			8.20615	11.2055	0.0518667	0.651644			8.93279	217.692	1.00018	12.5661			9.80052	44.1367	0.196404
	35.57				0	0	0	0			0	0	0	0			0	0	0	0			7.05493	15.3402	0.0766944	0.937618			7.49634	2.3438	0.0112745	0.137835			8.20644	15.2083	0.070662	0.863869			8.93292	216.869	1.00018	12.2276			9.80046	48.4193	0.216279
Rhizopus microsporus CCM F-718	36.03				0	0	0	0	0	0	0	0	0	0	0	0	0	0	0	0	0	0	0	0	0	0	0	0	0	0	0	0	0	0	0	0	0	0	0.0272688	0.0472309	8.93532	227.208	1.00018	11.3578	15.0659	3.22894	9.80222	5.39673	0.0230091
	32.12				0	0	0	0			0	0	0	0			0	0	0	0			0	0	0	0			0	0	0	0			8.20836	1.04859	0.00493391	0.0818063			8.93479	214.149	1.00018	16.5834			9.80215	5.78549	0.0261708
	27.93				0	0	0	0			0	0	0	0			0	0	0	0			0	0	0	0			0	0	0	0			0	0	0	0			8.93474	210.937	1.00018	17.2566			9.80233	3.95858	0.0181794
Rhizopus oryzae CCM 8075	20.79				0	0	0	0	0	0	0	0	0	0	0	0	0	0	0	0	0	0	0	0	0	0	0	0	0	0	0	0	0	0	0	0	0	0	0	0	8.93462	209.49	1.00018	23.7588	18.252	5.05803	9.80273	3.94763	0.0182543
	28.84				0	0	0	0			0	0	0	0			0	0	0	0			0	0	0	0			0	0	0	0			0	0	0	0			8.93385	213.441	1.00018	17.1839			9.80097	5.34251	0.0242471
	37.26				0	0	0	0			0	0	0	0			0	0	0	0			0	0	0	0			0	0	0	0			0	0	0	0			8.93374	212.874	1.00018	13.8134			9.80149	6.64366	0.0302328
Rhizopus stolonifer CCM F-445	31.92				0	0	0	0	0	0	0	0	0	0	0	0	0	0	0	0	0	0	0	0	0	0	0	0	0	0	0	0	0	0	0	0	0	0	0	0	8.93489	208.258	1.00018	15.0438	12.1773	2.81575	9.80285	7.42783	0.0345503
	36.13				0	0	0	0			0	0	0	0			0	0	0	0			0	0	0	0			0	0	0	0			0	0	0	0			8.93485	207.676	1.00018	12.073			9.80243	10.8149	0.0504465
	40.47				0	0	0	0			0	0	0	0			0	0	0	0			0	0	0	0			0	0	0	0			0	0	0	0			8.93462	211.976	1.00018	9.41516			9.802	12.6619	0.0578634
Mucor plumbeus UBOCC-A-109210	31.5				0	0	0	0	0	0	0	0	0	0	0	0	0	0	0	0	0	0	7.05778	1.39505	0.007234	0.105137	0.0583035	0.0534987	0	0	0	0	0	0	8.20849	2.7079	0.0130494	0.189657	0.180413	0.0084053	8.93477	209.094	1.00018	14.5363	11.8266	2.38809	9.8033	41.3488	0.191564
	37.48				0	0	0	0			0	0	0	0			0	0	0	0			0	0	0	0			0	0	0	0			8.20966	3.45599	0.0163444	0.178354			8.9364	213.062	1.00018	10.9142			9.80474	56.9518	0.258937
	40.85				0	0	0	0			0	0	0	0			0	0	0	0			7.05713	1.37149	0.0069583	0.0697734			0	0	0	0			8.20812	3.66395	0.0172756	0.173229			8.93519	213.706	1.00018	10.0292			9.80405	61.1587	0.277225
Mucor hiemalis UBOCC-A-101359	33.46				0	0	0	0	0	0	0	0	0	0	0	0	0	0	0	0	0	0	7.05582	2.41298	0.0124032	0.112987	0.115781	0.0154323	0	0	0	0	0	0	8.20791	6.14681	0.0293629	0.267483	0.2604	0.0240344	8.9352	210.936	1.00018	9.11118	9.01087	0.719403	9.80414	67.772	0.311237
	39.41				0	0	0	0			0	0	0	0			0	0	0	0			7.05645	3.11508	0.0160605	0.13242			0	0	0	0			8.20855	7.09014	0.0339715	0.280098			8.93528	210.301	1.00018	8.24657			9.80456	75.1835	0.346317
	32.62				0	0	0	0			0	0	0	0			0	0	0	0			7.05694	2.03302	0.0105382	0.101937			0	0	0	0			8.20902	5.01359	0.0241516	0.233621			8.93552	209.172	1.00018	9.67485			9.80445	54.0384	0.250259
Mucor hiemalis UBOCC-A-101360	33.85				0	0	0	0	0	0	0	0	0	0	0	0	0	0	0	0	0	0	7.05724	3.3083	0.0170832	0.172477	0.144262	0.0247218	0	0	0	0	0	0	8.20955	6.72011	0.0322486	0.325592	0.284018	0.036494	8.93642	209.974	1.00018	10.0981	9.24742	0.823837	9.80601	59.4582	0.274307
	34.98				0	0	0	0			0	0	0	0			0	0	0	0			7.05628	2.81495	0.014573	0.133912			0	0	0	0			8.2087	6.0888	0.0292941	0.269185			8.93555	209.437	1.00018	9.19072			9.80443	65.3516	0.30227
	40.88				0	0	0	0			0	0	0	0			0	0	0	0			7.05839	2.90934	0.0149551	0.126398			0	0	0	0			8.21051	6.37206	0.03044	0.257275			8.93736	210.929	1.00018	8.4534			9.80698	71.3602	0.327727
Mucor hiemalis UBOCC-A-111119	27.83				0	0	0	0	0	0	0	0	0	0	0	0	0	0	0	0	0	0	7.05867	2.57521	0.0131776	0.182616	0.0964321	0.0917382	0	0	0	0	0	0	8.21136	5.68746	0.0270466	0.374814	0.282232	0.0819013	8.93832	211.888	1.00018	13.8605	13.8108	3.26329	9.80693	45.8753	0.209732
	31.9				0	0	0	0			0	0	0	0			0	0	0	0			7.05888	1.94515	0.0101397	0.106681			0	0	0	0			8.21185	4.95705	0.0240141	0.252654			8.93896	207.997	1.00018	10.523			9.80794	58.9398	0.274501
	15.79				0	0	0	0			0	0	0	0			0	0	0	0			0	0	0	0			0	0	0	0			8.21348	2.69737	0.0128611	0.219229			8.94036	211.332	1.00018	17.049			9.80873	33.8279	0.155061
Mucor hiemalis UBOCC-A-112185	34.14				0	0	0	0	0	0	0	0	0	0	0	0	0	0	0	0	0	0	0	0	0	0	0.0414121	0.0358965	0	0	0	0	0	0	8.21326	4.26501	0.0204318	0.175171	0.198857	0.021376	8.94028	210.336	1.00018	8.57498	8.98631	0.990527	9.80921	38.4466	0.177066
	37.64				0	0	0	0			0	0	0	0			0	0	0	0			7.06164	1.42031	0.00732963	0.0605883			0	0	0	0			8.2146	5.46648	0.0262167	0.216713			8.94212	210.102	1.00018	8.26771			9.81082	41.6184	0.191887
	35.18				0	0	0	0			0	0	0	0			0	0	0	0			7.06122	1.20551	0.0062928	0.0636479			0	0	0	0			8.21394	4.17161	0.0202371	0.204686			8.94105	207.71	1.00018	10.1162			9.81005	33.843	0.157835
Mucor lanceolatus UBOCC-A-101355	29.92				0	0	0	0	0	0	0	0	0	0	0	0	0	0	0	0	0	0	0	0	0	0	0	0	0	0	0	0	0	0	0	0	0	0	0	0	8.94133	213.075	1.00018	25.8841	26.9281	1.07926	9.81031	18.8205	0.0855639
	31.59				0	0	0	0			0	0	0	0			0	0	0	0			0	0	0	0			0	0	0	0			0	0	0	0			8.94126	209.674	1.00018	26.8608			9.81029	16.9992	0.0785373
	30.27				0	0	0	0			0	0	0	0			0	0	0	0			0	0	0	0			0	0	0	0			0	0	0	0			8.94321	213.193	1.00018	28.0394			9.81178	18.3442	0.0833524
Mucor mucedo UBOCC-A-101353	37.2				0	0	0	0	0	0	0	0	0	0	0	0	0	0	0	0	0	0	0	0	0	0	0	0	0	0	0	0	0	0	0	0	0	0	0	0	8.94218	220.944	1.00018	22.9408	26.8462	4.93632	9.81112	35.6847	0.156456
	32.13				0	0	0	0			0	0	0	0			0	0	0	0			0	0	0	0			0	0	0	0			0	0	0	0			8.94063	217.177	1.00018	32.3945			9.80884	25.1626	0.112237
	33.46				0	0	0	0			0	0	0	0			0	0	0	0			0	0	0	0			0	0	0	0			0	0	0	0			8.94043	215.981	1.00018	25.2034			9.80899	32.3173	0.144948
Mucor mucedo UBOCC-A-101362	34.09				0	0	0	0	0	0	0	0	0	0	0	0	0	0	0	0	0	0	0	0	0	0	0	0	0	0	0	0	0	0	8.21274	2.069	0.00959668	0.177869	0.17636	0.00169639	8.94035	217.24	1.00018	18.5377	19.7759	2.19822	9.81008	52.0854	0.232257
	31.07				0	0	0	0			0	0	0	0			0	0	0	0			0	0	0	0			0	0	0	0			8.21288	1.64824	0.0078227	0.174524			8.93988	212.307	1.00018	22.3139			9.80917	41.9831	0.191559
	36.1				0	0	0	0			0	0	0	0			0	0	0	0			0	0	0	0			0	0	0	0			8.21295	2.01863	0.00956484	0.176688			8.94	212.658	1.00018	18.476			9.8095	51.43	0.234276
Mucor plumbeus UBOCC-A-111125	37.6				0	0	0	0	0	0	0	0	0	0	0	0	0	0	0	0	0	0	0	0	0	0	0	0	0	0	0	0	0	0	8.21286	1.8263	0.00851396	0.16241	0.146837	0.0214309	8.94036	216.143	1.00018	19.0792	18.8958	1.16321	9.80879	21.4373	0.0960773
	38.39				0	0	0	0			0	0	0	0			0	0	0	0			0	0	0	0			0	0	0	0			8.21282	1.88326	0.00882251	0.155706			8.94053	215.089	1.00018	17.6518			9.80978	23.7397	0.106918
	36.7				0	0	0	0			0	0	0	0			0	0	0	0			0	0	0	0			0	0	0	0			8.21344	1.31182	0.00613421	0.122395			8.94139	215.485	1.00018	19.9565			9.81034	19.074	0.0857465
Mucor plumbeus UBOCC-A-111128	33.31				0	0	0	0	0	0	0	0	0	0	0	0	0	0	0	0	0	0	7.06094	1.34957	0.00657913	0.0861118	0.163512	0.0968483	0	0	0	0	0	0	8.21216	1.96006	0.00888006	0.116228	0.228878	0.180992	8.93933	222.41	1.00018	13.091	14.5185	1.43385	9.80794	23.1938	0.10102
	29.54				0	0	0	0			0	0	0	0			0	0	0	0			7.0591	3.39549	0.0170544	0.272116			0	0	0	0			8.21204	5.87632	0.0274291	0.437651			8.93944	215.871	1.00018	15.9586			9.80765	27.9066	0.125229
	29.64				0	0	0	0			0	0	0	0			0	0	0	0			7.06026	1.91428	0.00912265	0.132308			0	0	0	0			8.21211	2.06678	0.00915337	0.132754			8.93954	227.517	1.00018	14.5059			9.80819	22.3396	0.0951158
Mucor plumbeus UBOCC-A-111132	32.64				0	0	0	0	0	0	0	0	0	0	0	0	0	0	0	0	0	0	0	0	0	0	0.0397808	0.0689025	0	0	0	0	0	0	8.21083	2.08236	0.00960387	0.148292	0.142401	0.0095336	8.93803	218.479	1.00018	15.4436	15.7413	0.784594	9.80682	25.4717	0.112938
	30.58				0	0	0	0			0	0	0	0			0	0	0	0			0	0	0	0			0	0	0	0			8.21104	1.90985	0.00887102	0.147509			8.93888	216.934	1.00018	16.6312			9.80771	24.0661	0.107466
	38.33				0	0	0	0			0	0	0	0			0	0	0	0			7.06037	1.53969	0.00787926	0.119343			0	0	0	0			8.2122	1.82418	0.00867544	0.131402			8.93891	211.874	1.00018	15.1491			9.80786	24.1507	0.110419
Mucor racemosus UBOCC-A-109211	35.71				0	0	0	0	0	0	0	0	0	0	0	0	0	0	0	0	0	0	7.05922	6.87351	0.0347991	0.437737	0.453553	0.0136997	0	0	0	0	0	0	8.2121	10.7255	0.0504637	0.634783	0.645072	0.00935938	8.93997	214.161	1.00018	12.5813	14.8871	2.02089	9.80916	55.9904	0.253259
	33.12				0	0	0	0			0	0	0	0			0	0	0	0			7.0591	5.61787	0.0282104	0.461166			0	0	0	0			8.21204	8.5607	0.0399501	0.65308			8.93954	215.92	1.00018	16.3503			9.80899	43.6273	0.195731
	35.27				0	0	0	0			0	0	0	0			0	0	0	0			7.05846	5.89418	0.0293608	0.461755			0	0	0	0			8.21178	8.89162	0.0411621	0.647353			8.93895	217.663	1.00018	15.7298			9.80786	46.3105	0.206104
Absidia glauca UBOCC-A-101330	33.07				0	0	0	0	0	0	0	0	0	0	0	0	0	0	0	0	0	0	0	0	0	0	0	0	0	0	0	0	0	0	0	0	0	0	0	0	8.93886	211.304	1.00018	8.6123	9.39739	0.908287	9.80721	10.8302	0.0496501
	29.45				0	0	0	0			0	0	0	0			0	0	0	0			0	0	0	0			0	0	0	0			0	0	0	0			8.93761	214.375	1.00018	10.3922			9.80643	10.7001	0.0483513
	29.66				0	0	0	0			0	0	0	0			0	0	0	0			0	0	0	0			0	0	0	0			0	0	0	0			8.93744	212.592	1.00018	9.18768			9.80625	11.9006	0.0542268
Cunninghamella blakesleeana CCM F-705	31.5				0	0	0	0	0	0	0	0	0	0	0	0	0	0	0	0	0	0	0	0	0	0	0	0	0	0	0	0	0	0	8.21115	1.80249	0.00835936	0.0682495	0.0696146	0.00258524	8.93771	217.271	1.00018	8.16592	8.16915	0.258466	9.80694	24.6489	0.109898
	35.46				0	0	0	0			0	0	0	0			0	0	0	0			0	0	0	0			0	0	0	0			8.21231	1.86657	0.00859547	0.0679979			8.93951	218.815	1.00018	7.91232			9.8082	25.5886	0.113282
	33.5				0	0	0	0			0	0	0	0			0	0	0	0			0	0	0	0			0	0	0	0			8.21243	1.79446	0.00861399	0.0725962			8.93931	209.908	1.00018	8.42922			9.80827	23.7459	0.109585
Absidia glauca CCM 450	36.91				0	0	0	0	0	0	0	0	0	0	0	0	0	0	0	0	0	0	0	0	0	0	0	0	0	0	0	0	0	0	0	0	0	0	0	0	8.93924	211.373	1.00018	7.03638	7.37305	0.48039	9.80784	15.4479	0.0707966
	37.68				0	0	0	0			0	0	0	0			0	0	0	0			0	0	0	0			0	0	0	0			0	0	0	0			8.93963	208.025	1.00018	7.65587			9.80913	13.7678	0.0641126
	34.43				0	0	0	0			0	0	0	0			0	0	0	0			0	0	0	0			0	0	0	0			0	0	0	0			8.93961	211.214	1.00018	7.98213			9.80872	13.487	0.0618564
	33.11				0	0	0	0			0	0	0	0			0	0	0	0			0	0	0	0			0	0	0	0			0	0	0	0			8.94057	213.204	1.00018	6.69456			9.80965	16.4882	0.0749151
	32.65				0	0	0	0			0	0	0	0			0	0	0	0			0	0	0	0			0	0	0	0			0	0	0	0			8.93898	208.762	1.00018	7.49631			9.80789	14.4126	0.0668782
Absidia glauca CCM 451	34.4				0	0	0	0	0	0	0	0	0	0	0	0	0	0	0	0	0	0	0	0	0	0	0	0	0	0	0	0	0	0	8.21269	1.71068	0.00835238	0.0528765	0.0266269	0.0264403	8.93984	206.376	1.00018	6.33185	5.85902	0.499523	9.80942	15.7102	0.073742
	36.47				0	0	0	0			0	0	0	0			0	0	0	0			0	0	0	0			0	0	0	0			0	0	0	0			8.94102	208.921	1.00018	5.9087			9.81047	16.5129	0.0765657
	38				0	0	0	0			0	0	0	0			0	0	0	0			0	0	0	0			0	0	0	0			8.21502	1.05682	0.00506119	0.0270043			8.9419	210.402	1.00018	5.33652			9.81109	18.3608	0.0845348
Umbelopsis vinacea CCM F-513	33.26				0	0	0	0	0	0	0	0	0	0	0	0	0	0	0	0	0	0	0	0	0	0	0	0	0	0	0	0	0	0	0	0	0	0	0	0	8.94016	203.932	1.00018	8.73527	9.23823	0.956843	9.81018	9.91167	0.0470819
	36.67				0	0	0	0			0	0	0	0			0	0	0	0			0	0	0	0			0	0	0	0			0	0	0	0			8.9417	211.259	1.00018	10.3417			9.81151	9.65294	0.0442626
	39.46				0	0	0	0			0	0	0	0			0	0	0	0			0	0	0	0			0	0	0	0			0	0	0	0			8.94144	209.983	1.00018	8.63776			9.81102	11.0282	0.050876
Rhizopus oryzae CCM 8076	33.64				0	0	0	0	0	0	0	0	0	0	0	0	0	0	0	0	0	0	0	0	0	0	0	0	0	0	0	0	0	0	0	0	0	0	0	0	8.94155	221.309	1.00018	14.1058	14.0888	0.523256	9.81068	6.67008	0.029196
	36.2				0	0	0	0			0	0	0	0			0	0	0	0			0	0	0	0			0	0	0	0			0	0	0	0			8.94204	216.245	1.00018	14.6034			9.81206	6.68935	0.0299661
	38.89				0	0	0	0			0	0	0	0			0	0	0	0			0	0	0	0			0	0	0	0			0	0	0	0			8.94318	214.579	1.00018	13.5573			9.81266	7.24347	0.0327002
Umbelopsis vinacea CCM F-539	33.42				0	0	0	0	0	0	0	0	0	0	0	0	0	0	0	0	0	0	0	0	0	0	0	0	0	0	0	0	0	0	8.21527	1.18634	0.00558593	0.0470739	0.0156913	0.0271781	8.9421	214	1.00018	8.42873	8.63841	0.181642	9.81215	19.634	0.0888768
	32.96				0	0	0	0			0	0	0	0			0	0	0	0			0	0	0	0			0	0	0	0			0	0	0	0			8.9435	218.265	1.00018	8.73858			9.81339	19.5293	0.086675
	33.58				0	0	0	0			0	0	0	0			0	0	0	0			0	0	0	0			0	0	0	0			0	0	0	0			8.94546	216.77	1.00018	8.74791			9.81507	19.2518	0.086033
Rhizopus oryzae CCM 8116	36.27				0	0	0	0	0	0	0	0	0	0	0	0	0	0	0	0	0	0	0	0	0	0	0	0	0	0	0	0	0	0	0	0	0	0	0	0	8.94721	212.792	1.00018	19.057	18.1689	1.41968	9.81709	4.32642	0.0196954
	39.27				0	0	0	0			0	0	0	0			0	0	0	0			0	0	0	0			0	0	0	0			0	0	0	0			8.94652	212.533	1.00018	16.5316			9.81659	4.99098	0.0227485
	33.18				0	0	0	0			0	0	0	0			0	0	0	0			0	0	0	0			0	0	0	0			0	0	0	0			8.94507	213.602	1.00018	18.9182			9.81504	4.30265	0.019513
Rhizopus microsporus CCM F-792	30.39				0	0	0	0	0	0	0	0	0	0	0	0	0	0	0	0	0	0	0	0	0	0	0	0	0	0	0	0	0	0	0	0	0	0	0	0	8.94401	212.838	1.00018	18.2096	16.4845	1.75358	9.81441	4.08318	0.0185841
	33.86				0	0	0	0			0	0	0	0			0	0	0	0			0	0	0	0			0	0	0	0			0	0	0	0			8.94588	222.715	1.00018	14.7038			9.81548	5.11308	0.0222396
	32.65				0	0	0	0			0	0	0	0			0	0	0	0			0	0	0	0			0	0	0	0			0	0	0	0			8.94379	226.384	1.00018	16.54			9.81349	5.33184	0.0228152
Mucor flavus VKM F-1003	40.45				0	0	0	0	0	0	0	0	0	0	0	0	0	0	0	0	0	0	0	0	0	0	0	0	0	0	0	0	0	0	8.21532	3.00648	0.01385	0.168079	0.111872	0.0968846	8.9436	218.731	1.00018	12.1379	13.552	1.63719	9.81419	55.1055	0.244049
	42.37				0	0	0	0			0	0	0	0			0	0	0	0			0	0	0	0			0	0	0	0			0	0	0	0			8.94246	112.197	1.00018	13.1724			9.8144	26.8394	0.23173
	30.66				0	0	0	0			0	0	0	0			0	0	0	0			0	0	0	0			0	0	0	0			8.21595	2.41296	0.0109196	0.167538			8.94491	222.661	1.00018	15.3456			9.81501	46.2393	0.201168
Mucor flavus VKM F-1097	33.99				0	0	0	0	0	0	0	0	0	0	0	0	0	0	0	0	0	0	0	0	0	0	0.0518475	0.0451819	0	0	0	0	0	0	8.21642	2.1708	0.0100602	0.138893	0.152034	0.0132837	8.94451	217.428	1.00018	13.8087	13.7582	0.482332	9.81454	36.4404	0.162353
	37.16				0	0	0	0			0	0	0	0			0	0	0	0			7.06208	1.2718	0.00624891	0.0827991			0	0	0	0			8.21586	2.73466	0.0124871	0.165456			8.94473	220.67	1.00018	13.2526			9.81503	39.821	0.174808
	35.4				0	0	0	0			0	0	0	0			0	0	0	0			7.06317	1.05358	0.00511892	0.0727433			0	0	0	0			8.21811	2.36505	0.0106788	0.151753			8.9471	223.16	1.00018	14.2132			9.81781	37.2048	0.161501
Mucor flavus VKM F-1110	41.53				0	0	0	0	0	0	0	0	0	0	0	0	0	0	0	0	0	0	0	0	0	0	0	0	0	0	0	0	0	0	8.21754	1.82175	0.00823222	0.124189	0.149729	0.0421092	8.94594	222.984	1.00018	15.0884	16.9707	1.97312	9.816	24.6521	0.107096
	37.68				0	0	0	0			0	0	0	0			0	0	0	0			0	0	0	0			0	0	0	0			8.21782	1.5927	0.00754103	0.126667			8.94601	212.816	1.00018	16.8001			9.81684	20.2622	0.0922305
	36.23				0	0	0	0			0	0	0	0			0	0	0	0			0	0	0	0			0	0	0	0			8.22031	2.26133	0.0104275	0.198332			8.94866	218.517	1.00018	19.0236			9.8191	20.578	0.0912239
Rhizopus microsporus VKM F-1091	27.61				0	0	0	0	0	0	0	0	0	0	0	0	0	0	0	0	0	0	0	0	0	0	0	0	0	0	0	0	0	0	0	0	0	0	0	0	8.94757	211.193	1.00018	27.8033	28.1723	5.78284	9.81793	3.28305	0.0150588
	34.56				0	0	0	0			0	0	0	0			0	0	0	0			0	0	0	0			0	0	0	0			0	0	0	0			8.94834	217.774	1.00018	22.5828			9.81857	4.16577	0.0185303
	21.74				0	0	0	0			0	0	0	0			0	0	0	0			0	0	0	0			0	0	0	0			0	0	0	0			8.94873	218.443	1.00018	34.1308			9.81938	2.9923	0.0132696
Rhizopus stolonifer VKM F-399	34.99				0	0	0	0	0	0	0	0	0	0	0	0	0	0	0	0	0	0	0	0	0	0	0	0	0	0	0	0	0	0	0	0	0	0	0	0	8.94806	218.554	1.00018	7.20422	9.01479	3.13599	9.81876	13.9517	0.0618387
	31.2				0	0	0	0			0	0	0	0			0	0	0	0			0	0	0	0			0	0	0	0			0	0	0	0			8.94806	218.554	1.00018	7.20422			9.81876	13.9517	0.0618387
	37.39				0	0	0	0			0	0	0	0			0	0	0	0			0	0	0	0			0	0	0	0			0	0	0	0			8.94953	217.422	1.00018	12.6359			9.82006	8.33303	0.0371271
Rhizopus stolonifer VKM F-400	36.78				0	0	0	0	0	0	0	0	0	0	0	0	0	0	0	0	0	0	0	0	0	0	0	0	0	0	0	0	0	0	0	0	0	0	0	0	8.94959	220.537	1.00018	12.6562	12.492	0.307919	9.81995	8.04623	0.0353429
	36.96				0	0	0	0			0	0	0	0			0	0	0	0			0	0	0	0			0	0	0	0			0	0	0	0			8.94973	219.615	1.00018	12.683			9.82041	8.86561	0.0391056
	43.53				0	0	0	0			0	0	0	0			0	0	0	0			0	0	0	0			0	0	0	0			0	0	0	0			8.94937	217.515	1.00018	12.1368			9.82025	9.69444	0.0431743
Umbelopsis isabellina VKM F-525	37.23				0	0	0	0	0	0	0	0	0	0	0	0	0	0	0	0	0	0	0	0	0	0	0	0	0	0	0	0	0	0	8.22039	1.40571	0.00657023	0.0578688	0.0547969	0.00285077	8.94879	215.583	1.00018	8.80931	9.04901	0.938319	9.8198	21.3129	0.0957679
	31.77				0	0	0	0			0	0	0	0			0	0	0	0			0	0	0	0			0	0	0	0			8.21942	1.15622	0.00538434	0.0542855			8.94841	216.376	1.00018	10.0839			9.81865	18.8089	0.0842067
	39.16				0	0	0	0			0	0	0	0			0	0	0	0			0	0	0	0			0	0	0	0			8.21938	1.36994	0.00632993	0.0522365			8.94838	218.074	1.00018	8.25378			9.81907	23.1983	0.103049
Umbelopsis ramanniana VKM F-502	39.79				0	0	0	0	0	0	0	0	0	0	0	0	0	0	0	0	0	0	0	0	0	0	0	0	0	0	0	0	0	0	0	0	0	0	0	0	8.94744	214.631	1.00018	8.70717	9.65842	0.873396	9.81817	10.5497	0.0476146
	41.17				0	0	0	0			0	0	0	0			0	0	0	0			0	0	0	0			0	0	0	0			0	0	0	0			8.94672	220.695	1.00018	9.84395			9.817	9.96322	0.0437321
	38.96				0	0	0	0			0	0	0	0			0	0	0	0			0	0	0	0			0	0	0	0			0	0	0	0			8.94734	217.496	1.00018	10.4242			9.81829	9.10856	0.0405687
Absidia coerulea VKM F-627	26.65				0	0	0	0	0	0	0	0	0	0	0	0	0	0	0	0	0	0	0	0	0	0	0	0	0	0	0	0	0	0	0	0	0	0	0	0	8.94713	215.164	1.00018	10.6315	9.34181	1.14676	9.81813	5.99871	0.0270072
	30.89				0	0	0	0			0	0	0	0			0	0	0	0			0	0	0	0			0	0	0	0			0	0	0	0			8.94724	220.324	1.00018	8.95702			9.81808	7.10671	0.0312463
	33.55				0	0	0	0			0	0	0	0			0	0	0	0			0	0	0	0			0	0	0	0			0	0	0	0			8.94797	216.665	1.00018	8.43693			9.81845	7.12748	0.0318669
Absidia coerulea VKM F-833	29.17				0	0	0	0	0	0	0	0	0	0	0	0	0	0	0	0	0	0	0	0	0	0	0	0	0	0	0	0	0	0	0	0	0	0	0	0	8.94746	220.927	1.00018	10.83	13.6529	3.07635	9.81785	9.02826	0.0395865
	19.11				0	0	0	0			0	0	0	0			0	0	0	0			0	0	0	0			0	0	0	0			0	0	0	0			8.94599	165.665	1.00018	16.9318			9.81757	4.06919	0.0237941
	25.79				0	0	0	0			0	0	0	0			0	0	0	0			0	0	0	0			0	0	0	0			0	0	0	0			8.947	217.883	1.00018	13.197			9.81784	6.53595	0.0290587
Lichtheimia corymbifera VKM F-513	32				0	0	0	0	0	0	0	0	0	0	0	0	0	0	0	0	0	0	0	0	0	0	0	0	0	0	0	0	0	0	0	0	0	0	0	0	8.9482	222.412	1.00018	12.5055	10.9006	1.87185	9.81865	10.2559	0.0446692
	33.94				0	0	0	0			0	0	0	0			0	0	0	0			0	0	0	0			0	0	0	0			0	0	0	0			8.94787	219.173	1.00018	8.84435			9.81853	15.4918	0.0684709
	29.58				0	0	0	0			0	0	0	0			0	0	0	0			0	0	0	0			0	0	0	0			0	0	0	0			8.94782	222.473	1.00018	11.352			9.81828	12.269	0.0534225
Lichtheimia corymbifera VKM F-507	35.81				0	0	0	0	0	0	0	0	0	0	0	0	0	0	0	0	0	0	0	0	0	0	0	0	0	0	0	0	0	0	0	0	0	0	0	0	8.94824	221.619	1.00018	9.69701	10.3697	0.880373	9.81938	12.7932	0.0559197
	31.04				0	0	0	0			0	0	0	0			0	0	0	0			0	0	0	0			0	0	0	0			0	0	0	0			8.9386	58.2347	1.00018	11.3661			9.81201	2.94369	0.0489668
	36.06				0	0	0	0			0	0	0	0			0	0	0	0			0	0	0	0			0	0	0	0			0	0	0	0			8.94182	214.235	1.00018	10.0459			9.81198	12.5738	0.0568551
Absidia cylindrospora VKM F-1632	29.12				0	0	0	0	0	0	0	0	0	0	0	0	0	0	0	0	0	0	0	0	0	0	0	0	0	0	0	0	0	0	0	0	0	0	0	0	8.9427	217.876	1.00018	9.97953	9.31406	1.23975	9.81265	8.15425	0.0362549
	33.38				0	0	0	0			0	0	0	0			0	0	0	0			0	0	0	0			0	0	0	0			0	0	0	0			8.94306	218.053	1.00018	7.88367			9.81302	10.831	0.0481172
	26.84				0	0	0	0			0	0	0	0			0	0	0	0			0	0	0	0			0	0	0	0			0	0	0	0			8.94263	220.563	1.00018	10.079			9.81246	9.25209	0.040635
Absidia cylindrospora VKM F-2428	31.62				0	0	0	0	0	0	0	0	0	0	0	0	0	0	0	0	0	0	0	0	0	0	0	0	0	0	0	0	0	0	0	0	0	0	0	0	8.94144	215.922	1.00018	10.5447	9.75443	0.825116	9.81118	8.84367	0.0396759
	32.32				0	0	0	0			0	0	0	0			0	0	0	0			0	0	0	0			0	0	0	0			0	0	0	0			8.94332	213.156	1.00018	9.82022			9.81364	9.52557	0.0432897
	35.28				0	0	0	0			0	0	0	0			0	0	0	0			0	0	0	0			0	0	0	0			0	0	0	0			8.94198	205.377	1.00018	8.8984			9.81228	10.0731	0.0475121
Cunninghamella blakesleeana VKM F-993	34.31				0	0	0	0	0	0	0	0	0	0	0	0	0	0	0	0	0	0	0	0	0	0	0	0	0	0	0	0	0	0	0	0	0	0	0	0	8.94292	213.05	1.00018	10.1362	10.9328	0.707357	9.81276	16.9584	0.0771075
	34.67				0	0	0	0			0	0	0	0			0	0	0	0			0	0	0	0			0	0	0	0			0	0	0	0			8.94346	215.354	1.00018	11.4874			9.81421	16.5619	0.0744987
	35.05				0	0	0	0			0	0	0	0			0	0	0	0			0	0	0	0			0	0	0	0			0	0	0	0			8.94258	217.964	1.00018	11.1748			9.81272	16.1641	0.071839
Cunninghamella echinulata VKM F-439	34.23				0	0	0	0	0	0	0	0	0	0	0	0	0	0	0	0	0	0	0	0	0	0	0	0	0	0	0	0	0	0	0	0	0	0	0	0	8.94443	210.979	1.00018	8.57152	8.10091	0.666291	9.81511	12.7291	0.0584454
	30.23				0	0	0	0			0	0	0	0			0	0	0	0			0	0	0	0			0	0	0	0			0	0	0	0			8.94391	219.136	1.00018	8.3927			9.81377	12.7427	0.0563301
	35.82				0	0	0	0			0	0	0	0			0	0	0	0			0	0	0	0			0	0	0	0			0	0	0	0			8.94499	218.081	1.00018	7.3385			9.81581	16.2024	0.0719705
Cunninghamella echinulata VKM F-470	35.58				0	0	0	0	0	0	0	0	0	0	0	0	0	0	0	0	0	0	0	0	0	0	0	0	7.4989	1.55502	0.00749876	0.0585801	0.0433613	0.0381039	0	0	0	0	0	0	8.94421	216.332	1.00018	7.81338	8.04173	0.23959	9.81461	14.0833	0.0630633
	34.06				0	0	0	0			0	0	0	0			0	0	0	0			0	0	0	0			7.49852	1.85933	0.00891656	0.0715037			0	0	0	0			8.94383	217.537	1.00018	8.02065			9.81408	12.7019	0.0565626
	32.69				0	0	0	0			0	0	0	0			0	0	0	0			0	0	0	0			0	0	0	0			0	0	0	0			8.94421	234.645	1.00018	8.29116			9.81429	13.0633	0.0539304
Cunninghamella echinulata VKM F-531	39.35				0	0	0	0	0	0	0	0	0	0	0	0	0	0	0	0	0	0	0	0	0	0	0	0	0	0	0	0	0	0	0	0	0	0	0	0	8.94559	216.965	1.00018	7.61375	8.35707	0.723488	9.81596	14.0081	0.0625435
	36.92				0	0	0	0			0	0	0	0			0	0	0	0			0	0	0	0			0	0	0	0			0	0	0	0			8.94497	220.479	1.00018	9.05895			9.81526	13.1522	0.0577858
	38.63				0	0	0	0			0	0	0	0			0	0	0	0			0	0	0	0			0	0	0	0			0	0	0	0			8.94736	217.095	1.00018	8.39851			9.81749	13.0091	0.0580483
Mortierella hyalina VKM F-1629	38.58				0	0	0	0	0	0	0	0	0	0	0	0	0	0	0	0	0	0	0	0	0	0	0	0	0	0	0	0	0	0	8.21806	3.85533	0.0178846	0.156759	0.151204	0.0118757	8.94668	217.212	1.00018	8.7666	9.98767	3.76203	9.81825	58.8987	0.262672
	35.44				0	0	0	0			0	0	0	0			0	0	0	0			0	0	0	0			0	0	0	0			8.21715	1.96199	0.0112124	0.159284			8.94444	176.319	1.00018	14.2086			9.8163	30.7175	0.168764
	39.15				0	0	0	0			0	0	0	0			0	0	0	0			0	0	0	0			0	0	0	0			8.21721	4.19999	0.0196903	0.137568			8.9452	214.93	1.00018	6.98786			9.81734	67.9809	0.306396
Mortierella hyalina VKM F-1854	34.46				0	0	0	0	0	0	0	0	0	0	0	0	0	0	0	0	0	0	0	0	0	0	0	0	0	0	0	0	0	0	0	0	0	0	0	0	8.94702	221.132	1.00018	9.2373	9.77729	0.622911	9.81809	10.5166	0.0460699
	31.76				0	0	0	0			0	0	0	0			0	0	0	0			0	0	0	0			0	0	0	0			0	0	0	0			8.94706	224.359	1.00018	10.4588			9.81815	9.04423	0.03905
	35.7				0	0	0	0			0	0	0	0			0	0	0	0			0	0	0	0			0	0	0	0			0	0	0	0			8.94705	214.587	1.00018	9.63579			9.81831	11.3793	0.0513695
Mortierella zonata VKM F-1409	37.19				0	0	0	0	0	0	0	0	0	0	0	0	0	0	0	0	0	0	0	0	0	0	0	0	0	0	0	0	0	0	0	0	0	0	0	0	8.9462	215.48	1.00018	48.7338	51.8964	3.08174	0	0	0
	36.78				0	0	0	0			0	0	0	0			0	0	0	0			0	0	0	0			0	0	0	0			0	0	0	0			8.94575	218.856	1.00018	52.0649			9.81838	1.19625	0.00529488
	33.06				0	0	0	0			0	0	0	0			0	0	0	0			0	0	0	0			0	0	0	0			0	0	0	0			8.94487	218.86	1.00018	54.8904			9.81584	1.15038	0.00509173
Mortierella elongata VKM F-524	32.56				0	0	0	0	0	0	0	0	0	0	0	0	0	0	0	0	0	0	0	0	0	0	0	0	0	0	0	0	0	0	8.21789	2.37576	0.0107596	0.110498	0.109233	0.00574535	8.94652	222.489	1.00018	10.2716	9.61037	0.808074	9.81792	56.3573	0.245377
	34.1				0	0	0	0			0	0	0	0			0	0	0	0			0	0	0	0			0	0	0	0			8.21815	2.5386	0.0118237	0.102961			8.94661	216.343	1.00018	8.70959			9.8188	62.4706	0.279721
	33.31				0	0	0	0			0	0	0	0			0	0	0	0			0	0	0	0			0	0	0	0			8.21652	2.53882	0.0116002	0.114241			8.94544	220.53	1.00018	9.84996			9.81673	58.7165	0.25792
Mortierella elongata VKM F-1614	30.86				0	0	0	0	0	0	0	0	0	0	0	0	0	0	0	0	0	0	0	0	0	0	0	0	0	0	0	0	0	0	8.21794	5.31773	0.0247068	0.252087	0.251792	0.00214081	8.94636	216.875	1.00018	10.205	9.82585	0.473092	9.81812	70.5262	0.315016
	33.68				0	0	0	0			0	0	0	0			0	0	0	0			0	0	0	0			0	0	0	0			8.21747	5.95498	0.0273048	0.253771			8.94562	219.757	1.00018	9.29567			9.81814	79.2192	0.349205
	32.69				0	0	0	0			0	0	0	0			0	0	0	0			0	0	0	0			0	0	0	0			8.21693	5.39458	0.0250142	0.24952			8.94519	217.306	1.00018	9.97692			9.81714	71.3429	0.318032
Mortierella gamsii VKM F-1402	34.82				0	0	0	0	0	0	0	0	0	0	0	0	0	0	0	0	0	0	0	0	0	0	0	0	0	0	0	0	0	0	8.21848	5.68344	0.024821	0.218769	0.207416	0.0104186	8.94727	230.724	1.00018	8.81544	8.54109	0.416799	9.81862	59.2122	0.248605
	38.8				0	0	0	0			0	0	0	0			0	0	0	0			0	0	0	0			0	0	0	0			8.21766	5.36267	0.023464	0.205188			8.94651	230.293	1.00018	8.74637			9.81798	57.4064	0.241475
	41				0	0	0	0			0	0	0	0			0	0	0	0			0	0	0	0			0	0	0	0			8.21872	5.3603	0.024602	0.198292			8.94753	219.543	1.00018	8.06147			9.81967	58.6115	0.258616
Mortierella gamsii VKM F-1529	38.58				0	0	0	0	0	0	0	0	0	0	0	0	0	0	0	0	0	0	0	0	0	0	0	0	0	0	0	0	0	0	0	0	0	0	0	0	8.83243	230.756	1.00018	23.9033	24.2762	0.527384	9.68953	19.18	0.080517
	36.68				0	0	0	0			0	0	0	0			0	0	0	0			0	0	0	0			0	0	0	0			0	0	0	0			8.83303	220.314	1.00018	24.6491			9.6904	17.4812	0.0768638
Mortierella gamsii VKM F-1641	33.28				0	0	0	0	0	0	0	0	0	0	0	0	0	0	0	0	0	0	0	0	0	0	0	0	0	0	0	0	0	0	8.21794	2.3	0.0107271	0.15911	0.15331	0.00898556	8.94652	216.046	1.00018	14.8352	13.5186	1.41333	9.81805	30.5575	0.137013
	34.34				0	0	0	0			0	0	0	0			0	0	0	0			0	0	0	0			0	0	0	0			8.21904	2.85281	0.0131298	0.15786			8.94774	218.935	1.00018	12.0252			9.81924	37.5372	0.166089
	34.58				0	0	0	0			0	0	0	0			0	0	0	0			0	0	0	0			0	0	0	0			8.21885	2.2483	0.0104403	0.142959			8.94746	216.992	1.00018	13.6955			9.81921	34.6922	0.154874
Mortierella globulifera VKM F-1408	36.95				0	0	0	0	0	0	0	0	0	0	0	0	0	0	0	0	0	0	0	0	0	0	0	0	0	0	0	0	0	0	0	0	0	0	0	0	8.83341	218.211	1.00018	33.1332	31.3413	2.53411	9.69097	7.96363	0.0353531
	39.6				0	0	0	0			0	0	0	0			0	0	0	0			0	0	0	0			0	0	0	0			0	0	0	0			8.83335	216.461	1.00018	29.5494			9.69101	8.4551	0.0378384
Mortierella globulifera VKM F-1448	42.73				0	0	0	0	0	0	0	0	0	0	0	0	0	0	0	0	0	0	0	0	0	0	0	0	0	0	0	0	0	0	8.11262	1.06898	0.00489485	0.0399382	0.0199691	0.0282405	8.83216	220.054	1.00018	8.16069	9.72476	2.21193	9.69213	98.6706	0.43436
	33.3				0	0	0	0			0	0	0	0			0	0	0	0			0	0	0	0			0	0	0	0			0	0	0	0			8.83297	224.754	1.00018	11.2888			9.69238	70.5961	0.304275
Mortierella globulifera VKM F-1495	36.22				0	0	0	0	0	0	0	0	0	0	0	0	0	0	0	0	0	0	0	0	0	0	0	0	0	0	0	0	0	0	0	0	0	0	0	0	8.94655	217.109	1.00018	8.67899	8.99577	0.280512	9.81803	34.2267	0.152714
	34.38				0	0	0	0			0	0	0	0			0	0	0	0			0	0	0	0			0	0	0	0			0	0	0	0			8.94797	213.892	1.00018	9.21268			9.81957	32.3096	0.146329
	35.11				0	0	0	0			0	0	0	0			0	0	0	0			0	0	0	0			0	0	0	0			0	0	0	0			8.95001	214.922	1.00018	9.09564			9.82175	32.8678	0.148144
Mortierella gemmifera VKM F-1252	34.19				0	0	0	0	0	0	0	0	0	0	0	0	0	0	0	0	0	0	0	0	0	0	0	0	0	0	0	0	0	0	8.22034	1.75552	0.00810031	0.139189	0.130586	0.00745518	8.94887	218.376	1.00018	17.1863	14.5545	2.29194	9.82046	26.3306	0.116801
	36.7				0	0	0	0			0	0	0	0			0	0	0	0			0	0	0	0			0	0	0	0			8.22063	2.07201	0.00969761	0.126019			8.94915	215.292	1.00018	12.9972			9.82137	36.6785	0.165035
	36.42				0	0	0	0			0	0	0	0			0	0	0	0			0	0	0	0			0	0	0	0			8.22036	2.02778	0.00938967	0.12655			8.94933	217.606	1.00018	13.48			9.82168	35.1975	0.156687
Mortierella gemmifera VKM F-1631	34.37				0	0	0	0	0	0	0	0	0	0	0	0	0	0	0	0	0	0	0	0	0	0	0	0	0	0	0	0	0	0	8.22034	6.40165	0.0301868	0.267234	0.271125	0.0053695	8.94896	213.685	1.00018	8.85425	7.86505	0.926026	9.82272	103.258	0.468103
	40.25				0	0	0	0			0	0	0	0			0	0	0	0			0	0	0	0			0	0	0	0			8.22089	8.22915	0.0383168	0.268891			8.95028	216.405	1.00018	7.01883			9.82483	129.314	0.578858
	36.84				0	0	0	0			0	0	0	0			0	0	0	0			0	0	0	0			0	0	0	0			8.22187	7.93989	0.0359103	0.277251			8.95076	222.791	1.00018	7.72206			9.82507	124.838	0.542801
Mortierella gemmifera VKM F-1651	31.63				0	0	0	0	0	0	0	0	0	0	0	0	0	0	0	0	0	0	0	0	0	0	0	0	0	0	0	0	0	0	8.22281	2.19133	0.0101882	0.0891492	0.0941276	0.00636247	8.95249	216.725	1.00018	8.75178	8.33358	0.575905	9.82488	53.1702	0.237658
	32.99				0	0	0	0			0	0	0	0			0	0	0	0			0	0	0	0			0	0	0	0			8.22191	2.31997	0.010727	0.0919378			8.95116	217.925	1.00018	8.57226			9.82365	54.4568	0.242068
	39.49				0	0	0	0			0	0	0	0			0	0	0	0			0	0	0	0			0	0	0	0			8.22216	2.85253	0.0131976	0.101296			8.95139	217.79	1.00018	7.67671			9.82436	61.2197	0.272299
Mortierella humilis VKM F-1528	34.86				0	0	0	0	0	0	0	0	0	0	0	0	0	0	0	0	0	0	0	0	0	0	0	0	0	0	0	0	0	0	0	0	0	0	0	0	8.95144	216.116	1.00018	10.5656	11.0087	0.461474	9.82372	35.2059	0.157805
	33.61				0	0	0	0			0	0	0	0			0	0	0	0			0	0	0	0			0	0	0	0			0	0	0	0			8.95121	217.313	1.00018	11.4866			9.82402	39.921	0.177954
	39.61				0	0	0	0			0	0	0	0			0	0	0	0			0	0	0	0			0	0	0	0			0	0	0	0			8.95085	215.384	1.00018	10.9741			9.82305	37.5237	0.168766
Mortierella humilis VKM F-1494	32.03				0	0	0	0	0	0	0	0	0	0	0	0	0	0	0	0	0	0	0	0	0	0	0	0	0	0	0	0	0	0	0	0	0	0	0	0	8.95084	218.103	1.00018	11.9557	11.8505	0.719072	9.82311	23.6196	0.104907
	37.3				0	0	0	0			0	0	0	0			0	0	0	0			0	0	0	0			0	0	0	0			0	0	0	0			8.9526	215.894	1.00018	11.0846			9.82468	26.6034	0.119368
	29.86				0	0	0	0			0	0	0	0			0	0	0	0			0	0	0	0			0	0	0	0			0	0	0	0			8.9533	220.857	1.00018	12.5111			9.82564	20.23	0.0887317
Mortierella humilis VKM F-1611	32.82				0	0	0	0	0	0	0	0	0	0	0	0	0	0	0	0	0	0	0	0	0	0	0	0	0	0	0	0	0	0	0	0	0	0	0	0	8.95225	217.697	1.00018	15.4482	17.7946	5.38419	9.82513	33.1048	0.14731
	36.42				0	0	0	0			0	0	0	0			0	0	0	0			0	0	0	0			0	0	0	0			0	0	0	0			8.95255	219.931	1.00018	13.9818			9.82525	38.5918	0.169981
	31.96				0	0	0	0			0	0	0	0			0	0	0	0			0	0	0	0			0	0	0	0			0	0	0	0			8.9528	216.731	1.00018	23.9538			9.82532	21.9085	0.097923
[truncated: 300 more columns]
