# Supplementary material for: High-throughput screening of Mucoromycota fungi for production of low- and high-value lipids
Source: Biotechnol Biofuels. 2018 Mar 14;11:66. doi: 10.1186/s13068-018-1070-7 (PMC5851148; doi:10.1186/s13068-018-1070-7)
Supplement: Supplementary file 3 — Additional file 3. FTIR spectra of fungal biomass. [file 13068_2018_1070_MOESM3_ESM.xlsx]

## Sheet: data
species	strain number	3997.89	3995.96	3994.03	3992.1	3990.17	3988.24	3986.32	3984.39	3982.46	3980.53	3978.6	3976.67	3974.74	3972.82	3970.89	3968.96	3967.03	3965.1	3963.17	3961.24	3959.32	3957.39	3955.46	3953.53	3951.6	3949.67	3947.75	3945.82	3943.89	3941.96	3940.03	3938.1	3936.17	3934.25	3932.32	3930.39	3928.46	3926.53	3924.6	3922.67	3920.75	3918.82	3916.89	3914.96	3913.03	3911.1	3909.18	3907.25
Mucor circinelloides	UBOCC-A-102010	0.0342232	0.0341611	0.0340952	0.0340547	0.0340426	0.0340323	0.0339996	0.0339459	0.0338879	0.0338365	0.033791	0.033747	0.0337011	0.0336471	0.0335734	0.0334734	0.0333616	0.0332663	0.0332027	0.0331574	0.0331045	0.0330322	0.0329446	0.0328528	0.032767	0.0326906	0.0326187	0.0325425	0.0324622	0.0323833	0.0323019	0.0322035	0.0320853	0.0319684	0.0318761	0.0318047	0.0317302	0.0316413	0.0315459	0.0314536	0.0313701	0.0313003	0.0312449	0.0311928	0.0311284	0.0310412	0.0309291	0.0308047
Mucor circinelloides	UBOCC-A-102010	0.0342232	0.0341611	0.0340952	0.0340547	0.0340426	0.0340323	0.0339996	0.0339459	0.0338879	0.0338365	0.033791	0.033747	0.0337011	0.0336471	0.0335734	0.0334734	0.0333616	0.0332663	0.0332027	0.0331574	0.0331045	0.0330322	0.0329446	0.0328528	0.032767	0.0326906	0.0326187	0.0325425	0.0324622	0.0323833	0.0323019	0.0322035	0.0320853	0.0319684	0.0318761	0.0318047	0.0317302	0.0316413	0.0315459	0.0314536	0.0313701	0.0313003	0.0312449	0.0311928	0.0311284	0.0310412	0.0309291	0.0308047
Mucor circinelloides	UBOCC-A-102010	0.054247	0.054192	0.0541281	0.0540733	0.0540211	0.0539514	0.0538644	0.0537853	0.0537323	0.0536979	0.0536656	0.0536298	0.0535938	0.0535567	0.0535082	0.0534351	0.0533336	0.053213	0.0530902	0.0529822	0.0529018	0.0528511	0.0528175	0.0527839	0.0527406	0.0526835	0.0526078	0.0525139	0.0524133	0.0523155	0.0522138	0.0520985	0.051983	0.051899	0.0518535	0.0518047	0.0517068	0.0515669	0.0514279	0.0513177	0.0512359	0.0511736	0.0511154	0.0510343	0.0509136	0.050764	0.0506103	0.0504769
Mucor circinelloides	UBOCC-A-102010	0.0209301	0.0208845	0.0208465	0.0208049	0.020748	0.0206681	0.0205726	0.0204832	0.0204189	0.0203826	0.0203612	0.0203342	0.0202863	0.020214	0.0201201	0.020005	0.0198699	0.0197242	0.0195786	0.0194404	0.0193123	0.0191933	0.0190783	0.018969	0.0188762	0.0188046	0.0187423	0.0186749	0.018595	0.0184932	0.018357	0.0181919	0.0180265	0.0178879	0.0177762	0.0176664	0.0175377	0.0173927	0.0172433	0.0170969	0.0169626	0.0168558	0.0167786	0.0167056	0.0166087	0.0164831	0.0163428	0.0162085
Mucor circinelloides	UBOCC-A-102010	0.0864525	0.0863531	0.0862784	0.0862168	0.0861441	0.0860457	0.0859365	0.0858457	0.0857848	0.0857357	0.0856761	0.0855977	0.0855022	0.0853891	0.0852574	0.0851135	0.0849676	0.084823	0.0846722	0.084511	0.0843465	0.0841855	0.0840264	0.0838704	0.083731	0.0836167	0.0835158	0.0834113	0.0832996	0.0831742	0.0830094	0.0827866	0.0825353	0.0823226	0.0821842	0.0820809	0.0819508	0.0817818	0.0815987	0.0814199	0.0812592	0.0811438	0.0810762	0.0809964	0.0808286	0.0805542	0.0802212	0.0799185
Mucor circinelloides	UBOCC-A-102010	0.102986	0.102846	0.102725	0.102631	0.102546	0.102453	0.102354	0.102274	0.10222	0.102176	0.102121	0.102046	0.101954	0.101839	0.101692	0.101519	0.101335	0.101154	0.100978	0.100814	0.100669	0.100534	0.100391	0.100237	0.10009	0.0999625	0.0998403	0.0997173	0.0996078	0.0995105	0.0993808	0.0991786	0.0989341	0.0987255	0.0985904	0.0984864	0.0983582	0.0981973	0.0980147	0.0978126	0.0976131	0.0974637	0.0973728	0.0972726	0.0970841	0.096791	0.096444	0.0961401
Mucor circinelloides	UBOCC-A-102010	0.0685402	0.0684987	0.0684446	0.0683813	0.0683054	0.0682122	0.0681149	0.0680399	0.068001	0.067986	0.067973	0.0679491	0.0679133	0.0678644	0.0677982	0.0677136	0.067621	0.0675323	0.0674484	0.0673586	0.067257	0.0671492	0.0670473	0.0669611	0.0668912	0.0668257	0.0667528	0.0666766	0.0666124	0.0665569	0.0664823	0.0663665	0.066225	0.0660996	0.0660134	0.0659456	0.0658631	0.0657634	0.0656668	0.0655841	0.0655141	0.0654587	0.0654116	0.0653457	0.0652346	0.0650803	0.0649073	0.0647503
Mucor circinelloides	UBOCC-A-102010	0.0325319	0.0324603	0.0323939	0.0323335	0.032277	0.0322236	0.0321777	0.0321395	0.0321007	0.032055	0.0320068	0.0319608	0.0319151	0.0318651	0.031808	0.0317398	0.0316627	0.0315888	0.0315291	0.0314786	0.0314217	0.0313493	0.0312629	0.0311695	0.0310796	0.0310031	0.0309429	0.0308922	0.0308391	0.0307729	0.0306893	0.0305897	0.0304824	0.0303797	0.0302894	0.0302057	0.0301194	0.0300327	0.0299492	0.0298642	0.0297769	0.0297013	0.02964	0.0295687	0.0294668	0.0293463	0.0292331	0.0291404
Mucor circinelloides	UBOCC-A-102010	0.0138683	0.0138216	0.0137777	0.0137406	0.0137102	0.0136788	0.013639	0.0135935	0.0135519	0.0135179	0.0134853	0.0134431	0.0133855	0.0133157	0.0132407	0.0131636	0.0130873	0.0130171	0.0129549	0.0128953	0.0128308	0.0127595	0.0126816	0.0125991	0.0125174	0.0124429	0.0123742	0.0123048	0.0122294	0.0121457	0.0120531	0.0119555	0.0118642	0.0117934	0.0117463	0.0117071	0.0116562	0.0115893	0.0115118	0.0114201	0.0113071	0.0111835	0.0110751	0.0109958	0.0109334	0.010868	0.0107916	0.0107094
Mucor circinelloides	UBOCC-A-102010	0.0787903	0.078742	0.0786772	0.0786044	0.0785351	0.0784728	0.0784169	0.0783659	0.0783128	0.0782443	0.0781551	0.0780565	0.077967	0.0778959	0.0778328	0.0777581	0.0776621	0.0775535	0.0774465	0.0773464	0.0772492	0.0771503	0.0770495	0.0769538	0.0768659	0.0767739	0.0766608	0.076531	0.0764096	0.0763078	0.0762033	0.0760727	0.0759276	0.0758022	0.0757102	0.0756249	0.0755171	0.0753922	0.0752735	0.0751713	0.0750848	0.0750118	0.0749354	0.0748194	0.0746414	0.0744188	0.0741964	0.0740268
Mucor circinelloides	UBOCC-A-102010	0.10446	0.104381	0.104326	0.104295	0.104261	0.104186	0.104073	0.103962	0.103892	0.103852	0.103812	0.103758	0.103693	0.103613	0.103509	0.103384	0.103257	0.103148	0.103064	0.102995	0.10292	0.10282	0.102695	0.10256	0.102436	0.10233	0.102232	0.10214	0.102057	0.101969	0.101841	0.101654	0.101447	0.101289	0.101207	0.101147	0.101041	0.100878	0.10069	0.100515	0.100378	0.100301	0.100279	0.100265	0.100203	0.100066	0.0998673	0.0996595
Mucor circinelloides	UBOCC-A-102010	0.0961648	0.0961149	0.0960647	0.0960037	0.0959258	0.0958345	0.0957445	0.0956742	0.0956296	0.0955988	0.0955637	0.0955137	0.0954489	0.0953748	0.0952931	0.0951977	0.0950816	0.0949525	0.0948377	0.094759	0.0947018	0.0946211	0.094487	0.0943193	0.0941641	0.0940464	0.093958	0.0938892	0.0938453	0.0938139	0.0937447	0.0935976	0.0934013	0.0932277	0.0931079	0.0930034	0.0928775	0.092744	0.0926237	0.0925081	0.0924001	0.0923355	0.0923212	0.0922904	0.0921663	0.0919369	0.0916488	0.0913807
Mucor circinelloides	UBOCC-A-102010	0.136706	0.136607	0.136514	0.13643	0.136353	0.136265	0.136156	0.13604	0.135943	0.135873	0.135813	0.135739	0.13564	0.135512	0.135351	0.13516	0.134952	0.134748	0.134562	0.134392	0.134234	0.134077	0.133911	0.133735	0.133561	0.133394	0.133232	0.133082	0.132955	0.13284	0.13269	0.132472	0.13221	0.131972	0.131792	0.131637	0.131454	0.131232	0.130995	0.130769	0.130586	0.130476	0.130418	0.130332	0.130148	0.129863	0.129524	0.12921
Mucor circinelloides	UBOCC-A-102010	0.0211068	0.0210433	0.0209699	0.0208801	0.0207768	0.0206768	0.0205988	0.0205461	0.0205058	0.020463	0.0204133	0.0203562	0.0202888	0.0202068	0.0201035	0.019969	0.0198031	0.0196259	0.0194635	0.0193226	0.0191894	0.0190523	0.0189183	0.0188034	0.0187122	0.0186314	0.0185427	0.0184385	0.0183201	0.0181891	0.0180415	0.017873	0.0176897	0.017513	0.0173611	0.0172236	0.0170755	0.0169131	0.0167565	0.0166224	0.0165161	0.016437	0.0163647	0.0162579	0.0160897	0.0158729	0.0156452	0.0154482
Mucor circinelloides	UBOCC-A-102010	0.123524	0.123422	0.123333	0.123242	0.123137	0.123021	0.122913	0.122833	0.122777	0.122723	0.122651	0.122558	0.122446	0.122322	0.122183	0.122024	0.121849	0.121676	0.121517	0.121371	0.121218	0.121045	0.120851	0.120651	0.12046	0.120276	0.120098	0.119936	0.119812	0.119708	0.11956	0.119322	0.119039	0.118805	0.11866	0.118541	0.11837	0.118144	0.117911	0.117701	0.117533	0.11743	0.117371	0.117272	0.117059	0.116733	0.116365	0.11605
Mucor circinelloides	CCM 8328	0.140383	0.14034	0.140287	0.140218	0.140144	0.140081	0.140044	0.140034	0.140032	0.140015	0.13998	0.139939	0.139902	0.139861	0.139803	0.139731	0.139655	0.139573	0.139481	0.139384	0.139297	0.139225	0.139163	0.139105	0.13905	0.138988	0.138907	0.138815	0.138728	0.138653	0.138574	0.138472	0.138347	0.138223	0.138118	0.138029	0.137939	0.13785	0.137774	0.137712	0.137657	0.137603	0.137542	0.137469	0.137387	0.137307	0.137233	0.137157
Mucor circinelloides	CCM 8328	0.130662	0.130589	0.130521	0.13047	0.130435	0.130404	0.130371	0.130336	0.130304	0.130274	0.130238	0.130189	0.130125	0.130046	0.12996	0.129879	0.129809	0.129738	0.129647	0.129534	0.129431	0.129358	0.129305	0.129244	0.129164	0.129077	0.128995	0.128911	0.128818	0.128713	0.128603	0.128495	0.128391	0.128298	0.128217	0.128138	0.12805	0.127962	0.127884	0.127812	0.127734	0.127656	0.127593	0.127536	0.127466	0.127371	0.127252	0.127124
Mucor circinelloides	CCM 8328	0.129833	0.129779	0.129745	0.129722	0.129706	0.12969	0.129673	0.129663	0.129664	0.129667	0.129654	0.12961	0.129531	0.129428	0.129319	0.129219	0.129135	0.129066	0.129005	0.128943	0.128879	0.128811	0.128732	0.128639	0.128544	0.128469	0.128422	0.128382	0.128321	0.128227	0.128104	0.127962	0.127821	0.127707	0.127632	0.127579	0.127509	0.127408	0.127297	0.127204	0.127137	0.127085	0.127027	0.126951	0.12686	0.12676	0.126653	0.126545
Mucor circinelloides	CCM 8328	0.140972	0.140899	0.140806	0.140705	0.140622	0.140567	0.140532	0.140508	0.140486	0.140455	0.140411	0.140356	0.140289	0.140208	0.140104	0.139977	0.139829	0.13968	0.139548	0.139444	0.139357	0.139265	0.139159	0.139051	0.138961	0.138893	0.138829	0.13875	0.138651	0.138533	0.138394	0.138242	0.138095	0.137973	0.137878	0.137789	0.137686	0.137565	0.137433	0.137302	0.137186	0.137094	0.137012	0.136914	0.136798	0.136679	0.136564	0.136458
Mucor circinelloides	CCM 8328	0.129554	0.129481	0.129415	0.129355	0.129294	0.129218	0.12913	0.129047	0.128989	0.128955	0.128932	0.128907	0.128864	0.128796	0.12871	0.12862	0.12853	0.128422	0.128279	0.128119	0.127975	0.127865	0.127775	0.127694	0.127628	0.127586	0.127553	0.127508	0.12744	0.127349	0.127227	0.127069	0.126885	0.12671	0.126576	0.126478	0.126387	0.126285	0.12618	0.126075	0.125969	0.125878	0.125817	0.125776	0.125719	0.125622	0.125489	0.125341
Mucor circinelloides	CCM 8328	0.133954	0.133864	0.133778	0.133684	0.133576	0.133469	0.133387	0.133347	0.133342	0.13335	0.133342	0.133302	0.133234	0.133154	0.133071	0.132981	0.13287	0.132732	0.132577	0.132421	0.132284	0.132172	0.132077	0.131985	0.131886	0.131777	0.131663	0.131554	0.131455	0.131358	0.131244	0.1311	0.130929	0.130752	0.130595	0.130457	0.130318	0.130161	0.130002	0.129873	0.129784	0.129725	0.129672	0.129606	0.129519	0.129412	0.129287	0.129162
Mucor circinelloides	CCM 8328	0.107213	0.107164	0.107106	0.107034	0.106952	0.106871	0.106812	0.106792	0.106806	0.106826	0.106823	0.106788	0.106723	0.106637	0.106541	0.10645	0.106365	0.106276	0.106176	0.106072	0.105977	0.105897	0.105823	0.10575	0.10568	0.105615	0.105551	0.105484	0.105406	0.105308	0.105189	0.105054	0.104919	0.104799	0.104695	0.104592	0.104476	0.104359	0.104263	0.104191	0.104127	0.104061	0.103994	0.103923	0.103848	0.103776	0.103717	0.103671
Mucor circinelloides	CCM 8328	0.107899	0.107848	0.107792	0.107742	0.107701	0.107655	0.107601	0.107551	0.107517	0.107491	0.107465	0.107439	0.107416	0.107387	0.107337	0.107259	0.107156	0.107027	0.10688	0.106734	0.10662	0.106549	0.106501	0.106452	0.10639	0.106317	0.106237	0.10616	0.106094	0.106036	0.10596	0.105844	0.105694	0.10554	0.105412	0.105312	0.105229	0.105155	0.10509	0.105021	0.104937	0.104844	0.10476	0.104688	0.104618	0.104538	0.104441	0.104331
Mucor circinelloides	CCM 8328	0.105817	0.105754	0.105729	0.105724	0.105718	0.105688	0.105625	0.105547	0.105485	0.105457	0.105458	0.105458	0.105431	0.105366	0.105277	0.105185	0.105094	0.104994	0.104876	0.104757	0.104663	0.104599	0.104539	0.104457	0.104358	0.104267	0.104195	0.104133	0.104062	0.10397	0.103856	0.10373	0.103613	0.103521	0.103455	0.103394	0.103316	0.10322	0.103126	0.103044	0.102971	0.102898	0.102821	0.102741	0.102659	0.102566	0.102456	0.102345
Mucor circinelloides	CCM 8328	0.149007	0.148932	0.148841	0.148739	0.148633	0.148531	0.148442	0.148375	0.148323	0.148273	0.148219	0.148165	0.148109	0.148042	0.147957	0.147853	0.14773	0.147593	0.147453	0.147331	0.147235	0.147159	0.147083	0.146992	0.146886	0.146773	0.146669	0.146581	0.146496	0.14639	0.146247	0.146077	0.145902	0.145738	0.145591	0.14545	0.145301	0.145147	0.145002	0.14487	0.144745	0.144631	0.144536	0.144452	0.144356	0.144236	0.144094	0.143946
Mucor circinelloides	CCM 8328	0.119595	0.119474	0.119352	0.119243	0.119162	0.119106	0.119071	0.119056	0.119054	0.119046	0.119011	0.118944	0.118855	0.118751	0.118637	0.118514	0.118391	0.11828	0.118188	0.118105	0.118	0.117853	0.11767	0.117487	0.117342	0.117249	0.117195	0.117152	0.117094	0.11701	0.116896	0.116759	0.116606	0.116444	0.116275	0.116102	0.11593	0.115776	0.115656	0.11557	0.115512	0.115474	0.11543	0.115343	0.115192	0.115005	0.114826	0.114687
Mucor circinelloides	CCM 8328	0.145152	0.145076	0.145	0.144918	0.144834	0.144744	0.144659	0.144598	0.144575	0.144574	0.144568	0.144544	0.144499	0.144434	0.144342	0.144221	0.144079	0.143928	0.143768	0.143598	0.143435	0.143309	0.143227	0.143167	0.14309	0.142979	0.142847	0.142721	0.142623	0.142546	0.142459	0.142335	0.142177	0.142015	0.141875	0.141753	0.14163	0.141498	0.141371	0.141262	0.141178	0.141114	0.141051	0.140962	0.140828	0.140652	0.140454	0.140273
Mucor circinelloides	CCM 8328	0.0915462	0.0914517	0.0913354	0.0912317	0.0911626	0.0911116	0.0910513	0.090982	0.0909307	0.0909167	0.0909317	0.0909487	0.0909402	0.090891	0.0908031	0.0906919	0.0905768	0.0904692	0.0903675	0.0902661	0.0901644	0.0900627	0.0899578	0.0898531	0.0897648	0.0897057	0.089667	0.0896232	0.089552	0.0894445	0.0893059	0.0891531	0.089008	0.0888895	0.0887995	0.0887178	0.0886229	0.0885159	0.0884143	0.0883264	0.0882473	0.0881738	0.0881055	0.088036	0.0879558	0.0878597	0.0877464	0.0876223
Mucor circinelloides	CCM 8328	0.0771228	0.0770557	0.0769821	0.0768946	0.0768002	0.076718	0.0766676	0.0766569	0.0766731	0.0766881	0.0766783	0.0766394	0.0765835	0.0765254	0.0764681	0.0763984	0.0762983	0.0761687	0.0760348	0.0759245	0.0758428	0.0757723	0.0756975	0.0756187	0.0755428	0.0754727	0.0754086	0.0753498	0.0752848	0.0751925	0.0750627	0.0749129	0.0747741	0.0746689	0.0745965	0.0745353	0.0744621	0.0743719	0.0742727	0.0741736	0.0740838	0.074015	0.0739677	0.0739203	0.0738487	0.0737464	0.0736231	0.0734965
Mucor circinelloides	CCM 8328	0.0807011	0.080606	0.0805403	0.080488	0.0804356	0.0803854	0.0803493	0.0803343	0.0803344	0.0803326	0.0803121	0.0802672	0.0802072	0.0801477	0.0800948	0.0800376	0.0799655	0.0798836	0.0798032	0.0797223	0.0796309	0.0795307	0.079436	0.0793538	0.0792767	0.0792003	0.0791343	0.0790898	0.0790599	0.0790191	0.0789404	0.0788128	0.0786492	0.0784857	0.0783612	0.0782864	0.078238	0.0781885	0.0781284	0.078062	0.0779965	0.077933	0.0778625	0.0777749	0.0776738	0.0775734	0.0774822	0.0774011
Mucor circinelloides	FRR 4846	0.0713875	0.0712945	0.0712148	0.0711504	0.0710828	0.070997	0.0709036	0.0708256	0.0707697	0.0707229	0.0706733	0.0706181	0.0705533	0.0704678	0.0703523	0.070212	0.070066	0.0699282	0.0697954	0.0696626	0.0695414	0.0694424	0.0693491	0.069229	0.069071	0.068899	0.0687502	0.0686428	0.0685565	0.0684489	0.0682956	0.068112	0.0679326	0.0677797	0.0676519	0.0675286	0.0673887	0.0672299	0.0670654	0.066908	0.0667698	0.0666613	0.0665775	0.0664934	0.0663879	0.0662566	0.0661009	0.0659275
Mucor circinelloides	FRR 4846	0.0487461	0.0486656	0.0485992	0.0485424	0.0484851	0.0484172	0.0483394	0.0482664	0.0482117	0.0481674	0.0481073	0.0480148	0.0479025	0.0477959	0.0477015	0.0476029	0.0474871	0.0473543	0.0472084	0.0470585	0.0469241	0.0468199	0.0467313	0.046631	0.0465113	0.0463882	0.046275	0.0461678	0.0460554	0.0459335	0.0458033	0.0456635	0.0455103	0.0453513	0.0452001	0.0450585	0.0449169	0.0447759	0.0446432	0.0445131	0.0443773	0.0442458	0.0441327	0.0440303	0.0439186	0.0437869	0.0436339	0.0434682
Mucor circinelloides	FRR 4846	0.0472952	0.0472581	0.0472042	0.0471251	0.0470317	0.0469354	0.0468437	0.046762	0.046696	0.0466482	0.0466143	0.0465806	0.0465287	0.0464502	0.0463504	0.0462371	0.0461109	0.0459713	0.0458271	0.0456963	0.0455892	0.0454956	0.0453954	0.0452803	0.0451539	0.0450149	0.0448613	0.0447029	0.0445559	0.0444254	0.0443044	0.0441824	0.0440499	0.0439064	0.0437654	0.043638	0.0435162	0.0433865	0.0432472	0.0431025	0.0429534	0.0428024	0.0426573	0.0425241	0.0424006	0.0422766	0.0421391	0.0419865
Mucor circinelloides	FRR 4846	0.0561856	0.0561161	0.0560461	0.0559636	0.0558693	0.0557801	0.0557161	0.0556813	0.0556602	0.0556364	0.0556066	0.0555702	0.0555162	0.055434	0.0553293	0.0552191	0.0551153	0.0550166	0.0549144	0.054804	0.0546919	0.0545879	0.0544922	0.0543989	0.0543023	0.0542002	0.0540953	0.0539951	0.0538968	0.0537853	0.0536509	0.0535038	0.0533608	0.053234	0.0531353	0.0530684	0.0530117	0.0529283	0.0527987	0.0526392	0.0524877	0.0523737	0.0522933	0.0522164	0.052121	0.0520106	0.0518963	0.0517791
Mucor circinelloides	FRR 4846	-0.000519221	-0.000547195	-0.000576667	-0.000612392	-0.000656076	-0.000702805	-0.00074374	-0.000778883	-0.000819656	-0.000875047	-0.00094066	-0.00100378	-0.00105306	-0.0010842	-0.00110558	-0.0011378	-0.0011961	-0.00127838	-0.0013716	-0.00146712	-0.00156519	-0.00166753	-0.00177061	-0.00186387	-0.0019382	-0.0019966	-0.00205313	-0.00211892	-0.00219578	-0.00228097	-0.00237289	-0.00247004	-0.0025681	-0.00265795	-0.00273399	-0.00280956	-0.00290564	-0.00302128	-0.00313237	-0.00322303	-0.00329985	-0.00337363	-0.00344441	-0.00351061	-0.00357552	-0.00364196	-0.00370926	-0.00377578
Mucor circinelloides	FRR 4846	-0.00121876	-0.00126326	-0.0013156	-0.00137888	-0.00145293	-0.00152991	-0.00159093	-0.00162126	-0.00162725	-0.0016338	-0.00166077	-0.00171038	-0.00177396	-0.00184171	-0.00190857	-0.00197335	-0.00203622	-0.00210037	-0.00217229	-0.00225723	-0.00235183	-0.0024475	-0.0025402	-0.00263114	-0.00272021	-0.00280272	-0.00287319	-0.00293068	-0.00298617	-0.0030565	-0.00314856	-0.00325304	-0.00335822	-0.00345812	-0.00354995	-0.00363313	-0.00371419	-0.00380016	-0.00389135	-0.00398544	-0.00408121	-0.00417828	-0.00427508	-0.00436499	-0.00443602	-0.00448434	-0.00452692	-0.0045905
Mucor circinelloides	FRR 4846	0.0326483	0.0326095	0.0325666	0.0325114	0.0324472	0.0323853	0.0323347	0.0322949	0.0322563	0.0322103	0.0321554	0.0320943	0.0320285	0.0319573	0.0318788	0.0317902	0.0316914	0.0315879	0.0314859	0.0313877	0.0312923	0.0311983	0.0311039	0.0310046	0.0308958	0.0307802	0.0306716	0.0305867	0.0305262	0.0304671	0.0303841	0.0302739	0.0301564	0.0300539	0.0299672	0.0298762	0.0297671	0.0296521	0.029553	0.029471	0.0293899	0.0293024	0.0292167	0.0291392	0.0290627	0.0289711	0.0288557	0.0287276
Mucor circinelloides	FRR 4846	0.0494272	0.0493565	0.0493113	0.0492735	0.0492191	0.0491444	0.0490683	0.0490115	0.0489771	0.0489532	0.0489244	0.0488804	0.0488203	0.0487507	0.0486754	0.04859	0.0484891	0.0483774	0.0482638	0.0481541	0.0480486	0.0479427	0.0478296	0.0477082	0.0475899	0.047486	0.0473963	0.0473097	0.0472158	0.0471088	0.0469857	0.0468511	0.0467223	0.0466225	0.0465545	0.0464853	0.0463755	0.0462179	0.046036	0.0458597	0.0457141	0.045615	0.0455549	0.0455025	0.0454304	0.0453315	0.0452107	0.0450841
Mucor circinelloides	FRR 4846	0.0401907	0.0401492	0.0401119	0.0400689	0.040017	0.0399636	0.0399233	0.0399039	0.0398913	0.0398598	0.0397964	0.039713	0.0396324	0.0395667	0.0395058	0.0394324	0.0393423	0.0392461	0.0391528	0.0390618	0.0389753	0.0388991	0.0388288	0.0387488	0.0386495	0.0385358	0.0384199	0.0383134	0.0382207	0.0381378	0.0380547	0.0379654	0.0378729	0.0377864	0.0377108	0.0376347	0.0375355	0.0374048	0.0372601	0.0371307	0.0370348	0.0369708	0.0369201	0.0368586	0.0367711	0.0366555	0.0365198	0.0363833
Mucor circinelloides	FRR 4846	0.0458067	0.0457632	0.0457432	0.0457241	0.0456815	0.0456159	0.0455557	0.0455263	0.0455197	0.0455034	0.0454563	0.0453874	0.0453202	0.0452692	0.0452321	0.0451947	0.045143	0.0450697	0.0449772	0.0448734	0.0447674	0.0446655	0.0445715	0.0444863	0.0444046	0.0443171	0.0442232	0.0441398	0.044082	0.0440382	0.0439761	0.0438775	0.0437575	0.0436444	0.0435508	0.0434648	0.0433764	0.0432944	0.0432297	0.0431788	0.0431328	0.0430895	0.0430403	0.0429628	0.0428398	0.042676	0.0424939	0.0423319
Mucor circinelloides	FRR 4846	0.0313221	0.0312803	0.0312292	0.0311794	0.0311456	0.0311233	0.031096	0.0310609	0.0310297	0.0310066	0.0309796	0.030936	0.0308766	0.0308111	0.0307439	0.0306702	0.030586	0.0304927	0.0303974	0.0303099	0.0302366	0.0301721	0.0301007	0.0300159	0.0299291	0.0298548	0.0297903	0.0297212	0.029637	0.0295394	0.0294354	0.0293247	0.0292043	0.0290858	0.0289951	0.0289377	0.0288819	0.0287976	0.028694	0.0286014	0.0285345	0.0284846	0.0284344	0.028368	0.0282775	0.0281664	0.028045	0.0279257
Mucor circinelloides	FRR 4846	0.0276059	0.0275802	0.027562	0.0275395	0.0275019	0.0274459	0.0273828	0.0273321	0.027303	0.0272867	0.0272662	0.0272312	0.0271827	0.0271272	0.027066	0.0269917	0.0268959	0.026781	0.0266629	0.0265623	0.0264869	0.026425	0.0263566	0.0262725	0.0261792	0.0260906	0.0260188	0.025965	0.0259181	0.0258632	0.025795	0.025715	0.0256224	0.0255197	0.0254192	0.0253292	0.0252438	0.0251579	0.0250753	0.0249971	0.0249182	0.0248396	0.0247655	0.0246903	0.0246033	0.0245042	0.024401	0.0243016
Mucor circinelloides	FRR 4846	0.0235718	0.0235709	0.023565	0.0235576	0.0235461	0.0235196	0.0234732	0.0234156	0.0233579	0.0233083	0.0232735	0.0232562	0.0232456	0.0232225	0.0231754	0.0231095	0.0230369	0.0229637	0.0228914	0.0228256	0.0227727	0.0227308	0.0226882	0.0226366	0.0225763	0.0225108	0.0224444	0.0223861	0.022344	0.0223127	0.0222717	0.022202	0.0221039	0.0219976	0.0219054	0.0218309	0.0217634	0.0216965	0.0216301	0.0215603	0.0214844	0.0214136	0.0213604	0.0213179	0.0212657	0.0211922	0.0211027	0.0210127
Mucor circinelloides	FRR 4846	0.01467	0.0146555	0.014632	0.0146012	0.0145706	0.014542	0.0145148	0.0144889	0.0144604	0.0144201	0.0143669	0.0143136	0.014273	0.0142423	0.0142077	0.0141629	0.014114	0.0140654	0.0140102	0.0139399	0.0138569	0.0137721	0.0136931	0.0136214	0.0135555	0.0134926	0.0134335	0.0133855	0.0133495	0.0133034	0.0132165	0.0130858	0.0129462	0.0128392	0.0127769	0.0127346	0.0126819	0.0126129	0.0125419	0.012482	0.0124361	0.0123973	0.0123512	0.0122809	0.0121794	0.012055	0.0119252	0.0118112
Mucor circinelloides	FRR 4846	0.0215932	0.0215566	0.0215316	0.0215091	0.0214814	0.0214472	0.021411	0.0213778	0.0213473	0.0213168	0.021288	0.021264	0.0212431	0.0212178	0.0211797	0.0211239	0.0210518	0.0209722	0.0208982	0.0208394	0.0207978	0.0207628	0.0207164	0.0206475	0.020564	0.0204799	0.0204002	0.0203201	0.0202398	0.0201659	0.0201007	0.0200395	0.0199787	0.019922	0.0198726	0.0198241	0.0197639	0.0196873	0.0196014	0.0195184	0.0194482	0.0193944	0.019346	0.0192827	0.0191967	0.0191017	0.0190152	0.0189391
Mucor circinelloides	FRR 5020	-0.00165339	-0.00170909	-0.00175839	-0.00179716	-0.00183985	-0.00190444	-0.00199077	-0.00207997	-0.00215153	-0.00219893	-0.00223153	-0.0022666	-0.00231728	-0.00238803	-0.00248219	-0.00260201	-0.00273724	-0.00286604	-0.00297491	-0.00306364	-0.00313695	-0.00320469	-0.00328803	-0.00340404	-0.00354348	-0.00367872	-0.00378856	-0.00387436	-0.00395815	-0.00406766	-0.00421797	-0.00440169	-0.00459429	-0.00476551	-0.00489474	-0.00499097	-0.00508457	-0.00519206	-0.00530797	-0.00542834	-0.00555563	-0.00568176	-0.00579018	-0.00587681	-0.005955	-0.00604589	-0.00616984	-0.00633258
Mucor circinelloides	FRR 5020	-0.000987152	-0.00105239	-0.00109825	-0.00113429	-0.00118406	-0.0012598	-0.00134626	-0.0014149	-0.00145458	-0.00148027	-0.0015119	-0.00155498	-0.00160342	-0.00165773	-0.00173127	-0.00183681	-0.00196897	-0.00210821	-0.00223812	-0.00235317	-0.00245362	-0.00254334	-0.0026314	-0.00272406	-0.00282129	-0.00291999	-0.00301635	-0.00310744	-0.00319939	-0.00330545	-0.00343039	-0.00356402	-0.0036936	-0.00381273	-0.00392075	-0.00402576	-0.00414249	-0.0042757	-0.00441486	-0.0045488	-0.00467563	-0.00479511	-0.00490359	-0.00499921	-0.00508431	-0.00516868	-0.00526756	-0.00538866
Mucor circinelloides	FRR 5020	0.00102103	0.000959824	0.000869188	0.00076143	0.000663913	0.000592183	0.000545656	0.000510694	0.000469929	0.000414788	0.000350404	0.000282922	0.000211022	0.000133903	5.32e-05	-3.31e-05	-0.00013	-0.00024	-0.000359045	-0.000482505	-0.000605155	-0.000722963	-0.000835985	-0.000945465	-0.00105233	-0.00116186	-0.00127895	-0.00140019	-0.00151856	-0.00163503	-0.00175607	-0.0018862	-0.00202716	-0.00217636	-0.00232449	-0.00246664	-0.00260855	-0.00275169	-0.00288224	-0.00299007	-0.00308498	-0.00318742	-0.00330941	-0.00344667	-0.00358517	-0.00371896	-0.0038564	-0.0040036
Mucor circinelloides	FRR 5020	0.0225411	0.022481	0.0224036	0.0223209	0.0222443	0.0221797	0.0221255	0.0220761	0.0220255	0.0219691	0.0219085	0.0218535	0.0218172	0.0218	0.0217834	0.0217443	0.0216781	0.0215999	0.0215257	0.0214575	0.0213885	0.0213114	0.0212282	0.0211518	0.0210993	0.0210698	0.0210374	0.0209752	0.0208829	0.0207804	0.0206805	0.0205802	0.0204755	0.0203703	0.0202691	0.0201711	0.0200795	0.0200043	0.0199476	0.0198971	0.0198417	0.0197832	0.0197227	0.0196524	0.0195651	0.0194606	0.0193446	0.0192338
Mucor circinelloides	FRR 5020	0.010782	0.0107442	0.0107035	0.0106626	0.0106234	0.0105857	0.0105566	0.0105468	0.0105515	0.0105455	0.0105057	0.0104336	0.0103562	0.0102963	0.010249	0.0101915	0.0101138	0.0100293	0.00995304	0.00988076	0.00979714	0.00969299	0.00957551	0.00946589	0.00938552	0.0093382	0.00930686	0.00926976	0.00921248	0.00912627	0.00901176	0.00888225	0.00875735	0.00865356	0.00857836	0.00852342	0.0084663	0.00838986	0.00829795	0.00820986	0.00814057	0.0080875	0.00803044	0.00795018	0.007849	0.00774566	0.00765371	0.00757191
Mucor circinelloides	FRR 5020	0.0181942	0.0181542	0.0181473	0.0181531	0.018142	0.0180954	0.0180204	0.0179422	0.0178787	0.0178289	0.0177816	0.0177296	0.0176721	0.0176131	0.0175521	0.017482	0.0173981	0.0173099	0.0172365	0.0171883	0.0171582	0.017124	0.0170672	0.0169849	0.0168857	0.0167747	0.0166547	0.0165408	0.0164597	0.0164196	0.0163945	0.0163457	0.0162584	0.0161527	0.0160605	0.0159912	0.0159253	0.0158428	0.0157448	0.0156473	0.0155649	0.0154991	0.0154359	0.0153565	0.0152584	0.0151567	0.0150654	0.0149878
Mucor circinelloides	FRR 5020	-0.0457868	-0.0457781	-0.0457862	-0.0458082	-0.0458329	-0.0458513	-0.0458634	-0.0458737	-0.0458886	-0.0459118	-0.045939	-0.0459597	-0.0459679	-0.0459687	-0.0459736	-0.0459934	-0.0460324	-0.0460828	-0.0461263	-0.046148	-0.0461505	-0.0461493	-0.0461546	-0.0461632	-0.0461684	-0.0461708	-0.0461756	-0.0461846	-0.0461975	-0.0462194	-0.0462601	-0.0463231	-0.0463975	-0.0464603	-0.0464931	-0.046503	-0.0465129	-0.0465325	-0.0465516	-0.0465623	-0.0465678	-0.0465727	-0.0465785	-0.0465903	-0.0466176	-0.0466632	-0.046719	-0.0467698
Mucor circinelloides	FRR 5020	-0.0554847	-0.0555025	-0.0555234	-0.0555404	-0.0555584	-0.0555842	-0.0556112	-0.0556225	-0.0556101	-0.0555856	-0.0555717	-0.055584	-0.0556219	-0.0556704	-0.0557099	-0.0557281	-0.0557265	-0.0557188	-0.055718	-0.0557237	-0.055725	-0.0557167	-0.0557056	-0.055704	-0.0557193	-0.0557525	-0.0558009	-0.0558596	-0.0559199	-0.055968	-0.0559924	-0.0559984	-0.0560047	-0.0560224	-0.0560448	-0.0560635	-0.0560791	-0.0560939	-0.0561053	-0.0561176	-0.0561417	-0.0561812	-0.0562256	-0.0562595	-0.0562742	-0.0562742	-0.0562763	-0.0562977
Mucor circinelloides	FRR 5020	-0.0543351	-0.0543524	-0.0543589	-0.0543517	-0.054341	-0.0543392	-0.0543501	-0.054367	-0.054379	-0.0543809	-0.0543777	-0.0543771	-0.0543795	-0.0543826	-0.0543937	-0.0544246	-0.0544752	-0.0545298	-0.0545711	-0.0545924	-0.0545973	-0.0545945	-0.054591	-0.0545901	-0.0545964	-0.0546164	-0.054649	-0.0546823	-0.0547047	-0.0547161	-0.0547262	-0.0547479	-0.0547893	-0.0548428	-0.054887	-0.0549076	-0.0549117	-0.0549135	-0.0549195	-0.0549317	-0.054951	-0.0549714	-0.054988	-0.0550085	-0.0550443	-0.0550927	-0.055139	-0.0551742
Mucor circinelloides	FRR 5020	-0.014321	-0.0143267	-0.0143522	-0.0144069	-0.0144819	-0.0145608	-0.01463	-0.0146825	-0.0147195	-0.0147491	-0.0147818	-0.0148246	-0.014879	-0.0149425	-0.0150153	-0.0151007	-0.0151979	-0.015299	-0.0153954	-0.015481	-0.0155536	-0.0156195	-0.0156938	-0.0157887	-0.0159026	-0.0160241	-0.0161389	-0.0162369	-0.0163153	-0.0163818	-0.0164477	-0.0165224	-0.0166141	-0.0167244	-0.0168446	-0.0169612	-0.0170662	-0.017158	-0.0172388	-0.0173173	-0.0174021	-0.0174935	-0.0175871	-0.0176805	-0.0177705	-0.0178572	-0.0179537	-0.0180747
Mucor circinelloides	FRR 5020	-0.017306	-0.0173707	-0.0174468	-0.0175149	-0.0175736	-0.0176359	-0.0177073	-0.0177733	-0.0178133	-0.0178238	-0.017822	-0.0178322	-0.0178669	-0.0179252	-0.018004	-0.018102	-0.0182101	-0.0183091	-0.0183892	-0.0184634	-0.0185507	-0.0186532	-0.0187543	-0.0188358	-0.0188945	-0.0189444	-0.0190041	-0.0190812	-0.0191696	-0.0192604	-0.019352	-0.0194471	-0.0195461	-0.0196422	-0.0197274	-0.0198075	-0.0198969	-0.0199991	-0.0201041	-0.0202046	-0.020299	-0.0203808	-0.0204453	-0.0205073	-0.0205922	-0.0207094	-0.0208446	-0.0209717
Mucor circinelloides	FRR 5020	-0.0127853	-0.0128316	-0.012876	-0.012913	-0.0129452	-0.0129804	-0.0130192	-0.0130559	-0.0130913	-0.0131324	-0.0131826	-0.0132382	-0.0132953	-0.013349	-0.0133953	-0.0134375	-0.0134912	-0.0135701	-0.0136699	-0.0137696	-0.013851	-0.0139178	-0.0139868	-0.0140638	-0.0141404	-0.0142131	-0.014287	-0.014361	-0.0144261	-0.0144824	-0.0145443	-0.0146264	-0.0147314	-0.014847	-0.0149563	-0.0150543	-0.0151494	-0.0152426	-0.0153226	-0.0153864	-0.0154496	-0.0155291	-0.0156275	-0.0157351	-0.0158388	-0.0159299	-0.0160099	-0.0160881
Mucor circinelloides	FRR 5020	-0.0203539	-0.0204124	-0.0204691	-0.0205242	-0.0205769	-0.0206233	-0.0206558	-0.0206688	-0.0206688	-0.020674	-0.0206995	-0.0207468	-0.0208064	-0.0208694	-0.0209324	-0.0209937	-0.0210516	-0.0211084	-0.021171	-0.0212394	-0.0213022	-0.021354	-0.0214071	-0.0214751	-0.0215513	-0.0216176	-0.0216699	-0.0217242	-0.0217953	-0.0218803	-0.0219662	-0.0220493	-0.0221379	-0.0222344	-0.0223234	-0.0223896	-0.0224389	-0.0224877	-0.0225395	-0.0225901	-0.0226435	-0.0227111	-0.0227929	-0.0228708	-0.0229262	-0.0229604	-0.0229916	-0.0230339
Mucor circinelloides	FRR 5020	-0.0118868	-0.011915	-0.0119469	-0.0119932	-0.0120496	-0.0121049	-0.0121538	-0.0121964	-0.0122302	-0.012248	-0.0122493	-0.0122508	-0.0122757	-0.0123301	-0.012402	-0.0124791	-0.012558	-0.0126361	-0.0127084	-0.0127762	-0.0128482	-0.0129272	-0.0130049	-0.0130697	-0.0131195	-0.0131663	-0.0132233	-0.0132926	-0.0133629	-0.0134229	-0.0134734	-0.0135249	-0.0135842	-0.0136441	-0.0136952	-0.0137448	-0.0138116	-0.0139009	-0.0139986	-0.0140899	-0.0141739	-0.0142565	-0.0143391	-0.014418	-0.0144879	-0.0145476	-0.0146019	-0.0146563
Mucor circinelloides	FRR 5020	-0.0131635	-0.01319	-0.0132198	-0.0132563	-0.0132992	-0.0133427	-0.0133774	-0.0134023	-0.0134299	-0.0134713	-0.0135223	-0.0135712	-0.0136151	-0.0136586	-0.013702	-0.0137416	-0.0137822	-0.0138359	-0.013909	-0.0139948	-0.0140806	-0.0141594	-0.0142279	-0.014282	-0.0143225	-0.0143625	-0.0144166	-0.0144828	-0.0145476	-0.014607	-0.0146739	-0.0147599	-0.0148574	-0.0149469	-0.0150183	-0.0150848	-0.0151651	-0.0152563	-0.0153357	-0.0153863	-0.015412	-0.0154307	-0.0154615	-0.0155137	-0.0155783	-0.015641	-0.0156988	-0.0157608
Mucor circinelloides	FRR 5021	-0.0144901	-0.0145375	-0.014587	-0.0146418	-0.0147031	-0.0147639	-0.0148098	-0.0148322	-0.0148407	-0.0148556	-0.0148903	-0.0149414	-0.0149968	-0.0150495	-0.0151072	-0.0151845	-0.0152818	-0.0153797	-0.0154621	-0.0155342	-0.0156124	-0.0157042	-0.0158057	-0.0159085	-0.0160066	-0.0160978	-0.016182	-0.0162581	-0.0163279	-0.0164028	-0.0164966	-0.0166122	-0.0167399	-0.0168609	-0.0169586	-0.0170338	-0.0171059	-0.0171876	-0.0172728	-0.0173541	-0.0174374	-0.0175326	-0.0176395	-0.0177493	-0.0178566	-0.0179624	-0.0180657	-0.0181578
Mucor circinelloides	FRR 5021	-0.016137	-0.0161859	-0.0162157	-0.0162328	-0.0162603	-0.0163185	-0.0164003	-0.0164761	-0.0165276	-0.0165617	-0.0165929	-0.016627	-0.016665	-0.0167102	-0.0167667	-0.0168346	-0.0169088	-0.0169855	-0.0170674	-0.0171587	-0.0172564	-0.0173517	-0.0174397	-0.0175201	-0.0175957	-0.0176718	-0.0177535	-0.0178375	-0.0179187	-0.0180004	-0.0180967	-0.0182181	-0.0183585	-0.0184944	-0.0185998	-0.0186736	-0.0187418	-0.0188255	-0.0189226	-0.0190227	-0.0191188	-0.0192076	-0.0192911	-0.0193801	-0.0194841	-0.0196011	-0.0197199	-0.0198253
Mucor circinelloides	FRR 5021	-0.0177847	-0.0178297	-0.0178859	-0.0179453	-0.0179992	-0.0180454	-0.0180783	-0.0180898	-0.0180845	-0.0180818	-0.0181	-0.0181426	-0.0181999	-0.0182584	-0.0183123	-0.0183717	-0.0184515	-0.0185514	-0.018657	-0.0187567	-0.0188493	-0.0189402	-0.019035	-0.019133	-0.0192259	-0.0193026	-0.0193612	-0.0194117	-0.0194679	-0.0195401	-0.019631	-0.0197364	-0.0198499	-0.0199618	-0.0200617	-0.0201441	-0.0202107	-0.0202677	-0.0203289	-0.0204142	-0.0205315	-0.0206615	-0.020777	-0.0208701	-0.020951	-0.02103	-0.0211087	-0.0211843
Mucor circinelloides	FRR 5021	-0.0174151	-0.0174066	-0.017433	-0.0174943	-0.0175757	-0.0176577	-0.0177246	-0.0177737	-0.0178169	-0.0178638	-0.0179076	-0.0179368	-0.0179552	-0.017978	-0.0180168	-0.0180743	-0.0181487	-0.0182357	-0.018327	-0.0184116	-0.0184829	-0.0185474	-0.018619	-0.0187016	-0.0187833	-0.0188541	-0.0189173	-0.0189782	-0.0190356	-0.01909	-0.0191518	-0.0192331	-0.0193341	-0.019439	-0.0195271	-0.019594	-0.0196545	-0.0197201	-0.0197887	-0.0198573	-0.0199297	-0.0200101	-0.0200989	-0.0201961	-0.0202999	-0.020404	-0.0205031	-0.0205908
Mucor circinelloides	FRR 5021	-0.0211561	-0.0211815	-0.021222	-0.0212727	-0.0213298	-0.0213913	-0.0214472	-0.0214826	-0.0214971	-0.0215075	-0.0215311	-0.0215711	-0.021619	-0.021667	-0.0217161	-0.0217733	-0.0218425	-0.0219224	-0.0220122	-0.0221091	-0.0222021	-0.0222791	-0.0223401	-0.0223985	-0.0224663	-0.0225468	-0.0226343	-0.0227226	-0.0228121	-0.0229086	-0.0230132	-0.0231222	-0.0232343	-0.0233455	-0.0234418	-0.0235121	-0.0235658	-0.023622	-0.0236905	-0.0237703	-0.023858	-0.0239471	-0.0240309	-0.0241102	-0.0241919	-0.0242798	-0.0243719	-0.0244631
Mucor circinelloides	FRR 5021	-0.0308986	-0.0309423	-0.0309749	-0.0309956	-0.0310121	-0.031035	-0.0310679	-0.0311082	-0.031151	-0.0311924	-0.031228	-0.0312555	-0.0312796	-0.0313115	-0.0313623	-0.0314319	-0.0315105	-0.0315875	-0.0316583	-0.0317208	-0.0317737	-0.0318206	-0.0318705	-0.0319303	-0.0320028	-0.0320864	-0.0321716	-0.0322443	-0.0323005	-0.0323529	-0.032417	-0.0324965	-0.0325847	-0.0326686	-0.0327371	-0.0327939	-0.0328569	-0.0329322	-0.0330065	-0.0330663	-0.0331125	-0.0331519	-0.0331918	-0.0332399	-0.0332994	-0.0333663	-0.0334378	-0.0335141
Mucor circinelloides	FRR 5021	-0.0287871	-0.0288192	-0.0288565	-0.0288988	-0.0289491	-0.0290062	-0.0290566	-0.0290847	-0.0290884	-0.0290819	-0.0290787	-0.0290803	-0.0290854	-0.0290966	-0.0291154	-0.0291365	-0.0291563	-0.0291823	-0.0292267	-0.0292868	-0.0293417	-0.0293782	-0.0294084	-0.0294556	-0.0295303	-0.0296217	-0.0297045	-0.0297596	-0.0297901	-0.0298195	-0.0298683	-0.0299397	-0.0300245	-0.030108	-0.0301758	-0.0302275	-0.0302788	-0.0303386	-0.0304002	-0.0304606	-0.0305246	-0.0305909	-0.0306481	-0.0306861	-0.0307016	-0.0306998	-0.0306972	-0.0307121
Mucor circinelloides	FRR 5021	-0.0266385	-0.0266716	-0.0267091	-0.0267406	-0.0267712	-0.0268092	-0.0268471	-0.0268681	-0.026873	-0.0268833	-0.0269146	-0.0269605	-0.0270045	-0.0270397	-0.02707	-0.0271008	-0.0271296	-0.0271484	-0.0271527	-0.0271476	-0.0271472	-0.0271672	-0.0272141	-0.0272787	-0.027345	-0.027405	-0.0274598	-0.0275102	-0.0275575	-0.0276077	-0.0276677	-0.0277383	-0.0278154	-0.0278887	-0.0279445	-0.0279853	-0.0280335	-0.0281048	-0.0281905	-0.0282742	-0.028351	-0.0284191	-0.028469	-0.0284929	-0.0284973	-0.0284996	-0.028517	-0.0285536
Mucor circinelloides	FRR 5021	-0.0265537	-0.0265444	-0.0265509	-0.026576	-0.0266134	-0.0266527	-0.0266832	-0.0266972	-0.0266984	-0.0266972	-0.0266975	-0.0266987	-0.0267094	-0.0267465	-0.0268182	-0.0269118	-0.0269965	-0.0270433	-0.0270485	-0.0270404	-0.0270557	-0.0271051	-0.0271681	-0.0272167	-0.0272439	-0.0272673	-0.0273051	-0.027357	-0.0274137	-0.0274763	-0.0275534	-0.0276441	-0.0277341	-0.0278021	-0.0278361	-0.0278505	-0.0278793	-0.0279412	-0.0280261	-0.0281079	-0.0281663	-0.0282001	-0.0282295	-0.0282754	-0.0283365	-0.0284	-0.0284623	-0.0285268
Mucor circinelloides	FRR 5021	-0.0505828	-0.0505919	-0.0506048	-0.0506173	-0.0506325	-0.0506563	-0.0506859	-0.0507076	-0.0507118	-0.0507056	-0.0507066	-0.0507256	-0.050756	-0.0507833	-0.0508009	-0.0508139	-0.0508286	-0.0508484	-0.0508779	-0.0509225	-0.0509788	-0.0510315	-0.0510622	-0.0510604	-0.0510297	-0.0509911	-0.050971	-0.0509829	-0.0510216	-0.0510744	-0.0511317	-0.0511851	-0.0512262	-0.05125	-0.0512594	-0.0512663	-0.0512846	-0.0513202	-0.0513691	-0.051418	-0.0514533	-0.0514729	-0.0514897	-0.0515168	-0.0515515	-0.0515843	-0.0516144	-0.051645
Mucor circinelloides	FRR 5021	-0.0492545	-0.0492756	-0.0492837	-0.0492926	-0.0493134	-0.0493374	-0.0493451	-0.0493295	-0.0493027	-0.0492826	-0.0492741	-0.0492702	-0.0492615	-0.049249	-0.0492464	-0.0492727	-0.0493336	-0.0494146	-0.0494869	-0.0495272	-0.0495337	-0.0495263	-0.0495265	-0.0495381	-0.0495523	-0.0495666	-0.0495887	-0.049621	-0.049655	-0.0496809	-0.0496992	-0.0497196	-0.0497535	-0.0498029	-0.0498577	-0.0499031	-0.049931	-0.0499418	-0.0499434	-0.0499542	-0.0499926	-0.0500526	-0.0501042	-0.0501236	-0.0501202	-0.050121	-0.0501424	-0.0501791
Mucor circinelloides	FRR 5021	-0.0476754	-0.0476847	-0.0477061	-0.0477343	-0.0477597	-0.0477783	-0.0477921	-0.0478021	-0.0478089	-0.047814	-0.0478199	-0.0478299	-0.0478478	-0.0478715	-0.0478926	-0.0479026	-0.0479009	-0.0478958	-0.0478995	-0.0479194	-0.0479533	-0.0479913	-0.0480243	-0.0480495	-0.0480693	-0.0480915	-0.0481229	-0.0481597	-0.0481933	-0.0482236	-0.0482594	-0.0483031	-0.0483435	-0.0483685	-0.048378	-0.0483864	-0.0484061	-0.0484371	-0.0484736	-0.0485137	-0.0485552	-0.0485895	-0.0486108	-0.0486262	-0.048647	-0.0486775	-0.0487175	-0.0487676
Mucor circinelloides	FRR 5021	-0.0267098	-0.0267208	-0.0267216	-0.0267219	-0.0267366	-0.0267746	-0.0268303	-0.0268885	-0.0269371	-0.026972	-0.0269944	-0.0270098	-0.0270267	-0.0270525	-0.0270887	-0.027132	-0.0271753	-0.0272152	-0.0272584	-0.0273143	-0.0273811	-0.0274484	-0.0275095	-0.0275632	-0.027606	-0.0276333	-0.0276478	-0.0276626	-0.0276934	-0.0277488	-0.0278251	-0.0279082	-0.0279831	-0.0280401	-0.0280762	-0.0281019	-0.0281378	-0.0281969	-0.0282695	-0.028335	-0.0283833	-0.0284223	-0.0284677	-0.0285253	-0.0285871	-0.028644	-0.0286973	-0.0287524
Mucor circinelloides	FRR 5021	-0.0289895	-0.0290247	-0.0290606	-0.0290858	-0.0290976	-0.0291034	-0.0291142	-0.0291355	-0.0291671	-0.0292058	-0.0292444	-0.0292752	-0.0292972	-0.0293183	-0.029347	-0.0293838	-0.0294234	-0.0294642	-0.029511	-0.0295628	-0.029607	-0.0296341	-0.0296562	-0.0296953	-0.0297538	-0.0298103	-0.0298466	-0.0298699	-0.0299016	-0.0299537	-0.0300207	-0.030089	-0.0301487	-0.0301994	-0.0302483	-0.0303024	-0.0303601	-0.0304109	-0.0304496	-0.0304846	-0.0305299	-0.0305876	-0.0306469	-0.0306999	-0.0307491	-0.0307973	-0.0308374	-0.0308594
Mucor circinelloides	FRR 5021	-0.0249667	-0.0249908	-0.0250164	-0.0250408	-0.0250595	-0.0250772	-0.0251069	-0.0251553	-0.0252103	-0.0252482	-0.0252565	-0.0252455	-0.0252372	-0.0252475	-0.02528	-0.0253293	-0.0253835	-0.0254279	-0.025457	-0.0254817	-0.0255217	-0.025586	-0.0256635	-0.0257318	-0.0257794	-0.0258128	-0.0258417	-0.0258658	-0.0258847	-0.025913	-0.0259686	-0.0260545	-0.0261593	-0.0262672	-0.0263607	-0.0264244	-0.0264559	-0.0264691	-0.026482	-0.0265054	-0.0265388	-0.0265784	-0.0266265	-0.0266869	-0.0267545	-0.0268165	-0.0268657	-0.0269055
Mucor circinelloides	UBOCC-A-105017	-0.0102907	-0.0103418	-0.0104168	-0.010509	-0.0106034	-0.010686	-0.0107428	-0.0107676	-0.0107742	-0.0107877	-0.0108226	-0.0108777	-0.0109488	-0.0110313	-0.0111163	-0.0111944	-0.011263	-0.011329	-0.0114053	-0.0115027	-0.0116221	-0.0117535	-0.0118833	-0.0119982	-0.012094	-0.012181	-0.0122741	-0.0123744	-0.0124721	-0.0125674	-0.0126729	-0.0127993	-0.0129448	-0.0130953	-0.013232	-0.013346	-0.0134473	-0.0135495	-0.0136604	-0.0137815	-0.0139073	-0.0140247	-0.0141279	-0.0142268	-0.0143316	-0.0144411	-0.0145494	-0.0146529
Mucor circinelloides	UBOCC-A-105017	-0.00920877	-0.00925509	-0.00930349	-0.00934879	-0.00939966	-0.00947327	-0.00957077	-0.00966531	-0.00972626	-0.00974727	-0.00974955	-0.00976357	-0.00980913	-0.00988586	-0.00998048	-0.0100799	-0.0101789	-0.0102765	-0.0103732	-0.0104694	-0.0105663	-0.0106673	-0.0107742	-0.0108825	-0.0109897	-0.0111034	-0.0112278	-0.0113481	-0.0114462	-0.0115292	-0.0116254	-0.0117547	-0.0119067	-0.0120482	-0.0121484	-0.0122124	-0.0122766	-0.0123661	-0.0124764	-0.0125939	-0.0127129	-0.0128288	-0.0129347	-0.0130296	-0.013121	-0.0132198	-0.0133346	-0.0134608
Mucor circinelloides	UBOCC-A-105017	0.00297301	0.00293329	0.00290163	0.00286728	0.00282228	0.00276924	0.00271873	0.00267856	0.00264666	0.00261733	0.00258861	0.0025553	0.00250601	0.00243375	0.00234179	0.00223478	0.00211243	0.00197979	0.00185075	0.00174017	0.00164935	0.00156927	0.00149087	0.00141516	0.00134575	0.00127471	0.00118543	0.00107269	0.000952327	0.00084377	0.000750746	0.000662435	0.000570254	0.0004769	0.000386546	0.000293206	0.000192401	9.5e-05	1.59e-05	-5.03e-05	-0.000125	-0.000225	-0.000349786	-0.000487366	-0.000620819	-0.000742241	-0.000857893	-0.000971294
Mucor circinelloides	UBOCC-A-105017	-0.0045424	-0.00459486	-0.00465007	-0.00470974	-0.00477754	-0.00485383	-0.00493103	-0.00499711	-0.00504557	-0.00508093	-0.00511716	-0.00516796	-0.00523661	-0.00531584	-0.00539873	-0.00548396	-0.00557076	-0.00566245	-0.00577102	-0.00590332	-0.00604247	-0.00616142	-0.00625181	-0.00632712	-0.0064037	-0.00649103	-0.00659134	-0.00669882	-0.00680403	-0.00690289	-0.00700189	-0.00711441	-0.00725022	-0.00740029	-0.00753678	-0.00764295	-0.00773319	-0.00782991	-0.00793799	-0.00805017	-0.00815998	-0.00826509	-0.0083686	-0.00847838	-0.00859646	-0.00871694	-0.00883343	-0.00893975
Mucor circinelloides	UBOCC-A-105017	-0.00127472	-0.00129062	-0.00131467	-0.00135792	-0.00142351	-0.00150716	-0.00159331	-0.00166067	-0.001701	-0.00172843	-0.00176447	-0.00181681	-0.0018748	-0.00192501	-0.00197258	-0.00203746	-0.00213113	-0.00224343	-0.0023593	-0.00247406	-0.0025892	-0.0027023	-0.00280838	-0.00290523	-0.00299552	-0.00308261	-0.00316547	-0.0032403	-0.003313	-0.00340044	-0.00351457	-0.00364961	-0.00379097	-0.00392418	-0.00404115	-0.0041471	-0.00425447	-0.00436355	-0.00446646	-0.00456775	-0.00468224	-0.00480944	-0.00493226	-0.00503718	-0.00512448	-0.00520336	-0.00528884	-0.00539142
Mucor circinelloides	UBOCC-A-105017	-0.00460336	-0.00464485	-0.00470513	-0.00477923	-0.0048566	-0.00492862	-0.00499066	-0.00503989	-0.00507546	-0.0051012	-0.00512703	-0.00516822	-0.0052382	-0.0053343	-0.00543821	-0.00553033	-0.00560577	-0.00567062	-0.00573306	-0.00579738	-0.00587099	-0.00596915	-0.00610425	-0.00626727	-0.00642931	-0.00656477	-0.00666553	-0.00673552	-0.00678935	-0.00685219	-0.00694717	-0.00707509	-0.00721692	-0.00735133	-0.00746762	-0.0075702	-0.00766823	-0.00776349	-0.00785187	-0.00793743	-0.00802887	-0.00812695	-0.00822628	-0.00832635	-0.00842949	-0.00853915	-0.00865904	-0.00878696
Mucor circinelloides	UBOCC-A-105017	0.0137577	0.0137088	0.0136898	0.0137045	0.0137311	0.0137368	0.0137064	0.0136508	0.0135941	0.0135559	0.013538	0.0135233	0.0134913	0.0134371	0.0133715	0.0133034	0.0132345	0.0131661	0.0131027	0.0130466	0.0129942	0.012935	0.0128596	0.0127727	0.0126909	0.0126229	0.0125577	0.0124817	0.0123964	0.012313	0.0122351	0.0121537	0.0120595	0.0119564	0.0118586	0.0117747	0.0116988	0.0116225	0.0115444	0.0114667	0.0113932	0.0113302	0.0112781	0.0112237	0.0111505	0.0110519	0.0109362	0.0108224
Mucor circinelloides	UBOCC-A-105017	0.00700818	0.00696141	0.00691822	0.00688508	0.00685946	0.00683133	0.00679449	0.00675142	0.00670502	0.00665602	0.0066097	0.00657612	0.00655635	0.00653625	0.00649497	0.00642376	0.00633545	0.00625182	0.00618187	0.00611369	0.00603241	0.00593851	0.0058451	0.00576576	0.00570583	0.00565621	0.00559728	0.00551516	0.00541602	0.00531832	0.00522907	0.00513639	0.00503142	0.00492749	0.00484322	0.00477156	0.00468596	0.00457845	0.0044687	0.00437636	0.00430352	0.004239	0.00417041	0.00409011	0.00399829	0.00389696	0.00378654	0.00367519
Mucor circinelloides	UBOCC-A-105017	0.0356834	0.0356601	0.03563	0.0355866	0.0355387	0.0355023	0.0354852	0.0354784	0.0354621	0.0354257	0.0353791	0.0353375	0.0353021	0.0352618	0.0352111	0.0351537	0.0350934	0.0350279	0.0349505	0.0348585	0.0347566	0.0346536	0.0345567	0.0344708	0.0343962	0.0343263	0.0342527	0.0341754	0.0341019	0.0340356	0.0339657	0.0338762	0.033763	0.0336444	0.0335452	0.0334711	0.0334095	0.0333513	0.0332909	0.0332155	0.0331197	0.0330234	0.0329513	0.0328975	0.0328336	0.0327414	0.0326228	0.0324953
Mucor circinelloides	UBOCC-A-105017	0.0100322	0.00998249	0.00992668	0.00986855	0.00981128	0.00975671	0.00970853	0.00967137	0.00964284	0.00961359	0.00957506	0.00952722	0.00947578	0.00942202	0.00935656	0.00927039	0.00916933	0.0090688	0.0089741	0.00888072	0.0087899	0.00870649	0.00862584	0.00854011	0.00845268	0.00837326	0.0083022	0.00822838	0.00814088	0.00803874	0.00792972	0.00781896	0.00770364	0.00758703	0.00748104	0.00738582	0.00728191	0.00715884	0.00703143	0.00692098	0.00683448	0.00676648	0.00670407	0.00663239	0.00654442	0.00644218	0.00632833	0.00620808
Mucor circinelloides	UBOCC-A-105017	0.110528	0.110417	0.110318	0.110238	0.11017	0.110107	0.110049	0.109991	0.109925	0.109849	0.109771	0.109698	0.109617	0.109517	0.1094	0.109282	0.109173	0.109066	0.108942	0.108793	0.108629	0.108469	0.108324	0.108193	0.108068	0.107941	0.107807	0.107675	0.107559	0.107452	0.107321	0.10715	0.106953	0.106771	0.106624	0.106498	0.106363	0.106217	0.106073	0.10594	0.10581	0.105674	0.105528	0.105368	0.105191	0.105003	0.104816	0.104649
Mucor circinelloides	UBOCC-A-105017	0.0100948	0.0100453	0.0100141	0.00999716	0.00998297	0.00995706	0.00991246	0.00985444	0.00979391	0.00973275	0.00966041	0.00956781	0.00946596	0.00938039	0.00932418	0.00928055	0.0092201	0.00913063	0.00902244	0.00891172	0.00880289	0.00869159	0.00857881	0.00847739	0.00839522	0.00832054	0.00823627	0.00814328	0.00805188	0.007957	0.00784389	0.00771244	0.00758034	0.00746453	0.00736542	0.00727014	0.00716973	0.00706806	0.00696872	0.00686414	0.00674989	0.00663625	0.00653388	0.00643517	0.00632607	0.00620036	0.00605969	0.00591686
Mucor circinelloides	UBOCC-A-105017	0.0330013	0.0329629	0.0329207	0.0328682	0.0327971	0.032717	0.0326542	0.0326289	0.0326324	0.0326353	0.0326141	0.0325644	0.0324957	0.0324214	0.0323531	0.0322948	0.0322417	0.032183	0.0321095	0.0320193	0.0319214	0.0318294	0.0317495	0.0316792	0.0316136	0.0315495	0.0314847	0.0314159	0.031336	0.0312361	0.0311159	0.0309898	0.0308814	0.0308071	0.0307583	0.030702	0.0306157	0.030514	0.0304274	0.0303636	0.0303088	0.0302542	0.0301972	0.0301257	0.0300247	0.0298961	0.0297585	0.0296386
Mucor circinelloides	UBOCC-A-105017	0.0316159	0.0315793	0.0315202	0.0314632	0.0314261	0.0313955	0.0313481	0.0312832	0.0312215	0.0311767	0.0311424	0.0311083	0.0310748	0.0310447	0.0310108	0.0309638	0.0309064	0.0308466	0.0307849	0.0307195	0.0306566	0.0305994	0.0305365	0.0304572	0.0303689	0.0302882	0.0302208	0.0301584	0.0300896	0.0300062	0.029904	0.0297846	0.0296599	0.0295518	0.0294773	0.0294244	0.0293632	0.0292824	0.0292007	0.0291378	0.0290933	0.0290507	0.0289876	0.0288895	0.0287618	0.0286236	0.0284918	0.028382
Mucor circinelloides	UBOCC-A-105017	0.0242575	0.0242089	0.0241691	0.0241377	0.0241053	0.0240631	0.0240134	0.0239623	0.0239118	0.0238602	0.0238127	0.0237784	0.023759	0.0237441	0.0237171	0.0236714	0.0236164	0.0235625	0.0235031	0.0234238	0.0233286	0.0232396	0.0231708	0.0231174	0.0230666	0.0230065	0.0229296	0.0228367	0.0227372	0.022641	0.0225508	0.022461	0.0223642	0.022263	0.0221711	0.0220954	0.0220297	0.0219675	0.0219093	0.0218509	0.0217805	0.0216914	0.0215873	0.0214779	0.0213764	0.0212923	0.021223	0.0211568
Mucor circinelloides	VI 04473	0.0994129	0.099362	0.0993301	0.0992948	0.0992358	0.0991541	0.0990723	0.0990173	0.0989987	0.0990013	0.0989989	0.0989703	0.0989066	0.0988153	0.0987198	0.0986451	0.098596	0.0985541	0.0984985	0.0984258	0.0983442	0.098255	0.0981523	0.0980389	0.0979342	0.0978564	0.0978052	0.0977677	0.0977338	0.0976924	0.0976201	0.0974986	0.0973499	0.0972308	0.0971771	0.0971596	0.0971203	0.0970357	0.0969245	0.0968143	0.0967246	0.0966625	0.0966138	0.0965503	0.0964587	0.0963511	0.0962466	0.096163
Mucor circinelloides	VI 04474	0.0994129	0.099362	0.0993301	0.0992948	0.0992358	0.0991541	0.0990723	0.0990173	0.0989987	0.0990013	0.0989989	0.0989703	0.0989066	0.0988153	0.0987198	0.0986451	0.098596	0.0985541	0.0984985	0.0984258	0.0983442	0.098255	0.0981523	0.0980389	0.0979342	0.0978564	0.0978052	0.0977677	0.0977338	0.0976924	0.0976201	0.0974986	0.0973499	0.0972308	0.0971771	0.0971596	0.0971203	0.0970357	0.0969245	0.0968143	0.0967246	0.0966625	0.0966138	0.0965503	0.0964587	0.0963511	0.0962466	0.096163
Mucor circinelloides	VI 04475	0.119343	0.119238	0.119136	0.11905	0.118979	0.118913	0.118861	0.118837	0.118834	0.118832	0.118817	0.118795	0.11878	0.118767	0.118738	0.118679	0.11859	0.118486	0.118385	0.118293	0.118207	0.118116	0.118014	0.117911	0.117822	0.117753	0.117688	0.117611	0.117532	0.117462	0.117389	0.117293	0.117183	0.117092	0.117033	0.116979	0.116903	0.116808	0.116708	0.116607	0.116522	0.116478	0.116475	0.116468	0.116413	0.116303	0.116154	0.116
Mucor circinelloides	VI 04476	0.00830505	0.00829853	0.00827561	0.00824442	0.00821081	0.00817325	0.00813395	0.00810544	0.00809953	0.00811203	0.00812722	0.00813355	0.0081278	0.008111	0.00808326	0.00804584	0.00799932	0.00794485	0.00788572	0.00782905	0.00777961	0.00773916	0.00770991	0.00769344	0.00768303	0.00766635	0.00764182	0.00762033	0.00760668	0.00758732	0.00754997	0.007501	0.00745539	0.00741652	0.00737719	0.00733161	0.0072798	0.00722574	0.00717744	0.00714205	0.00711692	0.00708945	0.0070499	0.00700407	0.00696541	0.00693797	0.00691527	0.00689347
Mucor circinelloides	VI 04477	0.0308392	0.0307868	0.0307661	0.030769	0.0307719	0.0307539	0.0307195	0.030692	0.0306847	0.0306856	0.0306742	0.0306448	0.0306106	0.0305874	0.0305752	0.030558	0.0305209	0.0304638	0.0303985	0.0303364	0.0302805	0.0302267	0.0301701	0.0301142	0.0300714	0.0300472	0.0300281	0.0299974	0.0299579	0.0299256	0.0299012	0.0298652	0.0298065	0.0297375	0.0296737	0.0296124	0.0295431	0.0294726	0.0294188	0.0293868	0.0293674	0.0293516	0.0293343	0.0293068	0.0292603	0.0291961	0.029125	0.0290619
Mucor circinelloides	VI 04478	0.018781	0.0187594	0.0187229	0.018676	0.0186336	0.0186113	0.0186138	0.0186272	0.0186269	0.0185991	0.018556	0.0185211	0.0185032	0.0184879	0.0184579	0.0184138	0.0183726	0.0183462	0.0183266	0.018294	0.0182391	0.0181735	0.0181161	0.0180737	0.0180407	0.0180117	0.0179869	0.0179676	0.0179514	0.0179353	0.0179168	0.0178914	0.017855	0.0178115	0.0177706	0.0177319	0.0176811	0.0176104	0.0175359	0.0174814	0.017452	0.0174311	0.0174028	0.0173678	0.0173326	0.0172938	0.0172422	0.0171796
Mucor circinelloides	VI 04479	0.0262425	0.0262141	0.0261659	0.0261116	0.0260679	0.0260369	0.0260088	0.025979	0.0259521	0.02593	0.0259077	0.025879	0.0258397	0.0257879	0.0257278	0.0256716	0.0256266	0.0255824	0.0255184	0.0254293	0.0253376	0.0252723	0.0252392	0.025219	0.0251902	0.0251488	0.0251031	0.0250582	0.0250117	0.0249619	0.0249097	0.0248537	0.0247899	0.0247209	0.0246578	0.024605	0.0245541	0.0244966	0.0244338	0.0243705	0.0243093	0.0242522	0.0242002	0.0241501	0.0241021	0.0240597	0.0240243	0.0239912
Mucor circinelloides	VI 04480	0.0404643	0.0404264	0.0403774	0.0403238	0.0402698	0.0402085	0.040135	0.0400646	0.0400222	0.0400144	0.0400241	0.0400311	0.0400297	0.0400221	0.040005	0.0399702	0.039916	0.0398488	0.0397761	0.0397	0.0396233	0.0395541	0.0395005	0.0394608	0.0394237	0.03938	0.039331	0.0392858	0.0392516	0.039227	0.0392024	0.039165	0.0391071	0.0390312	0.038946	0.0388573	0.0387651	0.0386726	0.0385915	0.038532	0.0384946	0.0384714	0.0384516	0.0384287	0.0384013	0.0383655	0.0383121	0.0382385
Mucor circinelloides	VI 04481	0.0583437	0.0582862	0.0582489	0.0582279	0.0582087	0.0581814	0.0581444	0.0581006	0.0580545	0.0580104	0.0579704	0.0579299	0.0578804	0.05782	0.0577577	0.0577029	0.0576539	0.0576029	0.0575453	0.0574857	0.0574349	0.0573991	0.0573738	0.0573482	0.0573142	0.057265	0.0571951	0.0571092	0.0570279	0.0569639	0.056899	0.0568065	0.0566946	0.0566062	0.05657	0.0565646	0.0565452	0.0564884	0.0563999	0.0562981	0.0562096	0.056164	0.0561675	0.0561854	0.0561654	0.0560793	0.0559391	0.0557907
Mucor circinelloides	VI 04482	0.302513	0.302487	0.302426	0.302345	0.302263	0.302185	0.302108	0.302042	0.302013	0.302029	0.30207	0.302104	0.302113	0.302091	0.302036	0.301954	0.301866	0.3018	0.301764	0.301731	0.301667	0.301569	0.30147	0.301404	0.301376	0.301366	0.301349	0.301317	0.301276	0.301227	0.301156	0.301048	0.300918	0.300814	0.300773	0.300777	0.300769	0.300713	0.300613	0.300508	0.30044	0.30044	0.30049	0.300526	0.30049	0.300371	0.300219	0.300103
Mucor circinelloides	VI 04483	0.293033	0.292949	0.292906	0.292904	0.292911	0.292893	0.292846	0.292798	0.292774	0.292776	0.292784	0.29278	0.292761	0.292733	0.292703	0.292669	0.292624	0.292561	0.292489	0.292425	0.292376	0.292324	0.292247	0.292153	0.292079	0.292043	0.292018	0.291977	0.291933	0.291911	0.291887	0.291812	0.291685	0.29157	0.291517	0.291504	0.29148	0.291431	0.291371	0.291309	0.291258	0.291245	0.291272	0.291289	0.291231	0.291079	0.290871	0.290679
Mucor circinelloides	VI 04484	0.293932	0.293857	0.293794	0.29375	0.293714	0.293669	0.293615	0.293563	0.29353	0.293523	0.293534	0.293545	0.293534	0.293492	0.29343	0.293372	0.293337	0.293329	0.293339	0.293343	0.293319	0.293259	0.293182	0.293117	0.29308	0.293054	0.293008	0.292937	0.292863	0.292807	0.292741	0.292627	0.29248	0.292372	0.292354	0.292393	0.292419	0.292405	0.292367	0.292324	0.292286	0.29227	0.292273	0.292251	0.292148	0.29195	0.291699	0.291479
Mucor circinelloides	VI 04485	0.205202	0.205152	0.205111	0.205088	0.205073	0.205049	0.205016	0.204988	0.204976	0.204975	0.204982	0.204997	0.205018	0.205027	0.205012	0.204979	0.204939	0.204907	0.204888	0.204875	0.204853	0.204821	0.204789	0.204764	0.204745	0.204725	0.204707	0.204701	0.204714	0.204733	0.204722	0.204651	0.204546	0.204466	0.204448	0.204472	0.204496	0.2045	0.20448	0.204436	0.204395	0.204387	0.204412	0.204428	0.204396	0.204311	0.204188	0.204066
Mucor circinelloides	VI 04486	0.230868	0.230806	0.230766	0.230745	0.230736	0.230724	0.230703	0.230678	0.230666	0.230675	0.230696	0.230711	0.230715	0.230717	0.230726	0.230738	0.230732	0.230691	0.230616	0.230528	0.230454	0.230403	0.230365	0.230334	0.230312	0.230291	0.230256	0.230207	0.230168	0.23016	0.230158	0.230109	0.230005	0.229891	0.229814	0.229775	0.229752	0.229744	0.229748	0.229741	0.22971	0.229676	0.229666	0.229664	0.229624	0.229521	0.22938	0.229263
Mucor circinelloides	VI 04487	0.211693	0.211675	0.211664	0.211644	0.211607	0.21156	0.21152	0.211504	0.211519	0.211548	0.211571	0.211577	0.211574	0.211577	0.211584	0.21158	0.211552	0.211502	0.211443	0.211384	0.211332	0.211292	0.211259	0.21122	0.211167	0.211112	0.211077	0.211072	0.211091	0.211113	0.211108	0.211047	0.210945	0.210854	0.210814	0.210816	0.210822	0.210816	0.210801	0.210781	0.210762	0.21076	0.210782	0.210802	0.210777	0.21069	0.210564	0.210451
Mucor flavus	CCM 8086	0.192746	0.192702	0.19266	0.192627	0.192595	0.192537	0.192445	0.192347	0.192274	0.192231	0.192208	0.192195	0.192187	0.192171	0.192128	0.192056	0.191972	0.19189	0.191806	0.191717	0.191632	0.19156	0.191496	0.19143	0.191364	0.191305	0.191246	0.191177	0.191105	0.191044	0.190986	0.190898	0.190776	0.190663	0.190603	0.190587	0.190566	0.190507	0.19042	0.190326	0.190248	0.190191	0.190134	0.19004	0.189887	0.189689	0.189473	0.189278
Mucor flavus	CCM 8086	0.195572	0.195513	0.195475	0.195449	0.195415	0.195363	0.195314	0.195292	0.19529	0.195271	0.195208	0.195104	0.194992	0.194909	0.194872	0.194862	0.194847	0.194795	0.194707	0.1946	0.194494	0.194388	0.19427	0.194148	0.194048	0.193986	0.193939	0.19388	0.193806	0.193729	0.193641	0.193528	0.193418	0.193356	0.19335	0.193343	0.193284	0.193176	0.193054	0.192934	0.192814	0.192712	0.192643	0.19259	0.192499	0.192336	0.19211	0.191885
Mucor flavus	CCM 8086	0.162358	0.162337	0.16232	0.162291	0.162237	0.162162	0.162079	0.162005	0.161949	0.161904	0.161859	0.16181	0.161765	0.161734	0.161718	0.161698	0.161653	0.161577	0.161486	0.161397	0.161317	0.161238	0.16115	0.161058	0.160978	0.16092	0.160875	0.160825	0.160767	0.160709	0.160647	0.16057	0.160482	0.160399	0.16033	0.160263	0.160176	0.160068	0.159953	0.159854	0.159791	0.159767	0.159764	0.159741	0.159666	0.159534	0.159366	0.159197
Mucor flavus	CCM 8086	0.202685	0.202616	0.202557	0.202523	0.2025	0.202466	0.202425	0.202395	0.202377	0.202347	0.202284	0.202199	0.202121	0.202068	0.202032	0.20199	0.201929	0.20185	0.201764	0.201678	0.201592	0.201509	0.201429	0.201353	0.201288	0.20123	0.201165	0.201085	0.201009	0.200952	0.200893	0.200787	0.200635	0.200494	0.200409	0.200353	0.200278	0.200179	0.200084	0.200003	0.199929	0.199877	0.199865	0.199858	0.19978	0.19959	0.199312	0.199027
Mucor flavus	CCM 8086	0.193824	0.193774	0.193707	0.193638	0.193574	0.193517	0.193475	0.193451	0.193436	0.193422	0.19341	0.193399	0.193382	0.193358	0.19333	0.193297	0.193245	0.193163	0.193053	0.192931	0.192814	0.192712	0.192619	0.192533	0.192457	0.192391	0.192327	0.192258	0.192196	0.192147	0.192089	0.191997	0.191883	0.191788	0.19173	0.191681	0.191604	0.191494	0.191366	0.191241	0.191147	0.191106	0.191101	0.191072	0.190969	0.190794	0.190589	0.190419
Mucor flavus	CCM 8086	0.190391	0.190326	0.190262	0.190207	0.190158	0.19011	0.190069	0.190041	0.190025	0.190005	0.189972	0.189934	0.189895	0.189852	0.189798	0.189734	0.189665	0.189594	0.189521	0.189448	0.189374	0.189298	0.18922	0.189142	0.189077	0.189031	0.188998	0.188968	0.188931	0.188877	0.188786	0.188658	0.188521	0.188423	0.18837	0.188321	0.18823	0.188103	0.187972	0.187872	0.187829	0.187852	0.187896	0.187887	0.187783	0.187602	0.187385	0.187178
Mucor flavus	CCM 8086	0.201297	0.201273	0.201247	0.201206	0.20114	0.201051	0.20096	0.200895	0.200867	0.200869	0.200873	0.200855	0.200805	0.200736	0.200674	0.200633	0.200607	0.20057	0.200506	0.200424	0.20034	0.20026	0.200171	0.200065	0.199957	0.199874	0.199822	0.199787	0.199756	0.199727	0.199679	0.199578	0.19943	0.199289	0.1992	0.199144	0.199072	0.198969	0.198859	0.198775	0.198737	0.198744	0.198766	0.198748	0.198656	0.198493	0.198288	0.198081
Mucor flavus	CCM 8086	0.204824	0.204824	0.204799	0.204747	0.204677	0.204608	0.204556	0.204519	0.204483	0.204433	0.204367	0.204296	0.204224	0.204148	0.204072	0.204011	0.203968	0.203931	0.203884	0.203826	0.203761	0.203693	0.203618	0.203535	0.203452	0.203384	0.203336	0.203297	0.20325	0.203184	0.20309	0.202965	0.202826	0.202712	0.202648	0.202606	0.20254	0.202439	0.202324	0.202217	0.20213	0.202069	0.202031	0.201981	0.201883	0.201727	0.201536	0.201355
Mucor flavus	CCM 8086	0.211537	0.211491	0.211426	0.211355	0.211293	0.211245	0.211205	0.211171	0.211138	0.2111	0.211054	0.211006	0.210967	0.210941	0.210919	0.210876	0.210793	0.210675	0.210557	0.210471	0.210408	0.210335	0.210236	0.210127	0.210041	0.209976	0.209897	0.209783	0.209664	0.209594	0.209574	0.209554	0.209492	0.209404	0.20932	0.209235	0.209126	0.208999	0.208885	0.208798	0.208732	0.208677	0.208622	0.208538	0.208404	0.208214	0.207988	0.207766
Mucor flavus	VKM F-1003	0.142928	0.142867	0.142809	0.142755	0.142704	0.142655	0.142606	0.142565	0.142533	0.142504	0.142467	0.142423	0.142368	0.1423	0.142219	0.142137	0.142072	0.142033	0.142005	0.141963	0.141894	0.141803	0.141713	0.14164	0.141582	0.141514	0.141411	0.141282	0.141164	0.141092	0.141053	0.141008	0.140935	0.140851	0.140772	0.140688	0.140576	0.140438	0.140311	0.140224	0.140174	0.140141	0.140102	0.140049	0.139983	0.139893	0.139763	0.139595
Mucor flavus	VKM F-1003	0.141354	0.141335	0.141334	0.141322	0.141267	0.141163	0.141044	0.140951	0.140896	0.140866	0.140841	0.140815	0.140782	0.140735	0.14067	0.140587	0.140496	0.140411	0.140345	0.1403	0.140263	0.140215	0.140151	0.14008	0.140021	0.139984	0.139962	0.139932	0.13987	0.139757	0.139597	0.139423	0.139276	0.139189	0.13916	0.139154	0.13913	0.139073	0.138988	0.138878	0.138758	0.138646	0.138553	0.13847	0.138381	0.138281	0.138174	0.138063
Mucor flavus	VKM F-1003	0.145573	0.145556	0.145538	0.145511	0.145467	0.1454	0.145323	0.145261	0.145225	0.145201	0.145173	0.145145	0.145129	0.145112	0.145064	0.144976	0.14487	0.144775	0.144709	0.144672	0.144644	0.144599	0.144523	0.144429	0.144337	0.144257	0.144182	0.144114	0.144067	0.144038	0.143996	0.143907	0.143769	0.143624	0.143513	0.143444	0.143387	0.143316	0.143227	0.143124	0.143021	0.142929	0.142853	0.142782	0.142702	0.142609	0.142501	0.142379
Mucor flavus	VKM F-1003	0.183597	0.18351	0.183411	0.183311	0.183216	0.183121	0.183034	0.182972	0.182941	0.182916	0.18287	0.182802	0.182726	0.182649	0.182564	0.182473	0.182381	0.18229	0.182202	0.182131	0.182081	0.182028	0.181934	0.181797	0.18165	0.181526	0.181432	0.181352	0.181272	0.181185	0.181082	0.180966	0.180855	0.180771	0.180707	0.180627	0.180509	0.180369	0.18024	0.180132	0.180033	0.179933	0.179826	0.179703	0.179562	0.179415	0.179275	0.179154
Mucor flavus	VKM F-1003	0.168416	0.168343	0.168263	0.16819	0.168122	0.168046	0.167963	0.167897	0.167866	0.167852	0.167834	0.167813	0.167796	0.167764	0.167696	0.167602	0.167515	0.167446	0.167384	0.167312	0.167219	0.167108	0.166983	0.166862	0.166771	0.166713	0.16666	0.16658	0.166474	0.166364	0.166249	0.166114	0.165966	0.165845	0.165772	0.165723	0.165659	0.165572	0.165473	0.165369	0.165266	0.165178	0.165119	0.165074	0.165005	0.164881	0.164702	0.164511
Mucor flavus	VKM F-1003	0.183025	0.182974	0.182906	0.182843	0.182795	0.182748	0.18268	0.182605	0.182547	0.182499	0.18244	0.182367	0.182303	0.182248	0.18217	0.182051	0.18192	0.181828	0.181788	0.181756	0.181681	0.181559	0.181414	0.181268	0.181135	0.181028	0.18095	0.180882	0.180814	0.180748	0.180674	0.18057	0.18044	0.180319	0.180223	0.180126	0.180004	0.179873	0.179755	0.179649	0.179554	0.179481	0.179439	0.179389	0.179279	0.179087	0.178841	0.178598
Mucor flavus	VKM F-1003	0.137116	0.137093	0.137065	0.137012	0.136926	0.136825	0.136733	0.136663	0.136609	0.13656	0.136506	0.136448	0.136396	0.136356	0.136319	0.136268	0.136194	0.1361	0.135997	0.1359	0.135824	0.135769	0.135715	0.135632	0.135515	0.135388	0.135286	0.135221	0.135176	0.135122	0.135029	0.134885	0.134718	0.134583	0.134523	0.134522	0.134523	0.134481	0.134384	0.134242	0.134085	0.133961	0.133898	0.133867	0.133804	0.13367	0.133481	0.133288
Mucor flavus	VKM F-1003	0.143476	0.14343	0.143399	0.14337	0.143326	0.14326	0.143189	0.143139	0.143111	0.143078	0.143013	0.14292	0.142827	0.14275	0.142683	0.142616	0.142539	0.142453	0.142363	0.142272	0.142177	0.142065	0.141937	0.141814	0.141722	0.141666	0.141621	0.141564	0.141502	0.141444	0.141366	0.141234	0.141065	0.140926	0.140858	0.140823	0.140759	0.140643	0.1405	0.140361	0.140256	0.140205	0.140188	0.140145	0.140026	0.13983	0.139596	0.139383
Mucor flavus	VKM F-1003	0.165599	0.165509	0.165434	0.165364	0.165282	0.165186	0.165103	0.165065	0.165065	0.165056	0.165006	0.164928	0.164849	0.16477	0.164681	0.164589	0.16451	0.164441	0.164361	0.164255	0.164122	0.16398	0.163849	0.163753	0.1637	0.163675	0.163639	0.163567	0.163469	0.163369	0.163268	0.163149	0.163022	0.162923	0.162856	0.162778	0.162654	0.162502	0.162356	0.162225	0.16211	0.162023	0.161967	0.161909	0.161812	0.161658	0.161444	0.161191
Mucor flavus	VKM F-1097	0.27632	0.276237	0.276169	0.276106	0.276036	0.275964	0.275895	0.275826	0.275752	0.275682	0.275634	0.275629	0.275659	0.275692	0.275683	0.275609	0.275481	0.275337	0.275218	0.27513	0.275047	0.274938	0.274803	0.274669	0.274567	0.274499	0.274437	0.274357	0.274261	0.27416	0.274048	0.273912	0.273765	0.273637	0.273541	0.273445	0.273319	0.273168	0.273023	0.272899	0.272801	0.272743	0.272721	0.27268	0.272556	0.272332	0.272051	0.271787
Mucor flavus	VKM F-1097	0.267545	0.267523	0.267496	0.26745	0.267382	0.267297	0.267206	0.267124	0.267061	0.267018	0.266984	0.266941	0.266872	0.26678	0.26668	0.266584	0.266494	0.266403	0.266312	0.266229	0.266153	0.266068	0.265954	0.265821	0.265702	0.26562	0.265552	0.265465	0.265356	0.265248	0.265144	0.265031	0.264907	0.264797	0.264709	0.264613	0.264488	0.264362	0.264273	0.26422	0.264167	0.264097	0.26402	0.263921	0.263764	0.263526	0.263241	0.262985
Mucor flavus	VKM F-1097	0.276404	0.276452	0.276453	0.27638	0.276249	0.276101	0.27599	0.275948	0.275954	0.27595	0.275888	0.275773	0.27564	0.275525	0.275449	0.275412	0.275386	0.275334	0.275236	0.275111	0.274985	0.27486	0.274719	0.274568	0.274441	0.274368	0.274345	0.274343	0.274323	0.274247	0.274087	0.273852	0.273606	0.273429	0.273342	0.273297	0.27324	0.273164	0.27308	0.272979	0.272862	0.272763	0.27271	0.272663	0.272554	0.272353	0.272089	0.271826
Mucor flavus	VKM F-1097	0.201871	0.20181	0.201765	0.201738	0.201713	0.201676	0.201626	0.201566	0.201492	0.201397	0.201291	0.2012	0.201148	0.201126	0.201101	0.201038	0.200932	0.200808	0.200702	0.200633	0.200583	0.200513	0.2004	0.200266	0.20016	0.200104	0.200076	0.200038	0.199982	0.199922	0.199849	0.199738	0.199596	0.19947	0.199391	0.199329	0.199238	0.199109	0.19897	0.19885	0.198761	0.198709	0.198677	0.198629	0.198535	0.198389	0.198204	0.198013
Mucor flavus	VKM F-1097	0.20664	0.20662	0.206578	0.206503	0.206407	0.206321	0.206269	0.206254	0.206251	0.206228	0.206169	0.206088	0.206009	0.205949	0.205906	0.20586	0.205785	0.205678	0.205559	0.205451	0.205357	0.205259	0.205143	0.205021	0.204916	0.204846	0.2048	0.204753	0.204694	0.204623	0.204534	0.204416	0.204277	0.20416	0.204094	0.204055	0.203985	0.203861	0.203719	0.203615	0.203573	0.203574	0.203574	0.203525	0.203406	0.203218	0.202986	0.202753
Mucor flavus	VKM F-1097	0.231479	0.231439	0.231346	0.231228	0.231111	0.230999	0.230896	0.230821	0.230796	0.23081	0.230826	0.230811	0.230755	0.230665	0.230556	0.230442	0.230334	0.230239	0.230152	0.230067	0.22998	0.229894	0.229815	0.229743	0.229673	0.229601	0.229523	0.229439	0.229361	0.229287	0.22919	0.229049	0.228894	0.228784	0.228729	0.228671	0.22856	0.228418	0.228288	0.228171	0.228058	0.227974	0.227947	0.227937	0.227857	0.22766	0.227373	0.227079
Mucor flavus	VKM F-1097	0.220258	0.220218	0.220176	0.220123	0.220048	0.219949	0.219842	0.219753	0.219698	0.219669	0.219648	0.219612	0.219551	0.219474	0.219404	0.219351	0.219299	0.219233	0.219151	0.219063	0.218981	0.218905	0.218823	0.218722	0.218602	0.218477	0.218358	0.218258	0.218192	0.21815	0.21809	0.21797	0.217805	0.217653	0.217552	0.21749	0.217432	0.217356	0.217263	0.217159	0.21706	0.216987	0.216938	0.21688	0.216772	0.216604	0.216406	0.216235
Mucor flavus	VKM F-1097	0.234541	0.234486	0.23442	0.234351	0.23428	0.234195	0.234098	0.234004	0.23393	0.233873	0.233818	0.233767	0.233725	0.23369	0.233643	0.233567	0.233461	0.233345	0.233241	0.23316	0.233089	0.233003	0.232893	0.23277	0.232653	0.232542	0.232425	0.232305	0.232206	0.232139	0.232083	0.232006	0.231903	0.231802	0.231722	0.231653	0.231567	0.231457	0.231326	0.23118	0.231033	0.230915	0.230845	0.230793	0.230705	0.230555	0.230356	0.230153
Mucor flavus	VKM F-1097	0.245055	0.24497	0.244877	0.244782	0.244685	0.244597	0.244541	0.24452	0.2445	0.244445	0.244361	0.244292	0.244263	0.244258	0.244242	0.244183	0.244075	0.24394	0.243818	0.243737	0.243683	0.243616	0.243508	0.243371	0.243239	0.243128	0.243022	0.242907	0.242795	0.242701	0.242601	0.242468	0.24232	0.24221	0.242152	0.242093	0.241984	0.241841	0.241717	0.241638	0.241597	0.241577	0.241548	0.241468	0.241305	0.241066	0.240792	0.24055
Mucor flavus	VKM F-1110	0.157241	0.157165	0.157073	0.156995	0.15694	0.156889	0.156827	0.156759	0.156694	0.156619	0.156523	0.156418	0.156336	0.156293	0.156265	0.156213	0.156113	0.155968	0.155801	0.155646	0.155529	0.155446	0.155373	0.155287	0.155184	0.155072	0.154955	0.154842	0.154745	0.154664	0.154569	0.154427	0.154245	0.154076	0.153965	0.153895	0.15381	0.153687	0.153551	0.15343	0.153332	0.153247	0.153168	0.153076	0.152951	0.152779	0.152564	0.152337
Mucor flavus	VKM F-1110	0.116793	0.116765	0.11674	0.116714	0.116686	0.116641	0.116566	0.116464	0.116359	0.116271	0.116207	0.116158	0.116113	0.116067	0.116011	0.115939	0.11585	0.115761	0.115693	0.115646	0.115594	0.115515	0.115405	0.115276	0.115147	0.115035	0.114946	0.114874	0.114812	0.114753	0.114676	0.114557	0.1144	0.114243	0.114127	0.114053	0.113988	0.113905	0.113806	0.113706	0.113624	0.113563	0.113509	0.113436	0.113324	0.113163	0.112959	0.112743
Mucor flavus	VKM F-1110	0.101707	0.101625	0.10155	0.101485	0.101429	0.101384	0.10135	0.101325	0.101297	0.10125	0.101184	0.10112	0.101072	0.101025	0.100955	0.100859	0.100758	0.100675	0.100619	0.100578	0.100526	0.100444	0.100332	0.100217	0.100129	0.100079	0.100045	0.0999928	0.0999151	0.0998304	0.0997462	0.0996444	0.099515	0.0993825	0.0992807	0.0992107	0.0991467	0.099074	0.0989956	0.098914	0.0988331	0.0987642	0.0987103	0.0986489	0.0985509	0.0984038	0.0982159	0.098018
Mucor flavus	VKM F-1110	0.171746	0.171661	0.171572	0.171493	0.171428	0.17136	0.171277	0.171193	0.171128	0.171079	0.171021	0.170942	0.170857	0.170781	0.170702	0.170599	0.170472	0.170353	0.170269	0.170213	0.17014	0.170015	0.169849	0.169683	0.169551	0.169448	0.169353	0.16926	0.16918	0.169107	0.169008	0.168855	0.168674	0.168518	0.168416	0.16834	0.168242	0.168109	0.16796	0.167822	0.167715	0.16765	0.167603	0.167523	0.167376	0.167169	0.166937	0.166725
Mucor flavus	VKM F-1110	0.14008	0.140009	0.139974	0.139956	0.13993	0.139875	0.139793	0.139707	0.139638	0.139589	0.139533	0.139444	0.139324	0.139202	0.139105	0.139038	0.138986	0.138931	0.138868	0.138797	0.138719	0.138624	0.138496	0.138341	0.138186	0.138058	0.137962	0.137884	0.137816	0.137746	0.137649	0.137503	0.137329	0.137184	0.137102	0.137046	0.136957	0.136819	0.136663	0.13652	0.136404	0.136325	0.136282	0.136236	0.136135	0.135954	0.135711	0.135456
Mucor flavus	VKM F-1110	0.120486	0.120401	0.120312	0.120231	0.120162	0.120101	0.120043	0.119994	0.119955	0.119916	0.119862	0.119791	0.119712	0.119631	0.119541	0.119442	0.119346	0.119262	0.119181	0.119087	0.118977	0.118873	0.11879	0.118726	0.118668	0.118606	0.118539	0.118472	0.11841	0.118332	0.118203	0.118015	0.117823	0.117703	0.117665	0.11764	0.117556	0.117413	0.117257	0.117128	0.117045	0.117011	0.117	0.116958	0.116846	0.11667	0.116468	0.116286
Mucor flavus	VKM F-1110	0.190711	0.190676	0.190652	0.190617	0.190537	0.190402	0.190244	0.190109	0.190017	0.189948	0.189872	0.189778	0.189684	0.189605	0.189539	0.189466	0.189373	0.189266	0.189158	0.189058	0.188965	0.18887	0.18877	0.188666	0.188566	0.188471	0.188365	0.188241	0.188113	0.187988	0.187838	0.187633	0.187399	0.187219	0.187129	0.187071	0.18696	0.186787	0.186602	0.186442	0.186323	0.186254	0.186222	0.18617	0.186038	0.185816	0.185537	0.185265
Mucor flavus	VKM F-1110	0.223754	0.223657	0.223568	0.223475	0.223357	0.223219	0.223088	0.222986	0.222904	0.222824	0.222739	0.222654	0.222566	0.22246	0.222334	0.222202	0.222082	0.221977	0.221881	0.221784	0.22168	0.221558	0.221412	0.221248	0.221089	0.22096	0.220862	0.220776	0.220684	0.220573	0.220423	0.22022	0.21999	0.219789	0.219649	0.219545	0.219431	0.219294	0.219143	0.218994	0.21887	0.218796	0.218759	0.218682	0.218495	0.218197	0.217849	0.217536
Mucor flavus	VKM F-1110	0.227951	0.227916	0.227882	0.227836	0.227766	0.227675	0.227573	0.22747	0.22737	0.227275	0.227189	0.227121	0.227063	0.22699	0.226879	0.226737	0.226584	0.226437	0.226308	0.226216	0.226161	0.226104	0.225988	0.225802	0.225591	0.225414	0.225294	0.22522	0.225169	0.225112	0.225006	0.22483	0.224614	0.224421	0.224288	0.224186	0.22406	0.223894	0.223703	0.223514	0.223355	0.223252	0.223192	0.22311	0.22295	0.222712	0.222439	0.222188
Mucor fragilis	CCM F-236	-0.0151	-0.0151049	-0.0151212	-0.0151495	-0.0151882	-0.0152346	-0.0152847	-0.0153295	-0.0153593	-0.0153738	-0.0153854	-0.0154105	-0.0154568	-0.0155197	-0.0155919	-0.0156696	-0.0157487	-0.015828	-0.0159089	-0.0159897	-0.0160643	-0.0161325	-0.0162077	-0.0162987	-0.0163934	-0.0164694	-0.0165203	-0.0165667	-0.0166373	-0.0167416	-0.0168636	-0.0169833	-0.0170936	-0.0171903	-0.0172627	-0.0173142	-0.017374	-0.0174663	-0.0175836	-0.0176981	-0.0177906	-0.017862	-0.0179277	-0.0180042	-0.0180973	-0.0182038	-0.0183198	-0.0184358
Mucor fragilis	CCM F-236	-0.0165845	-0.0166359	-0.0166646	-0.0166675	-0.0166666	-0.0166846	-0.0167231	-0.0167694	-0.0168178	-0.0168711	-0.0169244	-0.016966	-0.0169929	-0.0170198	-0.0170663	-0.0171366	-0.0172149	-0.0172837	-0.0173428	-0.0174057	-0.0174825	-0.0175754	-0.0176833	-0.017798	-0.0179038	-0.0179931	-0.0180712	-0.0181444	-0.0182113	-0.018277	-0.0183592	-0.0184725	-0.0186086	-0.0187379	-0.018835	-0.0189049	-0.0189751	-0.0190572	-0.0191378	-0.0192063	-0.0192738	-0.0193561	-0.0194518	-0.0195449	-0.0196258	-0.0197058	-0.0198052	-0.0199255
Mucor fragilis	CCM F-236	-0.0170961	-0.0171353	-0.0171634	-0.0171964	-0.0172511	-0.0173218	-0.0173801	-0.0174069	-0.0174177	-0.0174419	-0.0174879	-0.0175413	-0.0175915	-0.0176412	-0.0176977	-0.0177646	-0.0178397	-0.0179144	-0.0179782	-0.0180299	-0.0180839	-0.0181586	-0.0182571	-0.0183636	-0.0184626	-0.018553	-0.0186382	-0.0187151	-0.0187861	-0.018867	-0.0189674	-0.0190728	-0.0191614	-0.0192281	-0.01929	-0.0193696	-0.0194716	-0.0195756	-0.0196581	-0.0197195	-0.0197807	-0.0198564	-0.0199458	-0.0200429	-0.0201404	-0.0202339	-0.0203267	-0.0204247
Mucor fragilis	CCM F-236	-0.0160396	-0.0160666	-0.0160804	-0.0160952	-0.0161239	-0.0161708	-0.0162296	-0.0162875	-0.0163323	-0.0163609	-0.0163814	-0.016409	-0.0164497	-0.0164947	-0.0165358	-0.0165824	-0.0166447	-0.0167187	-0.0167929	-0.0168666	-0.0169449	-0.0170269	-0.0171072	-0.0171861	-0.0172677	-0.0173504	-0.0174268	-0.0174941	-0.017559	-0.0176274	-0.0176985	-0.0177755	-0.0178702	-0.0179849	-0.0181008	-0.0181979	-0.0182752	-0.0183407	-0.0184041	-0.0184802	-0.0185792	-0.0186914	-0.0187975	-0.0188896	-0.0189723	-0.0190507	-0.01913	-0.0192162
Mucor fragilis	CCM F-236	-0.0161889	-0.016243	-0.0162905	-0.0163314	-0.0163733	-0.0164217	-0.0164728	-0.0165205	-0.0165648	-0.016604	-0.0166283	-0.016635	-0.0166439	-0.0166834	-0.0167631	-0.0168639	-0.0169584	-0.0170325	-0.0170905	-0.0171447	-0.0172068	-0.0172848	-0.0173807	-0.0174835	-0.0175748	-0.0176442	-0.0177	-0.0177636	-0.0178515	-0.0179602	-0.018066	-0.018151	-0.0182198	-0.0182867	-0.0183566	-0.018429	-0.0185092	-0.0186035	-0.018713	-0.018832	-0.0189456	-0.0190359	-0.0191059	-0.0191807	-0.019274	-0.0193714	-0.0194547	-0.0195203
Mucor fragilis	CCM F-236	-0.0169833	-0.0170178	-0.0170657	-0.0171268	-0.0171945	-0.0172503	-0.0172748	-0.0172717	-0.0172694	-0.0172934	-0.0173393	-0.0173827	-0.0174099	-0.0174297	-0.0174648	-0.0175318	-0.0176257	-0.0177223	-0.0178023	-0.0178698	-0.0179427	-0.0180288	-0.0181164	-0.0181885	-0.0182425	-0.0182928	-0.0183542	-0.0184266	-0.0185035	-0.0185859	-0.0186793	-0.0187841	-0.0188934	-0.018994	-0.0190734	-0.0191369	-0.0192083	-0.0193043	-0.0194178	-0.0195307	-0.0196307	-0.0197117	-0.0197731	-0.0198215	-0.0198666	-0.0199151	-0.0199696	-0.0200296
Mucor fragilis	CCM F-236	-0.00134435	-0.00136814	-0.0013974	-0.00145107	-0.00153512	-0.00163359	-0.00171621	-0.00176499	-0.00179319	-0.00182861	-0.00188377	-0.00195171	-0.00202406	-0.00210135	-0.00218692	-0.0022769	-0.00235811	-0.00241944	-0.00246726	-0.00252172	-0.00259568	-0.00268615	-0.00278323	-0.0028773	-0.00296138	-0.00304118	-0.00313407	-0.00325124	-0.00338431	-0.00351375	-0.00362923	-0.00373765	-0.00385569	-0.00398867	-0.00412305	-0.00424268	-0.00434592	-0.00444068	-0.00453609	-0.0046428	-0.0047652	-0.00489039	-0.00500417	-0.00510908	-0.00521605	-0.00532771	-0.00543954	-0.00554531
Mucor fragilis	CCM F-236	-0.0121785	-0.0122019	-0.0122496	-0.0123199	-0.0124022	-0.0124754	-0.0125192	-0.0125349	-0.0125501	-0.0125939	-0.01267	-0.0127587	-0.0128409	-0.0129121	-0.0129818	-0.013061	-0.0131513	-0.0132453	-0.0133372	-0.0134243	-0.0135073	-0.0135906	-0.013681	-0.0137776	-0.0138692	-0.0139521	-0.0140373	-0.0141352	-0.0142439	-0.0143543	-0.0144588	-0.0145608	-0.0146711	-0.0147927	-0.014913	-0.0150182	-0.015109	-0.0151905	-0.0152657	-0.0153433	-0.0154361	-0.015544	-0.0156577	-0.015772	-0.0158867	-0.0159982	-0.0161042	-0.0162067
Mucor fragilis	CCM F-236	-0.0122929	-0.0123369	-0.0123709	-0.012397	-0.0124309	-0.012489	-0.0125713	-0.0126563	-0.0127207	-0.0127584	-0.0127847	-0.0128222	-0.0128861	-0.0129746	-0.0130736	-0.013168	-0.013252	-0.0133348	-0.0134307	-0.0135433	-0.0136586	-0.0137623	-0.0138504	-0.0139265	-0.0139978	-0.0140792	-0.0141841	-0.0143064	-0.0144262	-0.0145303	-0.0146253	-0.0147281	-0.0148485	-0.0149765	-0.015091	-0.0151855	-0.0152727	-0.0153649	-0.0154672	-0.0155874	-0.0157275	-0.0158697	-0.0159928	-0.0160989	-0.0162048	-0.0163196	-0.0164397	-0.0165519
Mucor fragilis	UBOCC-A-113030	-0.00164648	-0.00168831	-0.00172688	-0.00176447	-0.00180789	-0.00186207	-0.00192284	-0.00197892	-0.00202535	-0.00206936	-0.0021233	-0.00219223	-0.00226861	-0.002342	-0.00241038	-0.00248039	-0.00255528	-0.00263253	-0.00271429	-0.00280571	-0.002906	-0.00301244	-0.00312826	-0.00325484	-0.00337959	-0.0034838	-0.0035593	-0.00361388	-0.00366393	-0.00372327	-0.00379698	-0.0038856	-0.00399355	-0.00412213	-0.00425657	-0.00437637	-0.00447697	-0.00456816	-0.00465709	-0.00474426	-0.00483085	-0.00492417	-0.0050337	-0.00515661	-0.0052737	-0.0053725	-0.00546556	-0.00556994
Mucor fragilis	UBOCC-A-113030	-0.00261086	-0.00268198	-0.00273811	-0.0027735	-0.00280051	-0.00283487	-0.00287782	-0.00292318	-0.00297419	-0.00303753	-0.00310898	-0.00317663	-0.00323213	-0.00327437	-0.00331552	-0.00337943	-0.00347959	-0.00359822	-0.00369976	-0.00376634	-0.00381017	-0.00385917	-0.00393419	-0.00403653	-0.00415218	-0.00426534	-0.00436765	-0.00445867	-0.00454321	-0.00463286	-0.00474026	-0.00486812	-0.00500146	-0.00511644	-0.00520116	-0.00527293	-0.00535962	-0.00546771	-0.00558333	-0.00569683	-0.00580377	-0.00589449	-0.00596445	-0.00602945	-0.00610935	-0.00620827	-0.00632253	-0.00645043
Mucor fragilis	UBOCC-A-113030	-0.00215256	-0.00220917	-0.00227453	-0.00233386	-0.0023854	-0.0024408	-0.00250932	-0.00258446	-0.00265157	-0.00270014	-0.00272983	-0.00275169	-0.00278467	-0.00284187	-0.00292112	-0.00301187	-0.00310744	-0.00320741	-0.00330946	-0.00340465	-0.00348622	-0.00355847	-0.00363298	-0.00371696	-0.00380893	-0.00390418	-0.00399729	-0.00408121	-0.00415167	-0.0042133	-0.00427949	-0.00436314	-0.00446892	-0.00458753	-0.0047036	-0.00481221	-0.00491885	-0.0050208	-0.00510892	-0.00518914	-0.00528224	-0.0053995	-0.0055315	-0.00565958	-0.00577296	-0.00587411	-0.00597451	-0.00608041
Mucor fragilis	UBOCC-A-113030	0.0393054	0.0392364	0.0391605	0.0390954	0.0390469	0.0390054	0.038965	0.0389272	0.0388886	0.0388395	0.038775	0.038699	0.0386152	0.0385298	0.0384514	0.0383842	0.0383188	0.0382391	0.0381381	0.0380256	0.0379212	0.0378353	0.0377624	0.0376888	0.0376037	0.0375024	0.0373927	0.0372943	0.0372178	0.037146	0.0370497	0.0369217	0.0367837	0.0366616	0.0365617	0.036468	0.0363626	0.0362434	0.0361198	0.0359995	0.0358892	0.0357965	0.0357183	0.0356357	0.0355318	0.0354054	0.0352656	0.0351253
Mucor fragilis	UBOCC-A-113030	0.0255732	0.0255429	0.0255014	0.0254498	0.025391	0.0253348	0.0252947	0.0252714	0.0252476	0.0252022	0.0251331	0.0250577	0.0249933	0.0249429	0.0248947	0.0248341	0.0247536	0.0246582	0.0245621	0.024478	0.0244071	0.0243379	0.0242568	0.0241625	0.02406	0.023953	0.0238485	0.0237612	0.0236986	0.0236438	0.0235689	0.0234629	0.023337	0.0232133	0.0231089	0.0230247	0.0229484	0.0228712	0.0227925	0.0227101	0.0226207	0.0225288	0.0224417	0.0223565	0.0222617	0.0221454	0.0220014	0.0218412
Mucor fragilis	UBOCC-A-113030	0.0193952	0.019338	0.0192712	0.0192084	0.0191534	0.0190977	0.019035	0.0189732	0.0189247	0.0188899	0.0188553	0.018808	0.0187489	0.0186843	0.0186126	0.018526	0.0184252	0.0183186	0.0182109	0.0181035	0.0180022	0.0179119	0.0178251	0.0177316	0.0176324	0.0175369	0.0174504	0.0173703	0.0172927	0.0172124	0.0171215	0.0170119	0.0168861	0.0167634	0.0166612	0.0165712	0.0164696	0.0163489	0.0162192	0.0160872	0.0159583	0.0158487	0.0157694	0.0157063	0.0156328	0.0155327	0.0154027	0.0152539
Mucor fragilis	UBOCC-A-113030	0.0219941	0.0219681	0.0219396	0.0219119	0.0218788	0.0218334	0.0217786	0.0217257	0.0216808	0.0216415	0.0216028	0.0215648	0.0215267	0.0214831	0.0214263	0.0213563	0.021282	0.0212103	0.0211416	0.0210755	0.0210115	0.0209419	0.0208513	0.0207357	0.0206154	0.020521	0.0204652	0.020436	0.0204147	0.0203859	0.0203337	0.0202436	0.0201211	0.0199949	0.0198952	0.0198225	0.0197545	0.019677	0.019592	0.019504	0.0194166	0.0193367	0.0192682	0.0192042	0.019133	0.0190439	0.018928	0.0187854
Mucor fragilis	UBOCC-A-113030	0.00594457	0.0059161	0.00589009	0.00585827	0.00580627	0.00572928	0.00564603	0.00558462	0.00555153	0.00552591	0.00548761	0.00543794	0.0053895	0.00534746	0.00530611	0.00525588	0.00519104	0.00511525	0.00504022	0.00497795	0.00493024	0.00488924	0.00484707	0.00480176	0.00475237	0.00469441	0.00462379	0.00454494	0.00446862	0.00440272	0.00434652	0.00429081	0.00422603	0.00415426	0.00408558	0.0040195	0.00393983	0.00383692	0.00372192	0.00361426	0.00352414	0.00345313	0.00339871	0.00334972	0.00328753	0.00319943	0.00308867	0.00297611
Mucor fragilis	UBOCC-A-113030	0.0134586	0.013433	0.0134149	0.0133825	0.0133258	0.0132572	0.0131962	0.0131536	0.0131265	0.0131028	0.0130695	0.013022	0.012969	0.0129227	0.0128799	0.0128221	0.0127387	0.0126398	0.0125459	0.0124705	0.0124164	0.0123748	0.0123264	0.0122543	0.0121606	0.012063	0.011979	0.0119159	0.0118705	0.0118278	0.0117666	0.011675	0.0115615	0.0114497	0.0113606	0.0112946	0.0112359	0.0111739	0.0111104	0.011046	0.0109746	0.0108932	0.0108063	0.0107168	0.0106238	0.0105281	0.0104339	0.010348
Mucor fragilis	UBOCC-A-109196	0.326125	0.325978	0.325838	0.32571	0.32559	0.325464	0.325332	0.325214	0.325116	0.325011	0.324876	0.324716	0.324563	0.324441	0.324339	0.324221	0.324052	0.323833	0.323599	0.323376	0.323162	0.322946	0.32274	0.322562	0.322409	0.32225	0.322054	0.321829	0.321615	0.321429	0.32123	0.320972	0.320677	0.320419	0.320239	0.320097	0.319933	0.319729	0.319503	0.319271	0.319059	0.318901	0.318792	0.318663	0.318439	0.3181	0.317683	0.317263
Mucor fragilis	UBOCC-A-109196	0.291251	0.291127	0.291001	0.290886	0.290783	0.290679	0.290568	0.290452	0.290334	0.290216	0.290099	0.289976	0.289838	0.289683	0.289515	0.289338	0.289152	0.288965	0.288785	0.288619	0.288463	0.288302	0.28811	0.287879	0.287638	0.287436	0.287295	0.287193	0.287103	0.286992	0.286821	0.286562	0.286255	0.285988	0.285813	0.285686	0.28553	0.285318	0.285079	0.28485	0.284654	0.28451	0.284397	0.284255	0.284023	0.283694	0.283306	0.282929
Mucor fragilis	UBOCC-A-109196	0.308778	0.308684	0.308624	0.308569	0.308483	0.308344	0.308176	0.308021	0.307899	0.3078	0.3077	0.307585	0.30745	0.307301	0.307154	0.307011	0.306858	0.306685	0.306502	0.306326	0.306159	0.305991	0.305812	0.305633	0.305467	0.305313	0.305153	0.304978	0.304796	0.304605	0.304376	0.304091	0.30379	0.303546	0.303387	0.303262	0.303109	0.302919	0.302704	0.302472	0.302243	0.302065	0.301949	0.301826	0.301605	0.301264	0.300855	0.300471
Mucor fragilis	UBOCC-A-109196	0.31701	0.3169	0.3168	0.316699	0.316597	0.316497	0.316395	0.316282	0.316164	0.316049	0.315941	0.315834	0.315708	0.315543	0.315337	0.315113	0.3149	0.314721	0.314588	0.314487	0.314385	0.314236	0.314026	0.313787	0.313571	0.313393	0.313228	0.313053	0.312877	0.31271	0.312536	0.31233	0.312102	0.311883	0.311692	0.311512	0.311324	0.31113	0.310935	0.310727	0.310509	0.31031	0.310152	0.310006	0.309805	0.309514	0.309155	0.308811
Mucor fragilis	UBOCC-A-109196	0.293882	0.293807	0.293726	0.293634	0.293533	0.29342	0.293281	0.293113	0.292935	0.292772	0.292637	0.292531	0.292443	0.292357	0.292255	0.292133	0.292009	0.291896	0.291781	0.291627	0.291416	0.291171	0.290937	0.290743	0.290593	0.290466	0.290344	0.290224	0.290121	0.290022	0.28988	0.28966	0.289392	0.289155	0.288991	0.288859	0.288699	0.288508	0.288319	0.288148	0.287989	0.287841	0.287702	0.287543	0.287324	0.287033	0.2867	0.286401
Mucor fragilis	UBOCC-A-109196	0.267105	0.267005	0.266912	0.266816	0.266711	0.266597	0.266474	0.266352	0.266243	0.266146	0.266055	0.26596	0.265856	0.265728	0.265563	0.265374	0.2652	0.265073	0.264996	0.264939	0.264867	0.264758	0.264607	0.264426	0.264242	0.264072	0.263918	0.263778	0.26366	0.263556	0.263417	0.263194	0.262911	0.262659	0.262497	0.262393	0.26227	0.262106	0.261929	0.26176	0.261605	0.261478	0.261379	0.261272	0.261104	0.260853	0.260545	0.260242
Mucor fragilis	UBOCC-A-109196	0.245037	0.244878	0.244728	0.244598	0.244496	0.244413	0.244333	0.24425	0.244165	0.244085	0.244021	0.243971	0.243905	0.243793	0.243633	0.243455	0.243293	0.243161	0.243052	0.242946	0.242819	0.242652	0.242439	0.2422	0.241978	0.241812	0.241701	0.241606	0.241493	0.241354	0.241178	0.240959	0.240719	0.24051	0.240364	0.240254	0.240134	0.239989	0.239826	0.239652	0.239478	0.239331	0.239228	0.239126	0.238962	0.238701	0.238364	0.238011
Mucor fragilis	UBOCC-A-109196	0.214039	0.21396	0.213877	0.21378	0.213658	0.213515	0.213373	0.213264	0.213197	0.213157	0.213118	0.213068	0.213001	0.212913	0.212799	0.212667	0.212534	0.212415	0.21231	0.212208	0.212094	0.211953	0.21178	0.211593	0.211425	0.211285	0.21115	0.211005	0.210869	0.210755	0.210634	0.210467	0.210272	0.210115	0.210028	0.209965	0.209861	0.209698	0.209508	0.20932	0.209157	0.209032	0.208936	0.208826	0.20866	0.208429	0.208153	0.207877
Mucor fragilis	UBOCC-A-109196	0.236027	0.235949	0.235855	0.235754	0.23565	0.235537	0.235412	0.235284	0.235166	0.235057	0.234948	0.234842	0.234753	0.234677	0.234585	0.234453	0.234287	0.234115	0.233965	0.233845	0.233742	0.23362	0.233452	0.23325	0.233062	0.232917	0.232802	0.232679	0.232534	0.232372	0.232189	0.231977	0.231755	0.23157	0.231443	0.231336	0.231203	0.23104	0.230876	0.230724	0.230587	0.230474	0.23038	0.230259	0.230061	0.229782	0.229464	0.229171
Mucor hiemalis	FRR 5101	0.00110542	0.00107191	0.00102962	0.000979101	0.000922182	0.00085679	0.000785573	0.00071906	0.000664017	0.000613853	0.000557994	0.000495844	0.000436942	0.000388334	0.000344005	0.000290279	0.000218662	0.000131055	3.36e-05	-6.7e-05	-0.000166	-0.000262	-0.000358942	-0.000452924	-0.00053463	-0.000604482	-0.000676598	-0.000759089	-0.000846216	-0.000932705	-0.00102522	-0.00113496	-0.00126274	-0.00139539	-0.00151706	-0.0016274	-0.0017391	-0.00185563	-0.00196299	-0.00204756	-0.00210903	-0.00215828	-0.00221644	-0.00230708	-0.00243509	-0.00258276	-0.00272854	-0.00286033
Mucor hiemalis	FRR 5101	0.0103197	0.0102778	0.0102424	0.0102051	0.0101571	0.0100957	0.0100269	0.00995682	0.00988873	0.00982362	0.00976357	0.00970994	0.00965914	0.00960242	0.00952968	0.00943668	0.00933222	0.00923147	0.00914398	0.00906785	0.00899606	0.00891824	0.00882191	0.00870189	0.00857076	0.00845297	0.00836619	0.00830608	0.00824994	0.00817771	0.00808576	0.00797765	0.00785222	0.00771441	0.00758706	0.00748789	0.00740552	0.00731684	0.00721384	0.00709984	0.00697795	0.00685523	0.00674243	0.00664164	0.00654169	0.0064312	0.00630989	0.00619274
Mucor hiemalis	FRR 5101	0.00162627	0.00159226	0.00154919	0.00149804	0.00144586	0.00139283	0.00133648	0.00127873	0.00122193	0.0011649	0.00110687	0.00105014	0.000996484	0.000943455	0.0008868	0.000822477	0.000750331	0.000673013	0.00059379	0.000512793	0.000425359	0.000323384	0.000203848	7.52e-05	-4.91e-05	-0.000164	-0.000267	-0.000358735	-0.000438649	-0.000519169	-0.000615598	-0.000731025	-0.000853553	-0.000964113	-0.00105151	-0.00112525	-0.00120616	-0.00130419	-0.00141567	-0.00153274	-0.00164055	-0.00172302	-0.00178696	-0.0018663	-0.0019849	-0.00213427	-0.00228962	-0.00242546
Mucor hiemalis	FRR 5101	0.012044	0.0119913	0.0119357	0.0118735	0.0118089	0.011752	0.0117083	0.0116693	0.0116172	0.0115467	0.0114751	0.0114262	0.0114035	0.0113873	0.0113521	0.0112849	0.0111939	0.0111006	0.0110218	0.0109549	0.0108845	0.0107965	0.0106909	0.0105807	0.0104809	0.0103938	0.0103129	0.0102366	0.0101709	0.010115	0.0100549	0.0099729	0.00986299	0.00973858	0.00962442	0.00953605	0.00946602	0.00939753	0.00931937	0.00922909	0.00913259	0.00903917	0.00894879	0.00885007	0.00873572	0.00860941	0.00847942	0.0083555
Mucor hiemalis	FRR 5101	0.0147342	0.014698	0.0146523	0.0146042	0.0145642	0.0145266	0.0144782	0.0144149	0.0143399	0.0142589	0.0141819	0.0141201	0.0140754	0.0140394	0.0140012	0.0139538	0.0138931	0.0138196	0.0137375	0.0136525	0.0135699	0.0134905	0.0134118	0.0133297	0.0132396	0.0131405	0.0130397	0.01295	0.0128757	0.0128075	0.0127351	0.0126573	0.0125763	0.0124937	0.0124091	0.0123193	0.0122216	0.0121246	0.0120422	0.0119732	0.0119	0.0118093	0.0117037	0.0115923	0.0114808	0.0113696	0.0112561	0.0111421
Mucor hiemalis	FRR 5101	0.0218139	0.0217616	0.0217159	0.021677	0.0216424	0.0216008	0.0215399	0.0214636	0.0213912	0.0213361	0.0212906	0.0212347	0.0211569	0.0210665	0.0209817	0.0209098	0.0208413	0.0207607	0.0206601	0.0205447	0.0204298	0.0203266	0.0202307	0.0201269	0.0200076	0.019882	0.0197678	0.0196772	0.0196073	0.0195431	0.0194672	0.0193715	0.0192611	0.0191499	0.0190481	0.0189548	0.018863	0.0187682	0.0186641	0.0185466	0.0184282	0.0183339	0.018267	0.0181977	0.018097	0.0179631	0.0178083	0.0176524
Mucor hiemalis	FRR 5101	0.00208741	0.00205463	0.00201666	0.00198254	0.00195178	0.00191413	0.00186312	0.00180406	0.00174812	0.00170472	0.0016751	0.00165062	0.00162053	0.00158021	0.00152765	0.00145965	0.00137927	0.00129802	0.00122118	0.00113988	0.00104412	0.000937073	0.000833136	0.00074499	0.000673324	0.00060631	0.000533527	0.000458968	0.000392168	0.000330016	0.000256269	0.000156742	3.4e-05	-8.91e-05	-0.000184	-0.000247	-0.000300587	-0.000371098	-0.00046156	-0.000561931	-0.000661917	-0.000756247	-0.000847353	-0.000943657	-0.00104893	-0.00116269	-0.00128432	-0.00140344
Mucor hiemalis	FRR 5101	0.000690124	0.000609576	0.000559497	0.00054081	0.000532983	0.000514789	0.000484053	0.00045407	0.000431578	0.000404786	0.000354575	0.000272976	0.000172254	7.45e-05	-8.44e-06	-8.17e-05	-0.000153	-0.000225	-0.00030007	-0.000384185	-0.000474489	-0.000560328	-0.000636897	-0.000708904	-0.000780692	-0.000852365	-0.000921804	-0.000988805	-0.00105807	-0.00113873	-0.00123399	-0.00133583	-0.00143162	-0.00151469	-0.00158763	-0.00166005	-0.00173931	-0.0018231	-0.00190635	-0.00199325	-0.00209079	-0.00219429	-0.00228818	-0.00236609	-0.00244055	-0.00253114	-0.0026457	-0.00276815
Mucor hiemalis	FRR 5101	-0.000300432	-0.000328783	-0.000358321	-0.00037984	-0.000395927	-0.000428874	-0.000498485	-0.000597658	-0.000695982	-0.000768702	-0.000812732	-0.000840015	-0.000860735	-0.000882126	-0.000916173	-0.00097429	-0.0010512	-0.0011282	-0.00120012	-0.00128102	-0.00138115	-0.00149085	-0.00159351	-0.00167954	-0.00174504	-0.00179211	-0.00183145	-0.00187661	-0.00193418	-0.00200489	-0.00209012	-0.00219424	-0.00231568	-0.00243926	-0.00254586	-0.00263176	-0.00271023	-0.00279146	-0.0028774	-0.00297233	-0.00307722	-0.00317616	-0.00324996	-0.00330376	-0.00336325	-0.00344708	-0.00355421	-0.00366624
Mucor hiemalis	UBOCC-A-111119	0.0543988	0.0543698	0.0543435	0.0543189	0.0542798	0.0542138	0.054136	0.0540784	0.0540548	0.0540478	0.0540348	0.0540119	0.0539879	0.0539661	0.0539415	0.0539078	0.0538571	0.0537832	0.0536931	0.0536117	0.0535611	0.0535371	0.0535131	0.0534661	0.0533954	0.0533233	0.0532788	0.0532717	0.0532797	0.0532639	0.0532027	0.0531103	0.0530218	0.0529663	0.0529459	0.0529354	0.0529052	0.0528475	0.0527796	0.0527224	0.0526826	0.0526509	0.0526138	0.0525655	0.0525072	0.0524373	0.0523495	0.0522442
Mucor hiemalis	UBOCC-A-111119	0.0574859	0.0574244	0.0573684	0.0573297	0.0573034	0.0572735	0.0572354	0.0571983	0.0571676	0.0571345	0.0570901	0.0570423	0.0570046	0.056975	0.0569377	0.0568825	0.0568198	0.0567715	0.0567474	0.0567329	0.0567039	0.056649	0.0565731	0.0564863	0.056397	0.0563168	0.0562574	0.0562226	0.0562059	0.0561927	0.0561663	0.0561187	0.0560587	0.0560059	0.0559682	0.0559309	0.0558732	0.0557893	0.0556909	0.0555955	0.0555225	0.055486	0.0554783	0.0554662	0.0554176	0.055328	0.0552187	0.055116
Mucor hiemalis	UBOCC-A-111119	0.0451597	0.0450918	0.0450226	0.0449742	0.0449419	0.044906	0.0448621	0.0448265	0.0448119	0.0448088	0.0447961	0.0447629	0.0447129	0.0446583	0.0446114	0.0445794	0.0445582	0.0445333	0.0444936	0.0444455	0.0444057	0.0443802	0.0443571	0.044321	0.0442712	0.0442187	0.0441713	0.044128	0.0440818	0.0440258	0.0439574	0.0438866	0.0438334	0.0438065	0.0437849	0.0437351	0.0436514	0.043562	0.0434936	0.0434501	0.0434259	0.0434175	0.0434143	0.0433945	0.0433422	0.0432566	0.0431454	0.043029
Mucor hiemalis	UBOCC-A-111119	0.0935085	0.0934854	0.0934588	0.0934222	0.0933711	0.0933046	0.0932269	0.0931529	0.0931021	0.0930777	0.0930581	0.0930158	0.0929417	0.0928496	0.0927617	0.0926913	0.0926361	0.0925812	0.0925097	0.0924188	0.092325	0.0922489	0.0921954	0.0921507	0.0921007	0.0920416	0.0919747	0.0918974	0.0918128	0.091732	0.0916602	0.0915891	0.0915112	0.0914318	0.091356	0.0912773	0.0911919	0.0911098	0.091042	0.0909855	0.0909304	0.0908729	0.0908103	0.090735	0.0906392	0.0905199	0.0903761	0.0902165
Mucor hiemalis	UBOCC-A-111119	0.0921308	0.0921003	0.0920439	0.0919806	0.0919273	0.0918811	0.0918314	0.0917789	0.0917331	0.0916981	0.0916703	0.0916443	0.0916153	0.0915765	0.0915213	0.091445	0.0913483	0.0912439	0.0911543	0.0910966	0.091065	0.0910367	0.0909964	0.0909491	0.0909047	0.0908576	0.0907886	0.0906886	0.0905764	0.0904826	0.0904189	0.0903691	0.0903164	0.0902629	0.0902132	0.0901502	0.090052	0.0899252	0.0898005	0.089701	0.0896298	0.0895848	0.0895615	0.0895406	0.089493	0.0894003	0.0892656	0.0891131
Mucor hiemalis	UBOCC-A-111119	0.0861304	0.0860685	0.0860181	0.0859742	0.0859165	0.0858417	0.0857743	0.085739	0.0857333	0.0857331	0.0857144	0.0856656	0.0855875	0.0854937	0.0854064	0.0853419	0.0852995	0.0852689	0.085242	0.0852109	0.0851596	0.0850724	0.0849547	0.0848379	0.0847539	0.0847105	0.0846921	0.0846803	0.0846627	0.0846229	0.0845395	0.0844095	0.084269	0.0841746	0.0841493	0.08415	0.0841112	0.0840145	0.0838967	0.0838005	0.0837386	0.083702	0.0836783	0.0836511	0.0835967	0.0834957	0.0833493	0.0831899
Mucor hiemalis	UBOCC-A-111119	0.0921504	0.0921233	0.0920989	0.0920696	0.0920344	0.0919974	0.091962	0.0919301	0.0919028	0.0918805	0.0918606	0.0918386	0.0918082	0.0917694	0.0917305	0.0916963	0.091658	0.0916037	0.0915394	0.091486	0.0914541	0.0914316	0.0914012	0.0913608	0.0913209	0.0912877	0.0912545	0.0912112	0.0911593	0.091107	0.0910519	0.0909781	0.0908842	0.0907997	0.0907569	0.090751	0.0907431	0.0907027	0.0906292	0.0905454	0.0904814	0.0904549	0.0904509	0.0904314	0.0903748	0.0902935	0.0902107	0.0901382
Mucor hiemalis	UBOCC-A-111119	0.0985569	0.0985672	0.0985773	0.0985631	0.0985139	0.0984446	0.0983865	0.0983585	0.0983509	0.0983391	0.0983134	0.0982871	0.098279	0.0982903	0.0982966	0.0982669	0.0981931	0.0980987	0.0980162	0.0979577	0.0979124	0.0978664	0.097821	0.0977872	0.0977723	0.0977672	0.0977511	0.0977104	0.0976522	0.0975918	0.0975277	0.0974425	0.0973396	0.0972572	0.0972281	0.0972343	0.0972253	0.0971753	0.0971014	0.0970325	0.0969866	0.09697	0.0969776	0.0969869	0.0969643	0.0968834	0.0967451	0.0965901
Mucor hiemalis	UBOCC-A-111119	0.088741	0.0887303	0.0887296	0.088731	0.0887279	0.0887172	0.0886957	0.088662	0.088623	0.0885922	0.0885778	0.0885764	0.0885785	0.0885736	0.0885486	0.0884944	0.0884202	0.0883565	0.0883274	0.0883223	0.088304	0.0882462	0.0881567	0.0880645	0.087993	0.0879438	0.0879032	0.0878627	0.0878266	0.0877956	0.0877548	0.0876933	0.0876303	0.0876006	0.0876106	0.0876247	0.0876054	0.087552	0.0874871	0.0874256	0.08737	0.0873196	0.0872725	0.0872215	0.0871584	0.08708	0.0869891	0.0868999
Mucor hiemalis	UBOCC-A-112185	0.0455206	0.0455083	0.0454628	0.0453889	0.045307	0.0452322	0.045171	0.0451324	0.0451254	0.0451413	0.0451522	0.0451342	0.0450853	0.04502	0.0449515	0.0448822	0.0448106	0.0447371	0.0446647	0.0445941	0.0445236	0.0444549	0.0443957	0.0443519	0.0443185	0.0442789	0.0442135	0.0441182	0.0440108	0.0439182	0.0438492	0.0437857	0.0437071	0.0436158	0.0435307	0.0434601	0.043395	0.0433291	0.0432669	0.0432107	0.0431547	0.0430953	0.0430411	0.0430008	0.0429655	0.0429121	0.0428281	0.0427314
Mucor hiemalis	UBOCC-A-112185	0.0569424	0.0569134	0.0568871	0.0568585	0.0568216	0.0567716	0.0567124	0.0566599	0.056628	0.0566126	0.0565951	0.0565598	0.0565051	0.05644	0.0563725	0.0563074	0.0562465	0.0561915	0.0561418	0.0560914	0.0560319	0.0559588	0.0558768	0.0557979	0.0557326	0.0556807	0.0556317	0.0555766	0.0555138	0.055441	0.0553494	0.0552371	0.0551235	0.055041	0.0550042	0.0549927	0.0549736	0.0549313	0.0548692	0.0547969	0.0547271	0.0546749	0.0546422	0.0546061	0.0545348	0.0544147	0.0542609	0.0541144
Mucor hiemalis	UBOCC-A-112185	0.0532477	0.0532057	0.0531717	0.0531494	0.0531261	0.053082	0.0530135	0.052943	0.0528969	0.0528801	0.0528692	0.0528327	0.0527622	0.0526821	0.0526209	0.0525804	0.0525408	0.0524865	0.0524168	0.0523371	0.0522539	0.0521729	0.0520956	0.0520198	0.0519468	0.0518845	0.0518412	0.0518154	0.0517937	0.051756	0.0516888	0.0515975	0.0515029	0.0514232	0.0513589	0.0512942	0.0512194	0.0511432	0.0510793	0.0510284	0.0509806	0.0509288	0.0508733	0.0508124	0.050739	0.0506476	0.0505413	0.0504367
Mucor hiemalis	UBOCC-A-112185	0.0353003	0.0352712	0.0352398	0.0351982	0.035145	0.0350884	0.0350407	0.0350059	0.0349745	0.0349338	0.0348843	0.0348366	0.0347936	0.0347445	0.0346831	0.0346207	0.03457	0.0345244	0.0344649	0.034388	0.0343097	0.0342421	0.034177	0.0341041	0.0340291	0.0339646	0.0339142	0.0338757	0.0338491	0.0338256	0.0337773	0.0336791	0.0335404	0.0334026	0.0333022	0.0332403	0.0331929	0.0331408	0.0330768	0.0329998	0.0329187	0.0328498	0.0327973	0.0327422	0.0326661	0.0325726	0.0324775	0.0323924
Mucor hiemalis	UBOCC-A-112185	0.0115128	0.0114652	0.0114112	0.0113556	0.0113035	0.0112636	0.0112438	0.0112398	0.0112332	0.0112043	0.0111494	0.0110824	0.0110217	0.0109727	0.0109272	0.0108774	0.0108235	0.0107697	0.0107177	0.0106675	0.0106135	0.0105414	0.0104411	0.0103251	0.0102195	0.0101362	0.0100697	0.0100199	0.00999406	0.00998405	0.00995804	0.00988794	0.0097793	0.0096715	0.00960644	0.00959144	0.0095943	0.009579	0.00953568	0.00947703	0.0094179	0.00936108	0.00929996	0.00923149	0.00916243	0.00909735	0.00902717	0.00894065
Mucor hiemalis	UBOCC-A-112185	0.000536611	0.000499083	0.000452749	0.000389033	0.000313385	0.000243863	0.000198591	0.000182327	0.000182742	0.000176785	0.000145478	8.47e-05	6.96e-06	-6.43e-05	-0.00011	-0.000129669	-0.000141573	-0.000160153	-0.000188978	-0.000231307	-0.000296397	-0.000385013	-0.00047842	-0.000552159	-0.000598744	-0.000634829	-0.000682801	-0.000747616	-0.000811801	-0.000857893	-0.000893286	-0.000945361	-0.00103028	-0.00113491	-0.00123249	-0.0013091	-0.00136866	-0.00141593	-0.00145355	-0.00148889	-0.00153104	-0.00157943	-0.00162998	-0.00168486	-0.00174746	-0.00181181	-0.00187125	-0.00193099
Mucor hiemalis	UBOCC-A-112185	0.0141205	0.014097	0.0140547	0.0139766	0.0138694	0.0137628	0.0136881	0.0136545	0.0136402	0.0136144	0.0135642	0.0134969	0.0134215	0.013342	0.0132595	0.0131712	0.0130742	0.0129766	0.0128956	0.0128354	0.0127761	0.0126944	0.0125864	0.0124664	0.0123496	0.0122433	0.0121509	0.0120736	0.0120096	0.0119521	0.0118905	0.0118127	0.0117107	0.0115894	0.0114651	0.0113514	0.0112489	0.0111513	0.011053	0.0109506	0.0108474	0.0107537	0.0106777	0.0106129	0.0105447	0.0104618	0.0103601	0.0102446
Mucor hiemalis	UBOCC-A-112185	0.053445	0.0533858	0.053315	0.053238	0.0531615	0.0530907	0.0530273	0.0529676	0.0529105	0.0528614	0.0528239	0.0527863	0.052727	0.0526405	0.0525391	0.0524325	0.0523182	0.0521998	0.0520945	0.0520127	0.0519434	0.0518702	0.051793	0.0517212	0.0516524	0.0515687	0.0514624	0.051347	0.0512369	0.0511278	0.0510082	0.0508805	0.050761	0.0506617	0.0505811	0.0505058	0.0504206	0.0503208	0.0502158	0.0501193	0.0500362	0.0499592	0.0498761	0.0497853	0.0496956	0.049611	0.0495221	0.0494189
Mucor hiemalis	UBOCC-A-112185	0.0459244	0.0458822	0.0458301	0.0457753	0.0457238	0.0456704	0.0456097	0.0455471	0.0454925	0.0454477	0.0454082	0.0453693	0.0453228	0.0452551	0.045156	0.045033	0.044911	0.0448139	0.044745	0.0446881	0.0446251	0.0445455	0.0444423	0.0443133	0.0441711	0.0440431	0.0439501	0.043886	0.0438243	0.0437428	0.0436376	0.0435145	0.0433819	0.0432548	0.04315	0.0430692	0.0429982	0.0429285	0.042862	0.0427901	0.0426936	0.0425659	0.042426	0.042301	0.0422046	0.042134	0.0420762	0.0420157
Mucor hiemalis	UBOCC-A-109197	0.122367	0.122274	0.122201	0.122129	0.12204	0.121947	0.121876	0.121832	0.121794	0.12174	0.12167	0.121601	0.121538	0.121473	0.121394	0.121299	0.121187	0.121066	0.120946	0.120839	0.12074	0.120642	0.12054	0.120437	0.120342	0.120251	0.120154	0.120045	0.119938	0.119841	0.119745	0.119633	0.119514	0.119422	0.119368	0.119317	0.119232	0.119113	0.118985	0.118864	0.118758	0.118685	0.118646	0.118596	0.118487	0.11831	0.118098	0.117895
Mucor hiemalis	UBOCC-A-109197	0.126084	0.126001	0.125924	0.125867	0.125828	0.125787	0.125726	0.125639	0.125536	0.125435	0.125351	0.125286	0.125233	0.125172	0.125089	0.124983	0.124871	0.12477	0.124685	0.124606	0.124516	0.124407	0.124285	0.124164	0.124051	0.123943	0.123836	0.123739	0.123657	0.123575	0.123464	0.123323	0.123184	0.123081	0.123014	0.122951	0.122862	0.122745	0.122621	0.122507	0.122414	0.122345	0.12228	0.122179	0.122013	0.121794	0.121565	0.121373
Mucor hiemalis	UBOCC-A-109197	0.114795	0.114715	0.114662	0.114622	0.114572	0.114505	0.114436	0.114381	0.114338	0.114285	0.114207	0.114109	0.114015	0.113938	0.113871	0.113795	0.113705	0.113614	0.113541	0.113491	0.113442	0.113365	0.113252	0.11312	0.112997	0.112898	0.11282	0.112754	0.112696	0.112643	0.112572	0.112463	0.112327	0.112194	0.112079	0.111969	0.111853	0.111744	0.111662	0.111605	0.111551	0.111488	0.111419	0.111333	0.11121	0.11104	0.110843	0.110656
Mucor hiemalis	UBOCC-A-109197	0.163324	0.163223	0.163122	0.163023	0.162929	0.16283	0.162718	0.162597	0.16248	0.162379	0.162294	0.162218	0.162136	0.162039	0.161917	0.161775	0.161629	0.161501	0.161402	0.16132	0.161231	0.161111	0.160957	0.160791	0.160643	0.160525	0.160413	0.160285	0.160151	0.160032	0.159916	0.159773	0.159604	0.159441	0.159304	0.159174	0.159033	0.158892	0.158763	0.15864	0.158509	0.158379	0.158264	0.158147	0.157989	0.15777	0.1575	0.157224
Mucor hiemalis	UBOCC-A-109197	0.155787	0.15569	0.155622	0.155568	0.155502	0.155412	0.155316	0.155238	0.155174	0.155098	0.155	0.154897	0.154804	0.154718	0.154618	0.154492	0.15435	0.154209	0.154084	0.153976	0.153874	0.153763	0.153635	0.153494	0.153354	0.15322	0.153092	0.152967	0.152849	0.152734	0.152604	0.152441	0.152256	0.152084	0.151946	0.151833	0.151717	0.151582	0.151419	0.151232	0.151053	0.150927	0.150869	0.150822	0.150714	0.150512	0.150241	0.149958
Mucor hiemalis	UBOCC-A-109197	0.162958	0.162869	0.162794	0.162728	0.162667	0.162601	0.162524	0.162431	0.162329	0.162223	0.162112	0.161998	0.16189	0.161793	0.161701	0.1616	0.161483	0.161354	0.161221	0.161086	0.160943	0.160798	0.16066	0.160543	0.160449	0.160362	0.160256	0.160127	0.159994	0.159871	0.159736	0.15956	0.159372	0.159235	0.159178	0.159146	0.159056	0.158887	0.158677	0.158476	0.158325	0.158241	0.158203	0.15815	0.158024	0.157803	0.157512	0.15722
Mucor hiemalis	UBOCC-A-109197	0.171106	0.171036	0.170959	0.170863	0.170744	0.170609	0.170472	0.170353	0.170264	0.170197	0.170128	0.170037	0.169921	0.169795	0.16967	0.16954	0.169397	0.169249	0.169114	0.169001	0.168894	0.168773	0.168629	0.168468	0.168307	0.168158	0.168016	0.167871	0.167721	0.167565	0.16739	0.167192	0.16699	0.166824	0.166719	0.166649	0.166566	0.16644	0.16627	0.166078	0.1659	0.165767	0.165676	0.165576	0.165417	0.165187	0.164915	0.164659
Mucor hiemalis	UBOCC-A-109197	0.16743	0.167345	0.167269	0.1672	0.167119	0.167013	0.166888	0.166763	0.166643	0.166519	0.166382	0.166244	0.166126	0.166041	0.165982	0.16592	0.165825	0.165681	0.165502	0.165319	0.165158	0.165018	0.164882	0.164739	0.164595	0.164463	0.164345	0.164246	0.164176	0.164119	0.164021	0.163843	0.163612	0.163399	0.163242	0.163116	0.162975	0.162812	0.162647	0.162505	0.162402	0.16234	0.162284	0.162176	0.161977	0.161703	0.161401	0.161126
Mucor hiemalis	UBOCC-A-109197	0.168462	0.168319	0.168194	0.168098	0.16801	0.167903	0.167775	0.167649	0.167545	0.167461	0.167385	0.167309	0.167226	0.167124	0.166994	0.166845	0.166702	0.166584	0.166497	0.166428	0.166357	0.166263	0.166137	0.16599	0.165845	0.165715	0.165587	0.165453	0.165327	0.165221	0.165103	0.16493	0.164709	0.1645	0.164354	0.164249	0.164135	0.163994	0.163841	0.163695	0.16357	0.163472	0.163393	0.163294	0.163134	0.162907	0.162636	0.162375
Mucor hiemalis	UBOCC-A-101359	0.0656875	0.0656454	0.0655761	0.0654953	0.0654274	0.0653862	0.0653693	0.0653655	0.0653629	0.0653551	0.0653465	0.0653472	0.0653586	0.0653629	0.0653327	0.0652578	0.0651572	0.0650584	0.0649696	0.0648791	0.064782	0.0646932	0.0646291	0.0645902	0.0645659	0.0645453	0.0645196	0.0644816	0.0644348	0.0643883	0.0643396	0.0642719	0.0641779	0.0640821	0.0640254	0.0640234	0.0640457	0.0640407	0.0639796	0.0638782	0.0637856	0.0637445	0.063753	0.0637679	0.0637445	0.063664	0.0635327	0.0633799
Mucor hiemalis	UBOCC-A-101359	0.0543434	0.0542954	0.0542681	0.0542599	0.0542527	0.0542293	0.0541959	0.0541745	0.054171	0.0541642	0.0541307	0.0540715	0.0540079	0.0539601	0.0539294	0.0539003	0.0538594	0.0538097	0.0537646	0.0537337	0.0537173	0.0537092	0.053697	0.0536662	0.0536103	0.053539	0.0534714	0.0534185	0.0533701	0.0533055	0.0532153	0.0531133	0.0530229	0.0529601	0.052924	0.0529015	0.0528782	0.0528497	0.0528191	0.0527895	0.0527601	0.0527291	0.0526919	0.0526421	0.0525756	0.0524937	0.0524014	0.0523083
Mucor hiemalis	UBOCC-A-101359	0.058491	0.0584785	0.058453	0.058419	0.0583831	0.0583492	0.0583204	0.058298	0.0582789	0.0582609	0.0582484	0.0582411	0.0582247	0.0581817	0.0581123	0.0580382	0.0579809	0.0579425	0.0579064	0.0578559	0.0577912	0.0577272	0.0576788	0.0576509	0.0576329	0.0576044	0.0575508	0.0574764	0.0573961	0.0573173	0.0572399	0.0571697	0.0571182	0.0570866	0.0570578	0.0570129	0.0569528	0.0568926	0.0568386	0.0567803	0.0567097	0.0566382	0.0565872	0.0565598	0.0565351	0.0564862	0.0564003	0.056289
Mucor hiemalis	UBOCC-A-101359	0.0147805	0.0147128	0.0146391	0.0145734	0.0145276	0.0145008	0.0144803	0.014454	0.0144226	0.0143955	0.0143774	0.0143636	0.0143504	0.0143426	0.0143419	0.0143359	0.0143059	0.0142477	0.0141765	0.0141121	0.0140635	0.0140235	0.0139761	0.0139141	0.0138477	0.0137927	0.0137474	0.0136974	0.0136411	0.0135949	0.0135671	0.0135391	0.013485	0.0134035	0.0133211	0.013264	0.0132341	0.0132183	0.0132066	0.0131915	0.0131627	0.0131169	0.0130653	0.01302	0.0129759	0.0129154	0.0128303	0.0127304
Mucor hiemalis	UBOCC-A-101359	0.0356389	0.0355892	0.0355549	0.0355343	0.0355109	0.0354721	0.0354213	0.035372	0.0353361	0.0353163	0.0353082	0.0353052	0.0353004	0.0352868	0.0352592	0.0352175	0.0351663	0.0351074	0.0350395	0.0349668	0.034902	0.0348565	0.0348279	0.0348035	0.0347714	0.0347244	0.0346643	0.0346033	0.0345586	0.0345328	0.0345079	0.0344616	0.0343912	0.0343182	0.0342674	0.034246	0.0342389	0.034224	0.0341847	0.0341166	0.0340319	0.0339564	0.0339119	0.0338946	0.0338764	0.03383	0.0337492	0.0336489
Mucor hiemalis	UBOCC-A-101359	0.0157445	0.0156999	0.0156572	0.0156288	0.0156163	0.0156073	0.0155845	0.0155445	0.0155011	0.0154692	0.0154476	0.0154226	0.0153843	0.0153359	0.0152883	0.0152508	0.0152245	0.0152037	0.0151804	0.0151516	0.0151146	0.0150629	0.0149939	0.0149202	0.0148617	0.0148253	0.0147986	0.0147654	0.0147179	0.0146554	0.014584	0.0145172	0.0144683	0.0144405	0.0144249	0.0144061	0.0143701	0.0143113	0.0142368	0.0141642	0.0141127	0.0140887	0.0140784	0.0140571	0.0140101	0.0139414	0.0138646	0.0137926
Mucor hiemalis	UBOCC-A-101359	0.0276117	0.0275428	0.0274631	0.0273996	0.0273688	0.0273577	0.0273355	0.0272876	0.0272259	0.0271748	0.0271526	0.0271637	0.0271949	0.0272215	0.027224	0.0272004	0.0271586	0.0271042	0.0270407	0.0269758	0.0269201	0.0268771	0.0268367	0.0267834	0.0267077	0.026615	0.026521	0.0264421	0.0263855	0.0263449	0.0263069	0.0262646	0.026224	0.0261954	0.0261766	0.0261491	0.0260982	0.0260269	0.0259513	0.0258844	0.0258345	0.0258068	0.0257961	0.0257844	0.025754	0.0257016	0.0256314	0.0255496
Mucor hiemalis	UBOCC-A-101359	0.0328553	0.032811	0.0327897	0.0327816	0.0327631	0.0327203	0.0326673	0.0326323	0.0326275	0.0326391	0.0326443	0.0326292	0.0325921	0.0325358	0.0324646	0.0323857	0.0323087	0.0322416	0.0321864	0.032141	0.0321043	0.0320758	0.0320512	0.0320237	0.0319911	0.0319578	0.0319283	0.0319021	0.0318729	0.0318284	0.0317559	0.0316513	0.0315302	0.0314235	0.0313576	0.0313294	0.0313115	0.0312851	0.0312533	0.0312225	0.0311883	0.0311437	0.0310925	0.0310442	0.0310002	0.0309502	0.0308814	0.0307938
Mucor hiemalis	UBOCC-A-101359	0.0397445	0.0396908	0.0396349	0.039604	0.0395977	0.0395913	0.0395658	0.0395218	0.0394697	0.0394224	0.039397	0.0394025	0.0394202	0.0394103	0.0393522	0.0392661	0.0391897	0.0391391	0.0391032	0.0390704	0.0390418	0.0390139	0.0389683	0.0388966	0.0388223	0.0387764	0.0387582	0.0387391	0.0387037	0.0386594	0.0386108	0.038546	0.0384591	0.0383666	0.0382908	0.0382375	0.0381994	0.038171	0.0381472	0.0381138	0.0380581	0.037989	0.0379292	0.0378849	0.0378378	0.0377715	0.0376966	0.0376451
Mucor hiemalis	UBOCC-A-101360	0.0552655	0.0552096	0.0551648	0.0551209	0.0550701	0.0550119	0.0549547	0.0549133	0.0548978	0.0549037	0.0549102	0.0548916	0.0548363	0.0547595	0.0546883	0.0546326	0.0545743	0.0544898	0.054379	0.0542707	0.0541945	0.0541501	0.0541114	0.0540574	0.0539875	0.0539104	0.0538318	0.0537593	0.0537002	0.0536473	0.0535771	0.0534782	0.0533696	0.0532838	0.0532303	0.0531846	0.0531209	0.0530443	0.0529763	0.0529198	0.052855	0.0527719	0.0526836	0.0526089	0.052547	0.0524828	0.0524034	0.0523118
Mucor hiemalis	UBOCC-A-101360	0.0527163	0.052645	0.0525746	0.052521	0.0524853	0.0524586	0.0524352	0.0524149	0.0523923	0.0523557	0.0522986	0.0522282	0.0521574	0.0520972	0.0520538	0.0520237	0.0519915	0.0519379	0.0518573	0.0517634	0.0516768	0.0516052	0.05154	0.0514725	0.0514056	0.0513476	0.0512995	0.0512543	0.0512051	0.051148	0.0510761	0.0509838	0.0508801	0.0507911	0.0507368	0.0507037	0.050657	0.0505794	0.0504842	0.050394	0.0503203	0.0502616	0.0502093	0.0501508	0.0500776	0.049989	0.0498905	0.0497938
Mucor hiemalis	UBOCC-A-101360	0.0602995	0.0602626	0.0602173	0.0601624	0.0601059	0.0600544	0.0600112	0.0599841	0.0599798	0.0599863	0.0599773	0.0599421	0.0598968	0.0598561	0.0598085	0.0597351	0.0596385	0.0595405	0.0594547	0.0593817	0.0593194	0.0592667	0.0592152	0.0591521	0.0590704	0.0589736	0.0588748	0.0587923	0.0587379	0.0587026	0.0586589	0.0585879	0.0584985	0.0584165	0.0583544	0.0583013	0.0582431	0.0581851	0.0581405	0.0581075	0.0580675	0.0580085	0.0579373	0.0578671	0.0577969	0.0577098	0.0575925	0.0574558
Mucor hiemalis	UBOCC-A-101360	0.0594052	0.0594199	0.059405	0.059352	0.059265	0.0591625	0.0590741	0.0590261	0.0590241	0.059044	0.059049	0.0590192	0.0589629	0.0589005	0.0588449	0.058799	0.0587617	0.0587267	0.0586826	0.0586208	0.058546	0.0584728	0.0584133	0.0583698	0.0583359	0.0583004	0.0582532	0.0581938	0.0581331	0.058081	0.0580311	0.057964	0.0578709	0.0577682	0.0576859	0.0576391	0.0576151	0.057591	0.0575519	0.0574951	0.0574274	0.0573629	0.0573147	0.0572813	0.0572462	0.0571914	0.0571121	0.057018
Mucor hiemalis	UBOCC-A-101360	0.052639	0.0525612	0.052493	0.052455	0.0524395	0.0524196	0.0523804	0.0523361	0.0523091	0.052301	0.0522918	0.0522667	0.0522279	0.0521831	0.0521308	0.0520669	0.0519965	0.0519334	0.0518863	0.0518512	0.0518166	0.0517729	0.0517185	0.0516606	0.051607	0.0515564	0.0514991	0.0514298	0.0513563	0.0512936	0.0512462	0.0512035	0.0511493	0.0510793	0.051004	0.0509396	0.0508965	0.050876	0.0508668	0.0508481	0.0508033	0.0507353	0.0506629	0.050604	0.050562	0.0505234	0.0504693	0.0503941
Mucor hiemalis	UBOCC-A-101360	0.0613697	0.0613736	0.06134	0.0612696	0.0611768	0.0610853	0.0610185	0.0609833	0.0609657	0.0609472	0.0609278	0.0609194	0.0609245	0.0609289	0.0609154	0.0608791	0.06083	0.0607839	0.0607469	0.060708	0.0606546	0.0605889	0.0605192	0.0604454	0.0603647	0.0602891	0.0602368	0.0602098	0.060191	0.0601648	0.0601273	0.0600788	0.0600198	0.0599551	0.0598921	0.0598343	0.0597801	0.05973	0.0596879	0.0596565	0.0596366	0.0596305	0.0596351	0.0596328	0.0596002	0.0595249	0.0594136	0.0592912
Mucor hiemalis	UBOCC-A-101360	0.073326	0.073326	0.073329	0.0733032	0.0732478	0.0731819	0.0731201	0.0730703	0.0730389	0.0730257	0.073018	0.0730016	0.0729756	0.0729475	0.0729172	0.072873	0.0728059	0.072724	0.0726486	0.072595	0.0725609	0.0725322	0.0724984	0.0724573	0.0724081	0.07235	0.0722869	0.0722292	0.0721856	0.0721524	0.072112	0.072047	0.0719598	0.0718765	0.0718252	0.0718055	0.0717877	0.0717426	0.0716612	0.0715568	0.0714561	0.0713844	0.0713476	0.071327	0.0712972	0.0712454	0.0711732	0.0710912
Mucor hiemalis	UBOCC-A-101360	0.0614101	0.0613589	0.0613228	0.061294	0.0612548	0.0611984	0.0611399	0.0611012	0.0610911	0.0610993	0.0611077	0.0611025	0.0610792	0.0610435	0.0610027	0.0609575	0.0609038	0.0608457	0.0607963	0.060764	0.0607405	0.0607067	0.0606504	0.0605777	0.0605075	0.0604513	0.0604018	0.0603438	0.0602736	0.0602022	0.0601414	0.0600936	0.0600571	0.0600307	0.0600104	0.0599854	0.0599453	0.0598854	0.0598038	0.0597033	0.0596047	0.0595447	0.059542	0.0595702	0.059578	0.0595349	0.0594473	0.0593444
Mucor hiemalis	UBOCC-A-101360	0.0595246	0.0594813	0.0594218	0.0593627	0.0593174	0.0592823	0.0592481	0.0592167	0.0591938	0.0591732	0.0591409	0.0590925	0.0590383	0.0589932	0.0589637	0.0589439	0.0589208	0.0588837	0.0588293	0.0587612	0.0586919	0.0586388	0.0586097	0.0585944	0.0585717	0.0585291	0.058473	0.058422	0.058389	0.0583639	0.0583203	0.0582469	0.0581654	0.0581081	0.0580799	0.0580529	0.0580002	0.0579225	0.0578362	0.0577574	0.0577003	0.0576758	0.0576744	0.0576608	0.0576032	0.057504	0.0573905	0.0572903
Mucor lanceolatus	UBOCC-A-110148	-0.00221046	-0.00223101	-0.002258	-0.00229174	-0.00233273	-0.00238319	-0.00244333	-0.00250572	-0.00256264	-0.00261514	-0.00267354	-0.0027449	-0.00282541	-0.00290692	-0.00298935	-0.00307722	-0.00317025	-0.00326322	-0.00335801	-0.00346167	-0.00357372	-0.00368565	-0.00379185	-0.00389248	-0.00398857	-0.00407992	-0.00417003	-0.00426472	-0.00436812	-0.00447968	-0.00459337	-0.0047015	-0.00480345	-0.00490497	-0.0050096	-0.00511736	-0.00522628	-0.00533236	-0.00543222	-0.00553217	-0.00564742	-0.00578522	-0.00593774	-0.00609123	-0.00623522	-0.00636559	-0.00648322	-0.00658864
Mucor lanceolatus	UBOCC-A-110148	-0.0142348	-0.0143085	-0.014387	-0.0144513	-0.0144964	-0.0145331	-0.0145687	-0.0146001	-0.014628	-0.014663	-0.014712	-0.0147698	-0.0148292	-0.01489	-0.0149568	-0.0150341	-0.0151218	-0.0152126	-0.0152993	-0.0153814	-0.0154656	-0.0155591	-0.0156639	-0.0157745	-0.0158803	-0.0159738	-0.0160578	-0.0161422	-0.0162377	-0.0163497	-0.0164757	-0.0166076	-0.016739	-0.0168656	-0.0169843	-0.0170962	-0.017205	-0.0173096	-0.0174075	-0.0175045	-0.0176115	-0.0177302	-0.0178538	-0.017976	-0.0180925	-0.0181982	-0.0182934	-0.0183865
Mucor lanceolatus	UBOCC-A-110148	-0.0119708	-0.0120282	-0.0120905	-0.0121532	-0.0122099	-0.0122606	-0.0123082	-0.0123508	-0.0123859	-0.0124154	-0.0124453	-0.0124845	-0.0125402	-0.0126112	-0.0126887	-0.0127711	-0.0128679	-0.012983	-0.0131017	-0.013203	-0.0132801	-0.0133459	-0.0134217	-0.0135191	-0.0136354	-0.0137601	-0.013885	-0.0140067	-0.0141233	-0.0142324	-0.0143354	-0.0144427	-0.0145662	-0.0147045	-0.0148403	-0.0149597	-0.0150643	-0.0151619	-0.0152565	-0.0153529	-0.0154568	-0.0155647	-0.0156659	-0.0157561	-0.0158424	-0.0159383	-0.0160551	-0.0161916
Mucor lanceolatus	UBOCC-A-110148	-0.0276292	-0.0276678	-0.0277076	-0.0277502	-0.0277956	-0.0278391	-0.027873	-0.0278918	-0.0278983	-0.0279038	-0.0279206	-0.027953	-0.0279946	-0.0280346	-0.0280676	-0.0280982	-0.0281353	-0.0281834	-0.0282414	-0.0283041	-0.0283641	-0.028417	-0.028466	-0.028519	-0.0285777	-0.0286343	-0.0286816	-0.0287201	-0.0287577	-0.0288002	-0.0288494	-0.0289033	-0.0289566	-0.029004	-0.0290458	-0.0290886	-0.029134	-0.029176	-0.029214	-0.0292596	-0.0293197	-0.029384	-0.0294382	-0.0294838	-0.0295345	-0.0296016	-0.0296902	-0.0297989
Mucor lanceolatus	UBOCC-A-110148	-0.0344811	-0.0345206	-0.0345579	-0.0345961	-0.0346375	-0.0346775	-0.0347086	-0.0347255	-0.0347273	-0.03472	-0.0347172	-0.0347327	-0.0347672	-0.0348082	-0.0348466	-0.0348877	-0.0349391	-0.0349952	-0.0350442	-0.0350869	-0.0351408	-0.0352175	-0.0353056	-0.0353796	-0.0354247	-0.0354498	-0.0354737	-0.0355058	-0.0355414	-0.0355722	-0.0355981	-0.0356307	-0.0356829	-0.0357521	-0.0358184	-0.0358686	-0.0359144	-0.0359766	-0.03606	-0.0361508	-0.036234	-0.0363016	-0.0363516	-0.0363878	-0.0364178	-0.0364514	-0.036498	-0.0365608
Mucor lanceolatus	UBOCC-A-110148	-0.017814	-0.017849	-0.0178679	-0.0178789	-0.0179038	-0.0179592	-0.018037	-0.0181073	-0.018147	-0.0181604	-0.0181668	-0.0181761	-0.0181842	-0.0181874	-0.0181937	-0.0182178	-0.0182643	-0.0183232	-0.0183797	-0.0184281	-0.0184707	-0.018511	-0.018553	-0.0186023	-0.0186631	-0.0187328	-0.018805	-0.018873	-0.0189345	-0.0189936	-0.0190598	-0.0191334	-0.0191974	-0.01923	-0.0192342	-0.0192403	-0.0192736	-0.0193296	-0.0193911	-0.0194551	-0.0195278	-0.0196054	-0.019676	-0.0197407	-0.0198146	-0.0199073	-0.0200105	-0.0201044
Mucor lanceolatus	UBOCC-A-110148	0.0386995	0.0386604	0.0386297	0.0386067	0.0385928	0.0385809	0.0385581	0.0385201	0.0384804	0.0384564	0.0384474	0.0384306	0.0383816	0.0382956	0.0381879	0.0380801	0.0379903	0.0379273	0.0378888	0.0378633	0.0378335	0.0377826	0.0377037	0.0376088	0.0375197	0.0374473	0.0373837	0.0373167	0.037241	0.0371519	0.0370435	0.0369213	0.0368103	0.0367359	0.0366948	0.0366521	0.036579	0.0364823	0.0363876	0.0363107	0.0362526	0.0362085	0.0361621	0.0360922	0.035996	0.0358897	0.0357837	0.0356749
Mucor lanceolatus	UBOCC-A-110148	0.076592	0.0765661	0.0765203	0.0764652	0.0764253	0.0764046	0.0763827	0.0763415	0.0762803	0.0762081	0.0761317	0.0760589	0.0760014	0.0759666	0.0759461	0.0759208	0.0758762	0.0758085	0.0757191	0.0756109	0.0754919	0.0753743	0.0752724	0.0751959	0.0751385	0.075078	0.0749979	0.0749066	0.0748202	0.0747312	0.074615	0.0744657	0.0743113	0.074191	0.0741209	0.0740779	0.0740267	0.0739527	0.0738611	0.0737579	0.0736495	0.0735513	0.0734754	0.0734117	0.0733389	0.0732485	0.0731499	0.0730612
Mucor lanceolatus	UBOCC-A-110148	0.00749434	0.00748554	0.00746872	0.00743419	0.0073858	0.00733419	0.00728683	0.00724582	0.00721229	0.00718587	0.00716313	0.00713573	0.00709797	0.0070504	0.0069956	0.00693245	0.00686409	0.00680353	0.00676367	0.00674429	0.0067317	0.00670783	0.00665977	0.00658652	0.00649891	0.00640989	0.00632809	0.00625747	0.00619991	0.00615049	0.0060988	0.0060336	0.00595176	0.00586493	0.00579202	0.00573741	0.00568327	0.00561443	0.00553858	0.00547374	0.00542703	0.00539146	0.00535144	0.00529094	0.00520746	0.00511473	0.00502993	0.00495883
Mucor lanceolatus	UBOCC-A-109193	0.0794184	0.0793738	0.0793555	0.0793511	0.0793393	0.0792991	0.0792225	0.0791256	0.0790406	0.0789871	0.0789553	0.078921	0.0788703	0.0788041	0.0787277	0.0786452	0.0785641	0.078494	0.0784374	0.0783841	0.0783208	0.0782401	0.0781461	0.0780509	0.0779662	0.0778936	0.0778262	0.0777575	0.0776831	0.0775994	0.0775071	0.0774126	0.0773202	0.0772285	0.0771368	0.0770465	0.0769553	0.0768564	0.0767481	0.076643	0.0765628	0.0765209	0.0765042	0.0764768	0.0764078	0.076288	0.0761282	0.0759556
Mucor lanceolatus	UBOCC-A-109193	0.0608793	0.0608579	0.0608117	0.0607514	0.0607042	0.0606831	0.0606746	0.060656	0.0606136	0.0605499	0.0604811	0.0604266	0.0603949	0.0603747	0.06034	0.0602726	0.0601769	0.0600714	0.059968	0.0598707	0.0597872	0.0597253	0.0596785	0.059628	0.0595628	0.059486	0.0594053	0.0593253	0.0592509	0.0591846	0.0591213	0.0590489	0.058962	0.0588737	0.0588029	0.0587486	0.0586886	0.0586097	0.0585201	0.0584316	0.0583455	0.0582617	0.0581828	0.0581056	0.0580203	0.0579223	0.0578175	0.0577185
Mucor lanceolatus	UBOCC-A-109193	0.049201	0.0491867	0.0491835	0.0491814	0.0491648	0.0491174	0.0490418	0.0489605	0.0488916	0.0488318	0.0487693	0.0487066	0.0486602	0.0486393	0.0486291	0.0486027	0.0485417	0.0484505	0.0483514	0.0482693	0.048213	0.0481685	0.0481142	0.0480433	0.0479649	0.0478846	0.0477954	0.0476913	0.047583	0.0474899	0.0474174	0.0473532	0.0472846	0.0472171	0.0471627	0.0471141	0.0470495	0.0469625	0.0468684	0.0467768	0.0466816	0.0465804	0.0464875	0.0464184	0.0463689	0.0463193	0.0462521	0.046165
Mucor lanceolatus	UBOCC-A-109193	0.016905	0.0168766	0.0168299	0.016769	0.0167215	0.0167075	0.0167094	0.0166893	0.0166323	0.0165601	0.0165007	0.016459	0.0164219	0.0163792	0.0163296	0.0162758	0.0162221	0.0161703	0.0161163	0.0160509	0.0159706	0.0158809	0.0157931	0.0157187	0.0156641	0.0156203	0.0155634	0.0154737	0.0153591	0.0152522	0.0151796	0.015136	0.0150957	0.015041	0.0149719	0.0148912	0.0147989	0.0147021	0.0146133	0.014536	0.0144664	0.0144047	0.0143468	0.0142753	0.0141763	0.014058	0.0139412	0.0138427
Mucor lanceolatus	UBOCC-A-109193	0.028779	0.0287325	0.0286496	0.0285401	0.028436	0.0283652	0.028333	0.0283258	0.028324	0.0283127	0.0282855	0.0282433	0.0281926	0.0281419	0.0280953	0.0280474	0.0279884	0.0279172	0.0278436	0.0277795	0.0277271	0.0276763	0.0276166	0.0275498	0.0274867	0.0274341	0.0273857	0.0273293	0.0272577	0.0271709	0.0270714	0.0269616	0.0268485	0.026749	0.0266775	0.0266278	0.0265797	0.026528	0.0264831	0.0264454	0.0263976	0.0263293	0.0262489	0.0261659	0.0260782	0.02598	0.0258729	0.0257698
Mucor lanceolatus	UBOCC-A-109193	0.0159576	0.0159441	0.0159363	0.0159216	0.0158925	0.0158447	0.0157803	0.0157108	0.0156514	0.015609	0.0155786	0.0155515	0.0155212	0.0154853	0.0154467	0.015411	0.0153766	0.0153318	0.0152673	0.0151924	0.0151278	0.0150745	0.0150096	0.0149168	0.0148109	0.0147221	0.0146636	0.0146226	0.0145766	0.0145095	0.0144237	0.014339	0.0142715	0.0142146	0.0141466	0.014058	0.013963	0.013877	0.0137976	0.0137147	0.0136296	0.0135521	0.0134852	0.0134205	0.0133485	0.0132631	0.0131662	0.0130765
Mucor lanceolatus	UBOCC-A-109193	0.00599562	0.00595922	0.00591754	0.00587747	0.00583523	0.00578111	0.00571425	0.00564818	0.00559867	0.00556558	0.00553496	0.00549734	0.00545694	0.00541877	0.00537299	0.00530139	0.00520023	0.00508914	0.00499507	0.00493262	0.00489453	0.00485715	0.00480108	0.00473233	0.00467314	0.00462918	0.00457754	0.00449755	0.00439579	0.00429269	0.00419765	0.00410889	0.00402648	0.00395537	0.0038955	0.00383582	0.00376432	0.0036808	0.00359612	0.00352166	0.00346159	0.00341155	0.00335736	0.00328323	0.00318877	0.00308922	0.0029974	0.00291661
Mucor lanceolatus	UBOCC-A-109193	0.00531329	0.00526439	0.00523534	0.00520523	0.00515441	0.0050838	0.00501115	0.00495189	0.00490511	0.00485759	0.00480263	0.00475004	0.00471561	0.00469862	0.00467997	0.00464349	0.00459109	0.00453212	0.00446349	0.00437536	0.00427298	0.00417778	0.00410487	0.00404676	0.00398285	0.00390287	0.00382122	0.00376521	0.00374445	0.00373119	0.00368182	0.00357879	0.00344737	0.0033307	0.00325049	0.0031878	0.00310822	0.00300392	0.00289959	0.0028209	0.00276715	0.00271792	0.00265494	0.0025721	0.00247115	0.00235735	0.00224181	0.00214422
Mucor lanceolatus	UBOCC-A-109193	0.00179065	0.00172268	0.00167481	0.00165239	0.00163703	0.00160759	0.00156122	0.00151095	0.00146858	0.00143313	0.00139771	0.00135902	0.00131822	0.00127684	0.00123333	0.0011824	0.00112005	0.00104809	0.000974093	0.000904517	0.000838245	0.000766979	0.000684576	0.000596615	0.000520413	0.000465342	0.000420281	0.000366519	0.000298516	0.000224878	0.000154023	8.86e-05	3.31e-05	-6.73e-06	-3.58e-05	-7.42e-05	-0.00014	-0.000231825	-0.000332611	-0.000427271	-0.000508724	-0.000572944	-0.000620974	-0.00066414	-0.00071981	-0.000798572	-0.000898349	-0.0010075
Mucor lanceolatus	UBOCC-A-101355	0.106733	0.106706	0.106685	0.106654	0.106601	0.106523	0.106434	0.106359	0.106315	0.106286	0.106236	0.106141	0.106015	0.105899	0.105819	0.105765	0.10571	0.105641	0.10556	0.105472	0.105378	0.105273	0.105154	0.105032	0.10493	0.104862	0.104815	0.104762	0.104694	0.104623	0.104551	0.10446	0.104339	0.10421	0.104107	0.10404	0.103985	0.103918	0.103833	0.103731	0.10362	0.103519	0.103445	0.103389	0.103327	0.103239	0.103124	0.102994
Mucor lanceolatus	UBOCC-A-101355	0.101167	0.101103	0.100994	0.100873	0.10078	0.100729	0.100704	0.100675	0.100621	0.100548	0.100476	0.100423	0.100381	0.100327	0.100245	0.10014	0.100033	0.0999457	0.0998856	0.099845	0.0998016	0.0997348	0.0996455	0.0995551	0.0994829	0.099425	0.0993659	0.0993027	0.0992444	0.0991893	0.0991202	0.0990261	0.098918	0.0988204	0.0987492	0.0986969	0.0986433	0.0985784	0.0985055	0.098426	0.0983349	0.098234	0.0981352	0.0980472	0.0979623	0.0978632	0.0977396	0.0976021
Mucor lanceolatus	UBOCC-A-101355	0.0937116	0.0936676	0.0936225	0.0935738	0.0935208	0.0934591	0.0933884	0.0933218	0.0932765	0.0932542	0.0932366	0.0932012	0.0931404	0.0930689	0.0930051	0.0929518	0.0928962	0.0928319	0.0927668	0.0927101	0.0926586	0.0926031	0.0925418	0.0924843	0.092438	0.0923954	0.0923399	0.092269	0.0921977	0.0921348	0.0920647	0.0919685	0.0918532	0.091747	0.0916692	0.0916099	0.0915453	0.0914645	0.0913718	0.0912749	0.0911824	0.0911054	0.0910461	0.0909882	0.0909119	0.0908153	0.0907075	0.0905951
Mucor lanceolatus	UBOCC-A-101355	0.0845177	0.0844829	0.0844363	0.084367	0.0842788	0.0841887	0.0841188	0.0840794	0.084056	0.0840251	0.0839825	0.0839409	0.0839052	0.0838643	0.0838053	0.0837245	0.0836306	0.08354	0.0834613	0.0833843	0.0832913	0.0831836	0.083084	0.0830141	0.0829692	0.0829188	0.0828331	0.082711	0.0825753	0.082446	0.0823248	0.0822057	0.0820903	0.0819885	0.0819068	0.0818396	0.0817727	0.0816941	0.0816015	0.081501	0.0813993	0.0812956	0.0811791	0.0810426	0.0808984	0.0807679	0.0806627	0.0805833
Mucor lanceolatus	UBOCC-A-101355	0.088682	0.08864	0.088596	0.0885601	0.0885306	0.0884939	0.0884448	0.0883964	0.0883666	0.0883602	0.0883635	0.0883527	0.0883096	0.0882336	0.0881402	0.0880451	0.0879538	0.0878631	0.0877651	0.0876543	0.0875343	0.0874163	0.0873115	0.087224	0.0871523	0.0870878	0.0870203	0.0869461	0.0868677	0.0867826	0.0866804	0.0865545	0.0864137	0.086278	0.0861589	0.0860474	0.0859282	0.0858012	0.0856813	0.0855771	0.0854874	0.0854075	0.0853289	0.085242	0.0851483	0.0850597	0.0849768	0.0848837
Mucor lanceolatus	UBOCC-A-101355	0.0775094	0.0774446	0.077393	0.0773567	0.0773254	0.0772815	0.0772136	0.0771282	0.0770442	0.0769767	0.0769267	0.0768862	0.0768471	0.0768026	0.0767433	0.0766595	0.0765508	0.0764294	0.07631	0.076201	0.0761039	0.0760152	0.075927	0.0758322	0.0757311	0.0756308	0.0755368	0.0754488	0.0753611	0.0752647	0.0751541	0.075035	0.0749247	0.0748397	0.0747775	0.0747132	0.0746249	0.0745196	0.0744211	0.0743394	0.0742603	0.074166	0.0740525	0.0739291	0.0738063	0.0736861	0.073565	0.0734484
Mucor lanceolatus	UBOCC-A-101355	0.128227	0.128189	0.128166	0.128138	0.1281	0.128048	0.127973	0.127874	0.12776	0.127653	0.127569	0.127505	0.127442	0.12737	0.127295	0.127226	0.127163	0.127092	0.127009	0.126917	0.126829	0.126747	0.126666	0.126572	0.126463	0.126347	0.126244	0.126164	0.126104	0.126046	0.125962	0.125847	0.125725	0.125633	0.125579	0.125525	0.125432	0.125299	0.125156	0.125039	0.124961	0.124919	0.124889	0.124845	0.124768	0.124652	0.124494	0.124303
Mucor lanceolatus	UBOCC-A-101355	0.129808	0.129745	0.129696	0.129657	0.129625	0.12959	0.12953	0.129434	0.129322	0.129228	0.129164	0.129115	0.129052	0.128961	0.128854	0.128763	0.128703	0.128652	0.128573	0.128459	0.128341	0.128254	0.128195	0.128137	0.128061	0.127974	0.12789	0.127823	0.127772	0.127723	0.127651	0.127541	0.127416	0.127318	0.127256	0.127191	0.127078	0.126921	0.126764	0.126647	0.126589	0.126578	0.126574	0.126526	0.126408	0.126233	0.126033	0.125844
Mucor lanceolatus	UBOCC-A-101355	0.115897	0.115882	0.115853	0.115803	0.115743	0.115687	0.115635	0.115574	0.115491	0.115388	0.115279	0.115174	0.115074	0.114978	0.114899	0.114841	0.114793	0.114737	0.114668	0.1146	0.114542	0.114483	0.114406	0.114304	0.114193	0.114098	0.11403	0.113986	0.113962	0.11394	0.113887	0.113777	0.113632	0.113502	0.113417	0.11335	0.113264	0.113156	0.113059	0.112989	0.112929	0.112862	0.112789	0.112716	0.112635	0.112528	0.112394	0.112259
Mucor mucedo	UBOCC-A-101353	0.00502647	0.00500083	0.00497666	0.00496085	0.00495279	0.00493299	0.00488369	0.00481815	0.00477151	0.00476067	0.00476462	0.0047507	0.00470802	0.00464946	0.0045913	0.00453859	0.00448722	0.00443164	0.00437102	0.00431405	0.00427316	0.00424909	0.00422556	0.00418758	0.0041385	0.00409389	0.00406	0.004027	0.00398345	0.00392825	0.00386536	0.00379396	0.00371375	0.00363337	0.00356819	0.00352492	0.00349374	0.0034584	0.00341006	0.00335073	0.00328826	0.00323143	0.00318519	0.00314869	0.00311341	0.00306575	0.00299774	0.00291909
Mucor mucedo	UBOCC-A-101353	0.0403976	0.0403876	0.04037	0.0403287	0.0402718	0.0402187	0.040182	0.040162	0.0401486	0.0401262	0.0400867	0.0400351	0.0399818	0.039931	0.0398804	0.0398289	0.0397783	0.0397282	0.0396705	0.0395947	0.039502	0.0394081	0.0393294	0.0392733	0.0392421	0.0392351	0.0392376	0.0392225	0.0391748	0.0391053	0.0390319	0.0389554	0.0388691	0.038782	0.0387174	0.0386851	0.0386672	0.0386319	0.0385569	0.0384466	0.0383343	0.0382571	0.0382172	0.0381776	0.0381023	0.0379859	0.0378468	0.037713
Mucor mucedo	UBOCC-A-101353	0.00458434	0.00457128	0.00456372	0.00454855	0.00451499	0.00446648	0.00442024	0.00439061	0.00437573	0.00435962	0.00432969	0.00428618	0.00423848	0.00419378	0.0041541	0.0041171	0.00408242	0.0040519	0.00402533	0.00399819	0.00396626	0.00392959	0.00388894	0.00384308	0.00378963	0.00372946	0.00366665	0.00360878	0.00356365	0.00353139	0.00350104	0.00346023	0.00341079	0.00336698	0.0033361	0.00330738	0.00326659	0.00321351	0.00315682	0.00309933	0.00304143	0.00299045	0.00295174	0.00291116	0.00284581	0.00275064	0.00264728	0.00256757
Mucor mucedo	UBOCC-A-101353	0.0726844	0.0726523	0.072637	0.0726213	0.0725938	0.0725549	0.0725132	0.0724754	0.0724388	0.0723954	0.0723416	0.0722805	0.0722208	0.0721739	0.072143	0.0721125	0.0720616	0.0719889	0.0719138	0.0718503	0.0717925	0.0717278	0.0716557	0.0715857	0.0715204	0.0714494	0.0713663	0.0712885	0.0712449	0.0712332	0.0712112	0.0711431	0.0710438	0.0709571	0.0708992	0.070843	0.0707586	0.0706524	0.0705542	0.0704847	0.070443	0.0704161	0.0703866	0.0703372	0.070259	0.070153	0.0700284	0.0699043
Mucor mucedo	UBOCC-A-101353	0.0963493	0.0963081	0.0962778	0.0962578	0.096232	0.0961808	0.0961033	0.0960177	0.0959406	0.095873	0.0958114	0.095756	0.0957049	0.0956477	0.0955755	0.0954943	0.095421	0.0953665	0.0953255	0.0952811	0.0952188	0.0951338	0.0950292	0.0949142	0.0948044	0.0947116	0.0946352	0.0945698	0.0945176	0.0944781	0.0944289	0.094344	0.0942304	0.0941268	0.0940566	0.0939961	0.0939093	0.0937981	0.0936915	0.0936039	0.0935232	0.0934405	0.0933628	0.0932944	0.0932211	0.0931232	0.092998	0.0928684
Mucor mucedo	UBOCC-A-101353	0.0804149	0.0803581	0.0803122	0.0802731	0.0802306	0.0801797	0.0801263	0.0800788	0.0800372	0.0799957	0.0799524	0.0799136	0.0798828	0.0798519	0.0798065	0.0797393	0.0796576	0.0795758	0.0795041	0.0794421	0.0793806	0.0793089	0.0792246	0.0791384	0.0790658	0.0790112	0.0789614	0.0789015	0.0788322	0.0787636	0.0786973	0.0786281	0.0785587	0.0785008	0.0784534	0.0783971	0.0783178	0.0782216	0.0781184	0.0780104	0.0779067	0.0778351	0.0778122	0.0778068	0.0777581	0.0776312	0.0774453	0.0772569
Mucor mucedo	UBOCC-A-101353	0.0343861	0.0343614	0.0343269	0.0342818	0.0342238	0.0341566	0.0340982	0.0340706	0.0340742	0.0340806	0.0340602	0.0340131	0.0339644	0.0339329	0.0339145	0.0338914	0.0338531	0.0338009	0.0337426	0.0336856	0.0336354	0.0335924	0.033552	0.0335076	0.0334554	0.0333989	0.0333467	0.0333065	0.0332782	0.0332512	0.0332115	0.0331529	0.0330794	0.0329997	0.0329226	0.0328559	0.0328027	0.0327561	0.0327045	0.0326446	0.0325851	0.0325324	0.0324741	0.03239	0.0322738	0.0321393	0.0320087	0.031909
Mucor mucedo	UBOCC-A-101353	0.0295556	0.0294975	0.0294467	0.0294229	0.0294222	0.0294179	0.0293942	0.0293623	0.0293355	0.0293084	0.0292674	0.0292139	0.0291628	0.0291212	0.02908	0.0290279	0.0289725	0.0289352	0.0289244	0.0289182	0.0288825	0.0288052	0.0287094	0.0286302	0.0285871	0.0285724	0.0285626	0.0285364	0.0284865	0.0284169	0.0283344	0.0282448	0.0281573	0.0280865	0.0280389	0.0280013	0.027956	0.027901	0.0278431	0.0277792	0.0277038	0.0276277	0.0275704	0.0275334	0.0274966	0.0274408	0.0273635	0.0272796
Mucor mucedo	UBOCC-A-101353	0.0145956	0.0146016	0.0145792	0.0145266	0.0144647	0.0144223	0.0144078	0.0144022	0.0143819	0.0143443	0.0143053	0.0142777	0.0142575	0.0142295	0.014182	0.0141178	0.0140512	0.0139951	0.0139507	0.0139106	0.0138686	0.013825	0.0137831	0.0137462	0.0137144	0.01368	0.0136319	0.0135726	0.0135188	0.0134793	0.0134368	0.0133671	0.0132746	0.0131952	0.0131603	0.0131632	0.0131667	0.013141	0.0130804	0.012997	0.0129134	0.0128515	0.0128169	0.0127915	0.0127494	0.0126802	0.0125921	0.0125057
Mucor mucedo	UBOCC-A-101361	0.0265742	0.0265287	0.026485	0.0264318	0.0263586	0.0262736	0.0261957	0.0261325	0.0260755	0.0260159	0.0259572	0.0259041	0.0258528	0.0257951	0.0257275	0.0256541	0.0255833	0.0255185	0.0254507	0.0253634	0.0252509	0.0251297	0.0250239	0.0249423	0.0248722	0.0247935	0.0247022	0.0246146	0.0245453	0.0244851	0.0244073	0.0242947	0.0241579	0.0240256	0.0239177	0.0238265	0.0237315	0.0236285	0.0235319	0.0234515	0.023383	0.0233179	0.0232492	0.0231688	0.023066	0.0229355	0.0227853	0.022639
Mucor mucedo	UBOCC-A-101361	0.0363974	0.0363769	0.0363422	0.0362942	0.0362408	0.0361875	0.0361363	0.0360871	0.0360377	0.0359857	0.0359331	0.0358836	0.0358361	0.0357847	0.0357219	0.0356427	0.0355495	0.0354544	0.0353718	0.0353037	0.0352396	0.0351661	0.0350788	0.0349831	0.034889	0.0348027	0.0347244	0.0346525	0.0345857	0.0345191	0.0344424	0.0343492	0.0342443	0.0341395	0.03404	0.0339401	0.0338371	0.0337427	0.0336698	0.0336136	0.0335591	0.0334986	0.0334349	0.0333642	0.0332737	0.0331541	0.0330122	0.0328758
Mucor mucedo	UBOCC-A-101361	0.0358081	0.0357423	0.0356677	0.035592	0.0355181	0.0354529	0.0354107	0.0353984	0.0354032	0.0353994	0.035367	0.035305	0.0352287	0.0351541	0.0350851	0.0350137	0.0349351	0.0348516	0.034765	0.0346744	0.0345842	0.0345013	0.0344282	0.0343621	0.0342977	0.0342258	0.0341369	0.034034	0.0339316	0.0338353	0.0337327	0.0336132	0.0334909	0.0333992	0.033354	0.0333271	0.0332739	0.0331822	0.0330747	0.032971	0.0328728	0.0327821	0.0327033	0.0326281	0.0325398	0.0324349	0.0323273	0.0322356
Mucor mucedo	UBOCC-A-101361	0.0259522	0.0259246	0.025897	0.0258528	0.0257851	0.0256959	0.0255958	0.0255006	0.0254263	0.0253785	0.0253486	0.0253177	0.0252725	0.0252143	0.0251541	0.0251003	0.0250568	0.0250254	0.0250037	0.0249812	0.0249439	0.024882	0.0247961	0.0246957	0.024595	0.0244997	0.0244061	0.0243146	0.0242376	0.0241869	0.0241534	0.0241094	0.024035	0.0239374	0.0238405	0.0237568	0.0236785	0.023598	0.023522	0.0234572	0.0234001	0.0233445	0.023289	0.0232304	0.023162	0.0230828	0.0229987	0.0229164
Mucor mucedo	UBOCC-A-101361	0.0335541	0.0335202	0.0334936	0.0334633	0.0334163	0.033352	0.0332822	0.0332187	0.0331625	0.0331042	0.0330378	0.0329695	0.0329112	0.0328661	0.0328262	0.0327813	0.0327238	0.0326531	0.0325803	0.0325231	0.0324894	0.0324654	0.0324267	0.0323575	0.0322599	0.0321461	0.0320329	0.0319395	0.0318822	0.0318578	0.0318373	0.0317865	0.0316972	0.0315938	0.0315055	0.0314382	0.0313774	0.0313116	0.0312419	0.0311727	0.0311086	0.0310523	0.0309965	0.0309248	0.0308314	0.0307272	0.0306247	0.0305282
Mucor mucedo	UBOCC-A-101361	0.012712	0.0126737	0.01262	0.0125521	0.012474	0.0123967	0.0123335	0.0122884	0.0122551	0.0122241	0.0121919	0.012159	0.012132	0.0121184	0.0121176	0.0121148	0.0120921	0.0120428	0.0119724	0.01189	0.011806	0.01173	0.0116667	0.0116152	0.0115707	0.0115235	0.0114625	0.0113884	0.0113201	0.0112738	0.0112397	0.0111914	0.0111167	0.0110283	0.0109455	0.0108763	0.0108224	0.010785	0.0107569	0.0107238	0.0106809	0.0106392	0.010602	0.0105524	0.0104742	0.0103725	0.0102653	0.0101713
Mucor mucedo	UBOCC-A-101361	0.120484	0.120387	0.12032	0.120278	0.120239	0.120182	0.120103	0.120015	0.11993	0.119854	0.119779	0.119702	0.119625	0.119553	0.119483	0.119399	0.119293	0.119174	0.11906	0.118963	0.11888	0.118802	0.118716	0.118627	0.118549	0.118489	0.11843	0.118346	0.118235	0.118119	0.118005	0.11788	0.117734	0.117585	0.11746	0.117361	0.117265	0.117159	0.117052	0.116954	0.116868	0.116799	0.116746	0.116686	0.116591	0.116445	0.116264	0.116078
Mucor mucedo	UBOCC-A-101361	0.0833258	0.0832797	0.0832193	0.0831422	0.083056	0.082978	0.0829254	0.0828956	0.0828634	0.0828057	0.0827276	0.082655	0.0826033	0.0825649	0.0825239	0.0824735	0.0824143	0.0823465	0.0822664	0.0821717	0.082066	0.081959	0.0818582	0.0817655	0.0816805	0.0816015	0.0815239	0.0814434	0.0813626	0.0812823	0.0811933	0.0810854	0.0809636	0.0808482	0.0807517	0.0806657	0.0805742	0.0804757	0.0803809	0.0802946	0.0802132	0.0801359	0.0800688	0.0800096	0.0799424	0.079853	0.0797418	0.0796235
Mucor mucedo	UBOCC-A-101361	0.0964181	0.0963451	0.0962494	0.096155	0.0960824	0.0960329	0.0959998	0.0959804	0.0959678	0.095939	0.0958689	0.0957553	0.0956269	0.0955211	0.0954507	0.0953984	0.0953403	0.0952707	0.095198	0.0951267	0.0950521	0.0949692	0.0948773	0.0947777	0.0946721	0.0945692	0.0944846	0.0944276	0.0943854	0.0943271	0.0942307	0.0940992	0.0939532	0.0938163	0.0937052	0.0936215	0.0935495	0.0934722	0.0933842	0.0932893	0.093192	0.0930976	0.0930122	0.0929371	0.0928662	0.0927874	0.0926881	0.0925661
Mucor mucedo	UBOCC-A-101362	0.164532	0.164528	0.164489	0.164418	0.164348	0.164309	0.164304	0.164317	0.164323	0.164298	0.164234	0.164152	0.164081	0.164035	0.164009	0.163988	0.163961	0.163924	0.163884	0.163843	0.163784	0.163689	0.163568	0.163459	0.163394	0.163362	0.163328	0.163273	0.163207	0.163148	0.163094	0.163029	0.162953	0.162891	0.16286	0.162837	0.162797	0.162737	0.162668	0.16259	0.1625	0.162412	0.162339	0.162276	0.162198	0.16209	0.16195	0.161798
Mucor mucedo	UBOCC-A-101362	0.169795	0.169783	0.169774	0.169766	0.169756	0.169734	0.169691	0.169638	0.169597	0.169581	0.169575	0.169548	0.169484	0.169396	0.169311	0.169241	0.16919	0.169153	0.169121	0.169084	0.16904	0.16899	0.168932	0.168848	0.168734	0.16861	0.168503	0.16843	0.168391	0.168368	0.168324	0.168238	0.16813	0.168047	0.168011	0.167991	0.167946	0.167876	0.167797	0.167717	0.167642	0.167592	0.167578	0.167565	0.167499	0.167359	0.16717	0.166989
Mucor mucedo	UBOCC-A-101362	0.177482	0.177478	0.177486	0.177491	0.177477	0.17744	0.177387	0.17733	0.177277	0.177225	0.177174	0.177127	0.177084	0.177039	0.176995	0.17696	0.176938	0.176911	0.176859	0.176776	0.176689	0.176624	0.176583	0.176548	0.176493	0.176403	0.176286	0.176184	0.176139	0.176139	0.176117	0.176026	0.175895	0.17579	0.175746	0.175732	0.175692	0.175603	0.175485	0.175372	0.175284	0.175222	0.17517	0.175102	0.174998	0.174864	0.174723	0.174596
Mucor mucedo	UBOCC-A-101362	0.197717	0.197671	0.197605	0.197538	0.197472	0.197398	0.197315	0.19725	0.197219	0.197203	0.197171	0.197124	0.197074	0.197024	0.19697	0.196913	0.196852	0.196771	0.196655	0.19652	0.196401	0.196318	0.19626	0.196197	0.196114	0.196019	0.195922	0.19583	0.195754	0.195701	0.195652	0.195577	0.195477	0.195388	0.195329	0.195267	0.195161	0.195018	0.194876	0.194766	0.194696	0.194668	0.194669	0.194658	0.194588	0.194433	0.194209	0.193972
Mucor mucedo	UBOCC-A-101362	0.199794	0.199723	0.199681	0.199656	0.199622	0.199561	0.199483	0.199414	0.199363	0.199319	0.199271	0.199223	0.19917	0.199099	0.199003	0.198896	0.198798	0.198722	0.198667	0.19862	0.198561	0.19847	0.19835	0.198233	0.198155	0.19812	0.198086	0.198018	0.197929	0.197849	0.197767	0.197651	0.19751	0.197398	0.197343	0.197305	0.19723	0.197119	0.197006	0.196908	0.196822	0.196744	0.196665	0.196562	0.196408	0.196201	0.195969	0.195764
Mucor mucedo	UBOCC-A-101362	0.178441	0.178371	0.178313	0.178285	0.178285	0.178283	0.178246	0.178167	0.178066	0.177963	0.177869	0.177785	0.177716	0.177668	0.177634	0.177595	0.177541	0.177484	0.177444	0.17742	0.177387	0.177319	0.177215	0.177088	0.17696	0.176845	0.176753	0.176697	0.176674	0.176658	0.176605	0.176493	0.176347	0.176219	0.176142	0.176098	0.176047	0.175968	0.175868	0.175761	0.175659	0.17557	0.175496	0.175425	0.175338	0.175214	0.175045	0.174853
Mucor mucedo	UBOCC-A-101362	0.212498	0.212489	0.212474	0.212437	0.212369	0.212279	0.212185	0.21211	0.212056	0.212007	0.211952	0.211895	0.211849	0.211813	0.21178	0.211743	0.211701	0.211652	0.211589	0.211513	0.211437	0.211372	0.211312	0.211243	0.211156	0.211057	0.21096	0.210872	0.210797	0.210737	0.210676	0.210587	0.210463	0.210334	0.210225	0.210138	0.210053	0.209962	0.20986	0.20975	0.20965	0.20959	0.209567	0.209534	0.209439	0.209275	0.209075	0.208899
Mucor mucedo	UBOCC-A-101362	0.226449	0.226409	0.226375	0.226364	0.226364	0.226336	0.226258	0.226158	0.226082	0.226052	0.226051	0.226045	0.226012	0.225953	0.225879	0.225803	0.225723	0.225643	0.225581	0.225551	0.225543	0.225522	0.225461	0.225362	0.225245	0.225123	0.225004	0.224904	0.224835	0.224784	0.224706	0.224571	0.22441	0.224287	0.224232	0.224201	0.224139	0.224046	0.223944	0.223843	0.223744	0.223657	0.223592	0.223535	0.223455	0.223336	0.223179	0.223012
Mucor mucedo	UBOCC-A-101362	0.225073	0.224983	0.224915	0.22489	0.224897	0.224906	0.2249	0.224885	0.224867	0.224842	0.2248	0.224744	0.224689	0.224641	0.224586	0.224505	0.224405	0.224311	0.224238	0.224173	0.224091	0.223981	0.223856	0.223744	0.223668	0.22363	0.223607	0.223569	0.223498	0.223402	0.22329	0.223165	0.223034	0.222918	0.222833	0.222773	0.222714	0.222642	0.222558	0.222463	0.222362	0.222267	0.222184	0.222096	0.221975	0.221824	0.221663	0.221522
Mucor plumbeus	UBOCC-A-109204	0.155424	0.155335	0.155253	0.155182	0.155117	0.155049	0.154975	0.154896	0.154807	0.154705	0.154599	0.154503	0.154428	0.154376	0.154329	0.154262	0.154153	0.154009	0.153853	0.153704	0.153564	0.153418	0.153253	0.153081	0.152934	0.152829	0.152739	0.152633	0.152511	0.152389	0.152258	0.152092	0.151893	0.151704	0.151561	0.15146	0.151371	0.151274	0.151162	0.151025	0.150862	0.1507	0.150569	0.150464	0.150348	0.150183	0.149958	0.149699
Mucor plumbeus	UBOCC-A-109204	0.171455	0.171416	0.171354	0.17127	0.171167	0.171044	0.17091	0.170782	0.170678	0.170592	0.170502	0.170392	0.170269	0.17015	0.170032	0.169901	0.169753	0.169606	0.169485	0.169398	0.169324	0.169228	0.169081	0.168894	0.168699	0.168527	0.168381	0.168256	0.168144	0.168033	0.167899	0.167724	0.167517	0.167315	0.167156	0.167033	0.166916	0.166786	0.166643	0.166482	0.166303	0.166134	0.166001	0.16589	0.165753	0.165556	0.165299	0.16502
Mucor plumbeus	UBOCC-A-109204	0.147833	0.14773	0.147626	0.147546	0.147488	0.147424	0.147336	0.147234	0.147138	0.147054	0.14698	0.14691	0.146836	0.14674	0.146609	0.14645	0.146288	0.146152	0.14605	0.145978	0.145915	0.145831	0.145709	0.145561	0.14542	0.145296	0.14517	0.145033	0.144911	0.144813	0.144702	0.144539	0.144343	0.144175	0.144061	0.143966	0.143843	0.143686	0.143519	0.143351	0.143189	0.143052	0.142941	0.142825	0.14267	0.142474	0.142258	0.142052
Mucor plumbeus	UBOCC-A-109204	0.231337	0.231218	0.23111	0.231023	0.230942	0.230842	0.230723	0.23061	0.230515	0.230423	0.230315	0.230204	0.23011	0.230029	0.229929	0.229775	0.229572	0.229356	0.229169	0.229024	0.22891	0.228804	0.228691	0.228566	0.228429	0.228281	0.228128	0.22798	0.227852	0.227737	0.227595	0.227392	0.227152	0.226943	0.226806	0.226699	0.226554	0.226349	0.226124	0.225928	0.225791	0.225717	0.225671	0.225589	0.22541	0.225125	0.224767	0.224414
Mucor plumbeus	UBOCC-A-109204	0.210505	0.210455	0.210397	0.210308	0.210193	0.210075	0.209967	0.209866	0.209773	0.209692	0.209613	0.209513	0.209383	0.209235	0.209094	0.208964	0.20883	0.20869	0.208563	0.208467	0.208384	0.208275	0.20812	0.207937	0.207766	0.207628	0.20751	0.207388	0.207252	0.207105	0.206939	0.206748	0.206551	0.206393	0.206295	0.206225	0.206124	0.205973	0.205788	0.205594	0.205412	0.205259	0.205129	0.204986	0.204798	0.204563	0.204309	0.204079
Mucor plumbeus	UBOCC-A-109204	0.214051	0.21396	0.213836	0.213708	0.213594	0.213486	0.213367	0.213245	0.21314	0.213056	0.212983	0.21291	0.212827	0.212723	0.212593	0.212451	0.212318	0.2122	0.21209	0.211972	0.21184	0.211698	0.21155	0.211405	0.211272	0.211149	0.21102	0.210874	0.210719	0.210569	0.21042	0.210254	0.210066	0.209881	0.209721	0.209583	0.209448	0.209302	0.209146	0.208982	0.208817	0.208672	0.208556	0.208442	0.208288	0.208069	0.207802	0.207536
Mucor plumbeus	UBOCC-A-109204	0.16365	0.163527	0.16345	0.163406	0.163359	0.16328	0.163167	0.163045	0.162934	0.162841	0.162763	0.162703	0.162653	0.162594	0.162502	0.162368	0.162205	0.162042	0.1619	0.161782	0.161676	0.161566	0.161442	0.161301	0.161151	0.161008	0.160886	0.160776	0.160662	0.160542	0.160418	0.160275	0.160096	0.159901	0.159732	0.159601	0.159473	0.159327	0.159183	0.159058	0.158942	0.158814	0.158664	0.158492	0.158301	0.158099	0.157894	0.157703
Mucor plumbeus	UBOCC-A-109204	0.219861	0.219764	0.219671	0.219572	0.219468	0.219361	0.219252	0.219137	0.219006	0.218858	0.218701	0.218559	0.218445	0.218352	0.218256	0.218141	0.218009	0.217871	0.217735	0.217604	0.217475	0.217335	0.217172	0.216989	0.21681	0.216665	0.216551	0.216439	0.2163	0.216122	0.215905	0.215663	0.215435	0.215269	0.21518	0.215121	0.215024	0.214858	0.214637	0.214393	0.214169	0.214004	0.213902	0.213805	0.213637	0.213371	0.213052	0.212763
Mucor plumbeus	UBOCC-A-109204	0.215749	0.21568	0.215585	0.215471	0.215341	0.215201	0.215061	0.21494	0.214843	0.214758	0.214671	0.214585	0.214507	0.214426	0.214317	0.214168	0.213999	0.213846	0.213729	0.213638	0.213551	0.213443	0.213294	0.213104	0.212904	0.21273	0.21259	0.212466	0.212341	0.21221	0.212065	0.211895	0.211713	0.211548	0.211409	0.211265	0.211085	0.210886	0.21071	0.210572	0.210455	0.210342	0.210223	0.210086	0.209911	0.209679	0.20939	0.20908
Mucor plumbeus	UBOCC-A-109208	0.163238	0.163143	0.163043	0.16295	0.162856	0.162753	0.162645	0.162542	0.162451	0.162365	0.162281	0.162206	0.162141	0.162078	0.162	0.1619	0.161783	0.161662	0.161546	0.161432	0.16132	0.161212	0.161107	0.160998	0.160888	0.160783	0.160684	0.160586	0.160485	0.160375	0.160244	0.160087	0.159929	0.159801	0.159713	0.159635	0.159534	0.159402	0.159246	0.159077	0.158918	0.158797	0.158723	0.158661	0.15856	0.158391	0.158162	0.157913
Mucor plumbeus	UBOCC-A-109208	0.149349	0.149264	0.149179	0.149091	0.149	0.148908	0.14882	0.148742	0.148681	0.148634	0.148592	0.148537	0.148457	0.148353	0.148232	0.148105	0.147978	0.147864	0.147771	0.147691	0.1476	0.14748	0.147336	0.147204	0.147119	0.14708	0.147046	0.146974	0.146858	0.146723	0.146581	0.14643	0.146272	0.146127	0.146014	0.145924	0.145826	0.145699	0.14555	0.145403	0.145283	0.1452	0.145138	0.14506	0.144938	0.144774	0.144581	0.144381
Mucor plumbeus	UBOCC-A-109208	0.148364	0.148297	0.148229	0.148172	0.148111	0.14802	0.147893	0.147753	0.147626	0.147522	0.147441	0.147381	0.147329	0.147269	0.147197	0.147121	0.147044	0.146959	0.14686	0.146758	0.146664	0.146574	0.146476	0.146371	0.146277	0.1462	0.146123	0.146027	0.145914	0.145795	0.145669	0.145534	0.145399	0.145284	0.145188	0.145082	0.144941	0.144771	0.1446	0.14445	0.144337	0.144267	0.144228	0.144182	0.144086	0.143927	0.143723	0.143516
Mucor plumbeus	UBOCC-A-109208	0.0780674	0.0780355	0.0779908	0.077919	0.077814	0.0776893	0.0775733	0.0774884	0.0774313	0.0773801	0.077319	0.0772506	0.0771855	0.0771291	0.0770785	0.0770259	0.0769637	0.0768878	0.0767974	0.0766954	0.0765891	0.0764911	0.0764118	0.0763506	0.076294	0.0762241	0.0761349	0.07604	0.0759599	0.0758981	0.0758322	0.0757319	0.0755883	0.0754279	0.0752919	0.0751958	0.0751159	0.075027	0.074931	0.0748433	0.0747668	0.0746918	0.0746103	0.0745231	0.074433	0.0743353	0.0742182	0.0740755
Mucor plumbeus	UBOCC-A-109208	0.163808	0.163751	0.163706	0.163665	0.163626	0.163581	0.163515	0.163412	0.163283	0.163151	0.163033	0.162935	0.162856	0.162789	0.162718	0.162616	0.16247	0.162297	0.162132	0.161995	0.161882	0.161776	0.161669	0.161564	0.161463	0.161359	0.161244	0.161134	0.161045	0.160962	0.160837	0.160644	0.160413	0.160215	0.160098	0.160041	0.159985	0.159885	0.159744	0.159587	0.159445	0.159329	0.159223	0.159089	0.158907	0.158688	0.15846	0.158248
Mucor plumbeus	UBOCC-A-109208	0.182759	0.182668	0.182561	0.182457	0.182368	0.182283	0.18219	0.182088	0.181993	0.181908	0.181822	0.181728	0.181631	0.181539	0.181456	0.181375	0.181286	0.181175	0.181038	0.180884	0.180724	0.180569	0.18042	0.180279	0.180148	0.180023	0.179897	0.179768	0.179642	0.179517	0.179384	0.179235	0.179077	0.178928	0.1788	0.178685	0.178565	0.17843	0.178284	0.178131	0.177984	0.177861	0.177767	0.17767	0.177529	0.177332	0.177095	0.176857
Mucor plumbeus	UBOCC-A-109208	0.197081	0.196996	0.196904	0.196812	0.19672	0.196619	0.196508	0.196403	0.196321	0.196256	0.196193	0.19612	0.196041	0.195955	0.195859	0.19574	0.195593	0.195428	0.195266	0.195122	0.194997	0.194878	0.194754	0.194622	0.194491	0.194376	0.194273	0.194173	0.194068	0.19396	0.193839	0.193698	0.193541	0.193383	0.193233	0.19308	0.192918	0.192757	0.192617	0.192499	0.192389	0.192274	0.192146	0.191994	0.191816	0.191618	0.191406	0.191192
Mucor plumbeus	UBOCC-A-109208	0.200573	0.200517	0.200442	0.200351	0.200253	0.200151	0.200041	0.199923	0.199803	0.199687	0.199578	0.199479	0.199395	0.199327	0.199255	0.199156	0.199025	0.198882	0.198752	0.198639	0.198525	0.198398	0.198266	0.198139	0.198017	0.197889	0.197753	0.197614	0.197481	0.197353	0.197216	0.197059	0.196894	0.196741	0.196604	0.196462	0.1963	0.196134	0.195984	0.195848	0.195715	0.195591	0.195482	0.195367	0.195201	0.194963	0.194677	0.194413
Mucor plumbeus	UBOCC-A-109208	0.198408	0.198323	0.198257	0.198197	0.198124	0.198029	0.197928	0.197841	0.197766	0.197686	0.197592	0.197497	0.19741	0.197319	0.19721	0.197082	0.196953	0.196835	0.196729	0.196625	0.196509	0.19637	0.196207	0.196036	0.195886	0.195766	0.195655	0.195524	0.195376	0.195234	0.195106	0.194973	0.194835	0.194715	0.194626	0.19454	0.194424	0.194277	0.194115	0.193948	0.193787	0.193658	0.193566	0.193462	0.193294	0.193056	0.192785	0.192539
Mucor plumbeus	UBOCC-A-109210	0.114497	0.114432	0.114366	0.114297	0.114225	0.114157	0.114098	0.114052	0.114017	0.11398	0.113928	0.113861	0.113794	0.113738	0.113692	0.113633	0.113547	0.113441	0.113337	0.113246	0.11316	0.113063	0.112952	0.112847	0.112768	0.112716	0.112665	0.11259	0.112498	0.112402	0.112304	0.112198	0.112094	0.112015	0.111959	0.111902	0.111827	0.111733	0.11163	0.111517	0.111405	0.111307	0.111231	0.111158	0.111059	0.110916	0.110738	0.110559
Mucor plumbeus	UBOCC-A-109210	0.114073	0.114036	0.114002	0.113963	0.11391	0.113835	0.113739	0.113644	0.113571	0.113525	0.113493	0.113459	0.113412	0.113355	0.113299	0.113249	0.113203	0.113152	0.113095	0.11303	0.11295	0.112852	0.112742	0.112639	0.112551	0.11247	0.112384	0.11229	0.112207	0.112139	0.112065	0.111954	0.111806	0.111661	0.111555	0.111478	0.111398	0.111303	0.111208	0.111121	0.11104	0.11097	0.110911	0.110845	0.110741	0.110588	0.110401	0.110217
Mucor plumbeus	UBOCC-A-109210	0.105827	0.105786	0.105747	0.105703	0.105645	0.10558	0.105524	0.10549	0.105472	0.105454	0.105422	0.105372	0.105304	0.105219	0.105125	0.105026	0.104922	0.104822	0.104738	0.104669	0.104596	0.104506	0.104405	0.104306	0.10421	0.104118	0.104038	0.10399	0.103976	0.103964	0.103911	0.103797	0.103646	0.103497	0.103373	0.103267	0.103168	0.103082	0.103019	0.102967	0.10291	0.102844	0.102776	0.10269	0.102564	0.102388	0.102182	0.101996
Mucor plumbeus	UBOCC-A-109210	0.13724	0.137163	0.137097	0.137049	0.137008	0.13695	0.136864	0.136766	0.136684	0.136627	0.136584	0.13654	0.136495	0.136453	0.136411	0.136356	0.136273	0.136169	0.136065	0.135979	0.135906	0.135819	0.13569	0.135519	0.135337	0.135187	0.135097	0.135056	0.135033	0.134989	0.134898	0.134763	0.134617	0.134488	0.134373	0.134247	0.134103	0.133962	0.13384	0.133734	0.13365	0.133608	0.133602	0.133572	0.133456	0.133254	0.133015	0.132804
Mucor plumbeus	UBOCC-A-109210	0.117224	0.117199	0.117165	0.11712	0.117073	0.117024	0.116971	0.116917	0.116864	0.116812	0.116764	0.116724	0.116677	0.116593	0.116464	0.116317	0.116185	0.116081	0.116	0.115932	0.11587	0.115803	0.11572	0.115628	0.115546	0.115474	0.115393	0.115289	0.115181	0.115079	0.114964	0.114811	0.114643	0.114517	0.114458	0.114427	0.114367	0.114266	0.114144	0.114023	0.113917	0.11384	0.113789	0.11373	0.113626	0.113471	0.113293	0.113134
Mucor plumbeus	UBOCC-A-109210	0.126907	0.126879	0.126819	0.126732	0.126635	0.126547	0.126478	0.126436	0.126418	0.1264	0.126355	0.126276	0.126182	0.126085	0.12599	0.125896	0.125804	0.125717	0.125636	0.125559	0.125474	0.125363	0.125225	0.125078	0.124952	0.124862	0.124794	0.124732	0.124672	0.12461	0.124521	0.124385	0.124229	0.124113	0.124061	0.124031	0.123965	0.123846	0.123691	0.123527	0.123387	0.123303	0.123266	0.123217	0.123101	0.122913	0.122687	0.122468
Mucor plumbeus	UBOCC-A-109210	0.169158	0.169137	0.169096	0.169004	0.168875	0.168744	0.168641	0.168575	0.168533	0.168489	0.168423	0.168338	0.16825	0.168165	0.16807	0.167955	0.167832	0.167717	0.167616	0.167519	0.167417	0.167309	0.167195	0.167082	0.166978	0.166894	0.16683	0.166778	0.166728	0.166657	0.166539	0.166375	0.166204	0.166079	0.166012	0.165961	0.165877	0.165746	0.165585	0.165419	0.165275	0.165176	0.165113	0.165042	0.164924	0.164751	0.164538	0.164313
Mucor plumbeus	UBOCC-A-109210	0.145101	0.14504	0.144967	0.144882	0.144796	0.144722	0.144671	0.144636	0.144596	0.144534	0.144452	0.144372	0.144314	0.144272	0.144219	0.144135	0.144024	0.143917	0.143832	0.143761	0.143687	0.143595	0.143486	0.143369	0.143255	0.143143	0.143024	0.142895	0.142772	0.14267	0.142572	0.142448	0.142294	0.142148	0.142049	0.141981	0.141894	0.141768	0.141626	0.141503	0.141413	0.141362	0.141333	0.141287	0.14118	0.141001	0.140778	0.140555
Mucor plumbeus	UBOCC-A-109210	0.157706	0.157611	0.157525	0.157452	0.157385	0.157309	0.157219	0.157133	0.157071	0.157029	0.156977	0.156895	0.156797	0.156718	0.156667	0.156617	0.156545	0.156452	0.156357	0.156262	0.156147	0.156	0.155837	0.155692	0.15559	0.155521	0.155451	0.155363	0.155271	0.155184	0.155089	0.154962	0.154806	0.154656	0.154543	0.15446	0.15437	0.154254	0.154113	0.153962	0.153825	0.153723	0.153654	0.153584	0.153481	0.153344	0.153191	0.153044
Mucor plumbeus	FRR 2412	0.145476	0.145407	0.145315	0.145185	0.145037	0.144913	0.144837	0.144796	0.144755	0.14468	0.144571	0.144453	0.144345	0.144252	0.144167	0.14408	0.143977	0.143847	0.143702	0.143567	0.143459	0.143366	0.143262	0.143137	0.142998	0.142852	0.142706	0.142571	0.142461	0.142372	0.142278	0.142147	0.14197	0.141774	0.141603	0.141475	0.141367	0.141253	0.141119	0.140968	0.140817	0.140695	0.140612	0.140532	0.140406	0.140213	0.139969	0.139717
Mucor plumbeus	FRR 2412	0.145034	0.144964	0.144877	0.144782	0.144689	0.144602	0.144521	0.144446	0.144372	0.144287	0.144194	0.144112	0.144064	0.144041	0.144011	0.14394	0.14383	0.143699	0.143563	0.143422	0.143275	0.143135	0.143007	0.142886	0.142771	0.142662	0.142557	0.142444	0.142312	0.142157	0.141985	0.141803	0.141627	0.141484	0.141392	0.141338	0.141284	0.141202	0.141095	0.140972	0.140843	0.140712	0.140577	0.140431	0.140268	0.140088	0.139893	0.1397
Mucor plumbeus	FRR 2412	0.114624	0.114572	0.114538	0.114498	0.114441	0.114371	0.114299	0.114239	0.114192	0.114146	0.114082	0.113999	0.113908	0.113828	0.113758	0.113686	0.113598	0.113495	0.113389	0.113288	0.113192	0.113098	0.113006	0.112913	0.112813	0.112704	0.112592	0.112489	0.112409	0.112355	0.112296	0.112196	0.112053	0.111917	0.111833	0.111789	0.111731	0.111625	0.111479	0.111323	0.111184	0.111077	0.110994	0.110898	0.110764	0.110596	0.110416	0.110256
Mucor plumbeus	FRR 2412	0.141315	0.141222	0.14113	0.141048	0.140981	0.140923	0.140869	0.140817	0.140765	0.140703	0.140622	0.140528	0.140434	0.140339	0.14023	0.140104	0.13998	0.139885	0.139824	0.139777	0.139718	0.139631	0.139518	0.139398	0.139288	0.13919	0.139087	0.138962	0.138829	0.13872	0.138649	0.13859	0.138509	0.138405	0.1383	0.138206	0.138102	0.137966	0.1378	0.137625	0.13747	0.137362	0.137297	0.137246	0.137166	0.137037	0.136862	0.136672
Mucor plumbeus	FRR 2412	0.14059	0.140508	0.140446	0.140403	0.140367	0.140319	0.140248	0.140161	0.140069	0.139973	0.139867	0.139754	0.139648	0.139565	0.139509	0.13946	0.139394	0.139302	0.139195	0.139084	0.138976	0.138867	0.138757	0.138646	0.138535	0.138425	0.138321	0.138231	0.138151	0.138061	0.137939	0.13778	0.137608	0.137458	0.13735	0.137276	0.137208	0.137124	0.137019	0.136893	0.136759	0.136631	0.136518	0.136406	0.13628	0.13613	0.135959	0.135781
Mucor plumbeus	FRR 2412	0.153485	0.15342	0.15336	0.153296	0.153223	0.153138	0.153054	0.152985	0.152931	0.152864	0.152765	0.152649	0.15255	0.152485	0.152441	0.152387	0.152306	0.152207	0.152106	0.152012	0.15192	0.151815	0.151697	0.151577	0.151465	0.151354	0.15124	0.151137	0.151054	0.150974	0.150861	0.150709	0.15055	0.150423	0.15034	0.150278	0.150208	0.150112	0.149984	0.149832	0.149681	0.149569	0.149505	0.149455	0.149367	0.149217	0.149021	0.148826
Mucor plumbeus	FRR 4804	0.0940616	0.0939885	0.0939034	0.0938326	0.0937797	0.0937203	0.0936317	0.0935201	0.0934107	0.0933204	0.0932485	0.0931823	0.0931077	0.0930164	0.0929086	0.0927916	0.092675	0.0925657	0.0924616	0.0923527	0.0922297	0.0920926	0.0919516	0.0918219	0.0917145	0.0916267	0.0915456	0.0914603	0.0913654	0.0912541	0.0911177	0.0909558	0.0907825	0.0906218	0.090487	0.0903651	0.0902302	0.0900765	0.089917	0.0897614	0.0896154	0.0894941	0.0894056	0.0893241	0.089207	0.0890366	0.0888284	0.0886144
Mucor plumbeus	FRR 4804	0.0803013	0.0802531	0.080191	0.0801167	0.0800441	0.079979	0.0799135	0.0798369	0.0797497	0.0796659	0.0795982	0.079541	0.0794751	0.079392	0.079303	0.0792228	0.0791501	0.0790703	0.0789745	0.0788664	0.078755	0.0786433	0.07853	0.0784186	0.0783169	0.0782237	0.0781245	0.0780088	0.0778858	0.0777727	0.0776678	0.0775462	0.0773916	0.0772248	0.0770834	0.0769751	0.0768716	0.0767512	0.0766199	0.0764918	0.0763779	0.0762865	0.0762135	0.0761344	0.0760254	0.0758818	0.0757122	0.0755371
Mucor plumbeus	FRR 4804	0.124631	0.124575	0.124522	0.124462	0.124391	0.124308	0.124216	0.124123	0.124036	0.12395	0.12386	0.123767	0.123678	0.123592	0.123494	0.123375	0.123244	0.123124	0.123026	0.122938	0.122842	0.122725	0.122591	0.122459	0.122344	0.122242	0.122131	0.122007	0.12189	0.121786	0.121669	0.121511	0.121323	0.121146	0.121005	0.120881	0.120737	0.120569	0.120403	0.120258	0.120136	0.120036	0.119944	0.119832	0.119677	0.119484	0.119272	0.119065
Mucor plumbeus	FRR 4804	0.133208	0.133102	0.133019	0.132962	0.132915	0.132854	0.132768	0.132671	0.132581	0.132495	0.132405	0.132308	0.132219	0.132141	0.132066	0.131978	0.131871	0.131751	0.131629	0.131512	0.131393	0.13126	0.131102	0.130931	0.130777	0.130657	0.130561	0.130471	0.13038	0.130282	0.130161	0.129991	0.129782	0.129578	0.129427	0.129332	0.129256	0.129162	0.129045	0.128914	0.128786	0.128677	0.128585	0.128486	0.128355	0.128188	0.127992	0.127783
Mucor plumbeus	FRR 4804	0.14266	0.14257	0.142518	0.142491	0.142462	0.142412	0.142347	0.142279	0.142213	0.142139	0.14205	0.141956	0.141871	0.141792	0.141704	0.141595	0.141477	0.141369	0.141276	0.141191	0.141105	0.141009	0.140898	0.140774	0.140643	0.140508	0.140371	0.140248	0.140155	0.140085	0.140002	0.139876	0.139716	0.139556	0.139425	0.139319	0.139216	0.139109	0.139	0.138891	0.138784	0.138692	0.138618	0.138531	0.13839	0.138179	0.137925	0.13769
Mucor plumbeus	FRR 4804	0.117973	0.117908	0.117847	0.117791	0.117734	0.117656	0.117555	0.117452	0.117368	0.117302	0.117239	0.117167	0.117085	0.116993	0.116888	0.11677	0.116649	0.116534	0.116423	0.116311	0.116205	0.116118	0.116048	0.115971	0.115872	0.115754	0.11564	0.115543	0.115458	0.115366	0.115258	0.115137	0.115015	0.114905	0.114816	0.114736	0.114646	0.114535	0.114411	0.11428	0.114146	0.11402	0.113914	0.11382	0.113716	0.113585	0.113422	0.113243
Mucor plumbeus	FRR 4804	0.148188	0.148115	0.148028	0.147935	0.147846	0.147756	0.147659	0.147566	0.147498	0.147453	0.1474	0.147312	0.147192	0.14707	0.146976	0.14691	0.146847	0.146764	0.146662	0.146554	0.146444	0.146325	0.146183	0.146022	0.145857	0.145707	0.145579	0.14547	0.145378	0.145299	0.145219	0.14512	0.144996	0.144863	0.144737	0.144613	0.144471	0.144309	0.144144	0.14399	0.143848	0.14372	0.14361	0.143518	0.143433	0.143337	0.143211	0.14305
Mucor plumbeus	FRR 4804	0.139607	0.139542	0.139464	0.139375	0.139281	0.139193	0.139117	0.139047	0.138966	0.138868	0.138763	0.138671	0.138594	0.138515	0.138415	0.138294	0.138172	0.138073	0.138002	0.137954	0.13791	0.13785	0.137757	0.137632	0.137496	0.137364	0.137234	0.137102	0.136973	0.136852	0.136731	0.136595	0.136438	0.136281	0.136153	0.136065	0.135997	0.13592	0.135819	0.135693	0.135552	0.135424	0.13532	0.135219	0.135079	0.134883	0.134652	0.134437
Mucor plumbeus	FRR 4804	0.132437	0.132382	0.132344	0.132298	0.132233	0.132155	0.132074	0.131989	0.131898	0.131803	0.131707	0.131609	0.131507	0.131411	0.131328	0.131251	0.13117	0.131079	0.130976	0.13087	0.130777	0.130702	0.130628	0.130531	0.130409	0.130279	0.130154	0.130039	0.129937	0.129846	0.129747	0.129619	0.129465	0.129316	0.129195	0.129093	0.12899	0.12888	0.128772	0.128663	0.128549	0.128434	0.128328	0.128224	0.128107	0.12796	0.127782	0.127598
Mucor plumbeus	CCM F-443	0.228686	0.228572	0.228472	0.228388	0.228319	0.228249	0.228151	0.22801	0.227844	0.227689	0.227565	0.227461	0.227353	0.227235	0.227109	0.226972	0.22682	0.226655	0.226489	0.226336	0.226209	0.226097	0.225972	0.225817	0.225641	0.225475	0.225332	0.225206	0.225093	0.224983	0.224851	0.224668	0.224443	0.22423	0.224075	0.223964	0.22384	0.22367	0.223466	0.223258	0.223074	0.222928	0.222817	0.222709	0.222566	0.222368	0.222115	0.221835
Mucor plumbeus	CCM F-443	0.273581	0.273427	0.273299	0.273189	0.273073	0.272944	0.272821	0.272737	0.272692	0.272648	0.272568	0.272446	0.272303	0.272159	0.272019	0.271884	0.27174	0.271568	0.271364	0.271154	0.27097	0.270813	0.27066	0.270501	0.270361	0.270253	0.270146	0.269994	0.269801	0.269607	0.26942	0.269211	0.268975	0.268757	0.268603	0.268499	0.268392	0.268244	0.268047	0.267813	0.267573	0.267365	0.2672	0.267044	0.266857	0.266621	0.266341	0.266051
Mucor plumbeus	CCM F-443	0.243562	0.243464	0.243377	0.243298	0.243218	0.243121	0.242993	0.242844	0.242699	0.242573	0.242462	0.24235	0.242229	0.242099	0.241964	0.241828	0.241688	0.241549	0.24142	0.241297	0.241162	0.240999	0.240818	0.240652	0.240524	0.240417	0.240293	0.240138	0.239977	0.239818	0.239627	0.239374	0.239092	0.23886	0.23872	0.238639	0.238558	0.238446	0.238301	0.23813	0.237951	0.237794	0.237667	0.237536	0.237355	0.2371	0.236786	0.236465
Mucor plumbeus	CCM F-443	0.181281	0.181193	0.181105	0.181017	0.180921	0.180804	0.18067	0.180542	0.180435	0.180344	0.180258	0.180173	0.180085	0.179986	0.179875	0.179764	0.179656	0.179543	0.179415	0.17927	0.179113	0.178945	0.178771	0.178604	0.178458	0.178338	0.178233	0.178129	0.178024	0.177912	0.177781	0.177615	0.177429	0.177254	0.177111	0.176987	0.176851	0.176689	0.176504	0.176306	0.176116	0.175963	0.175854	0.175752	0.175603	0.175382	0.175112	0.17485
Mucor plumbeus	CCM F-443	0.251735	0.251628	0.251517	0.251399	0.251274	0.251144	0.251011	0.250881	0.250755	0.250627	0.250485	0.250334	0.250191	0.250074	0.249977	0.249875	0.249748	0.249597	0.249438	0.249283	0.249137	0.248994	0.248839	0.248657	0.248446	0.248224	0.248011	0.24782	0.247661	0.247528	0.247395	0.247233	0.247034	0.246817	0.24661	0.246415	0.246216	0.246002	0.245774	0.245548	0.245348	0.245194	0.245075	0.244945	0.244758	0.244505	0.244202	0.243884
Mucor plumbeus	CCM F-443	0.289243	0.289137	0.28905	0.288957	0.288825	0.288641	0.288422	0.288199	0.288001	0.287834	0.287694	0.287574	0.287469	0.287365	0.287244	0.287088	0.286893	0.28668	0.286479	0.286305	0.286145	0.285982	0.285814	0.28565	0.285487	0.285304	0.285079	0.284822	0.284581	0.28439	0.284226	0.284027	0.28377	0.283494	0.283261	0.283082	0.282915	0.282726	0.282514	0.2823	0.282098	0.281916	0.281749	0.281568	0.281334	0.281026	0.280654	0.280268
Mucor plumbeus	CCM F-443	0.239446	0.239323	0.239199	0.239088	0.238986	0.238882	0.238769	0.238652	0.238524	0.23837	0.238192	0.238011	0.237852	0.237718	0.237595	0.237465	0.237321	0.237163	0.237001	0.236848	0.236714	0.236593	0.236459	0.236294	0.2361	0.235901	0.235727	0.235588	0.235474	0.235356	0.235195	0.234979	0.234737	0.23452	0.234353	0.234208	0.234044	0.233848	0.233633	0.233414	0.233211	0.233045	0.232913	0.232767	0.23256	0.232288	0.231984	0.231696
Mucor plumbeus	CCM F-443	0.226962	0.226836	0.226722	0.226617	0.226515	0.226407	0.226289	0.226172	0.226062	0.225946	0.22581	0.225666	0.225544	0.225455	0.225376	0.225271	0.225127	0.224964	0.224812	0.224679	0.224544	0.224383	0.224195	0.224005	0.223835	0.223683	0.223526	0.223356	0.223189	0.22303	0.222855	0.222644	0.222422	0.222241	0.222123	0.222032	0.221916	0.221746	0.221524	0.221271	0.221023	0.220824	0.220677	0.220534	0.220337	0.220079	0.219791	0.219523
Mucor plumbeus	CCM F-443	0.206124	0.206029	0.205925	0.205808	0.205678	0.205547	0.205424	0.205311	0.205209	0.205116	0.205023	0.204921	0.204807	0.204692	0.204582	0.20447	0.204343	0.204192	0.204027	0.203867	0.203722	0.203575	0.203403	0.203215	0.203049	0.202921	0.202801	0.202667	0.202527	0.202394	0.202244	0.202052	0.201836	0.201652	0.201524	0.201413	0.201271	0.201098	0.200929	0.200775	0.20063	0.200495	0.200367	0.200211	0.199985	0.199688	0.19937	0.19909
Mucor plumbeus	UBOCC-A-111125	0.241213	0.241154	0.241098	0.241036	0.240966	0.240883	0.240786	0.240691	0.240608	0.240522	0.240415	0.240302	0.240216	0.240159	0.240099	0.24001	0.239902	0.23979	0.239665	0.239518	0.239366	0.239229	0.23911	0.238995	0.238876	0.23875	0.238614	0.238476	0.238352	0.23824	0.238108	0.23793	0.237731	0.237569	0.237469	0.2374	0.237312	0.237195	0.237065	0.236929	0.236789	0.236655	0.236542	0.236436	0.2363	0.236103	0.235845	0.235568
Mucor plumbeus	UBOCC-A-111125	0.220759	0.220674	0.220578	0.220489	0.22042	0.22036	0.22029	0.220208	0.22012	0.220036	0.21996	0.219894	0.219837	0.219775	0.219689	0.219569	0.219428	0.219287	0.21916	0.219045	0.218935	0.21883	0.218727	0.21862	0.218503	0.218386	0.218276	0.218167	0.218051	0.217933	0.217812	0.217677	0.217518	0.217351	0.217198	0.217065	0.216939	0.216821	0.216715	0.216622	0.216538	0.216465	0.216391	0.216287	0.216133	0.215935	0.215714	0.21549
Mucor plumbeus	UBOCC-A-111125	0.229489	0.229437	0.229372	0.22928	0.229165	0.229044	0.228939	0.228854	0.22877	0.228665	0.22854	0.228412	0.228299	0.228206	0.228131	0.228062	0.227979	0.227878	0.227779	0.227697	0.227616	0.227508	0.227372	0.227236	0.227112	0.22699	0.22685	0.226698	0.22656	0.226442	0.226318	0.226165	0.225993	0.225838	0.22572	0.225622	0.225516	0.225393	0.225262	0.225132	0.225015	0.224928	0.224869	0.224794	0.224649	0.224428	0.224172	0.223936
Mucor plumbeus	UBOCC-A-111125	0.165166	0.165101	0.165011	0.164915	0.164832	0.16477	0.164728	0.164694	0.164649	0.164575	0.164472	0.16436	0.164259	0.164176	0.164099	0.16402	0.163939	0.163858	0.16377	0.163664	0.163539	0.163403	0.163266	0.163137	0.163031	0.16296	0.162918	0.162879	0.162822	0.16274	0.162633	0.162495	0.162333	0.162166	0.16201	0.161864	0.161721	0.161592	0.161483	0.161384	0.161278	0.161171	0.161081	0.16101	0.160931	0.160809	0.160636	0.160441
Mucor plumbeus	UBOCC-A-111125	0.170896	0.170858	0.170813	0.170763	0.170696	0.170599	0.170482	0.170376	0.170306	0.170271	0.170248	0.170209	0.170134	0.170022	0.169889	0.169761	0.169647	0.169548	0.16946	0.169372	0.169268	0.169138	0.168988	0.168837	0.168707	0.168607	0.168531	0.168462	0.168388	0.168305	0.168209	0.168088	0.167942	0.167793	0.16766	0.167541	0.167423	0.1673	0.167172	0.167036	0.166905	0.166802	0.166734	0.166665	0.166555	0.166383	0.166156	0.165908
Mucor plumbeus	UBOCC-A-111125	0.147709	0.147665	0.147643	0.147629	0.147601	0.147542	0.14745	0.147336	0.147222	0.147122	0.147038	0.146968	0.146912	0.146868	0.146822	0.146755	0.146656	0.146535	0.146408	0.146282	0.146151	0.146015	0.145887	0.145784	0.145712	0.145657	0.14559	0.145491	0.145372	0.145261	0.14516	0.145047	0.144924	0.14482	0.144747	0.144676	0.144582	0.144478	0.14439	0.144311	0.144216	0.144101	0.143978	0.143851	0.143715	0.143561	0.143393	0.143227
Mucor plumbeus	UBOCC-A-111125	0.197138	0.197052	0.196934	0.196816	0.196728	0.196669	0.196619	0.19656	0.196483	0.196386	0.196273	0.196151	0.196035	0.195932	0.195842	0.195754	0.195654	0.195546	0.195453	0.195388	0.195336	0.195269	0.195182	0.195088	0.194989	0.194872	0.194732	0.194591	0.194481	0.194396	0.194298	0.194158	0.193996	0.193861	0.193771	0.193694	0.193593	0.193464	0.19332	0.193174	0.193042	0.192942	0.192866	0.19278	0.192657	0.192491	0.192294	0.192092
Mucor plumbeus	UBOCC-A-111125	0.215058	0.21494	0.214843	0.21477	0.214698	0.214604	0.214496	0.214403	0.214339	0.214287	0.21422	0.214123	0.214005	0.213883	0.213773	0.213675	0.213577	0.213472	0.213364	0.213267	0.213183	0.213089	0.212963	0.212806	0.212655	0.212533	0.21243	0.212314	0.212171	0.21201	0.211844	0.211681	0.211532	0.211416	0.211333	0.211252	0.211141	0.211001	0.210857	0.21073	0.210624	0.210539	0.210467	0.210377	0.210234	0.21003	0.209794	0.209566
Mucor plumbeus	UBOCC-A-111125	0.186023	0.185951	0.185863	0.18577	0.18568	0.185584	0.185475	0.185368	0.185287	0.18524	0.185211	0.185176	0.18512	0.185044	0.184956	0.184863	0.184758	0.184632	0.184486	0.18434	0.184221	0.184132	0.184049	0.183946	0.18382	0.183693	0.183583	0.183487	0.183392	0.183285	0.183156	0.183011	0.182873	0.182764	0.182687	0.182611	0.182506	0.182377	0.182247	0.182127	0.182018	0.181924	0.181856	0.181794	0.181702	0.181557	0.181366	0.181165
Mucor plumbeus	UBOCC-A-111128	0.224839	0.22474	0.224655	0.224582	0.224519	0.224461	0.224388	0.224293	0.224184	0.22408	0.223992	0.223916	0.22385	0.22378	0.223689	0.223555	0.223391	0.223238	0.223135	0.223081	0.223036	0.222966	0.22286	0.222722	0.222561	0.222399	0.222261	0.222153	0.222056	0.221943	0.221793	0.221604	0.221401	0.221226	0.221104	0.221024	0.220956	0.220873	0.220758	0.22061	0.220447	0.220302	0.220187	0.22008	0.219946	0.219757	0.219504	0.219218
Mucor plumbeus	UBOCC-A-111128	0.184282	0.184204	0.18411	0.184016	0.183933	0.183855	0.183773	0.18369	0.183613	0.183538	0.183457	0.183367	0.183274	0.183184	0.183099	0.183019	0.182936	0.18284	0.182729	0.18261	0.182488	0.182365	0.182236	0.182107	0.181988	0.181886	0.181796	0.181713	0.181633	0.181543	0.181412	0.181231	0.181035	0.180882	0.180795	0.180737	0.180657	0.18054	0.180401	0.180257	0.180129	0.180038	0.179985	0.179927	0.179808	0.179607	0.179351	0.179101
Mucor plumbeus	UBOCC-A-111128	0.099083	0.0990394	0.0989666	0.098877	0.0987902	0.0987105	0.098635	0.0985717	0.0985349	0.0985202	0.0985037	0.0984643	0.0983991	0.0983197	0.0982385	0.0981584	0.0980726	0.097977	0.0978819	0.0978028	0.0977392	0.0976741	0.097593	0.0974978	0.0973998	0.0973051	0.0972125	0.0971218	0.0970406	0.096972	0.0969011	0.0968055	0.0966864	0.0965749	0.0964967	0.0964417	0.0963795	0.0962912	0.0961753	0.0960435	0.0959257	0.0958538	0.0958176	0.0957588	0.0956304	0.0954426	0.0952436	0.0950813
Mucor plumbeus	UBOCC-A-111128	0.128456	0.128459	0.128448	0.128403	0.12833	0.128246	0.128154	0.128055	0.127959	0.127882	0.127819	0.12775	0.127662	0.127565	0.127475	0.127394	0.127305	0.1272	0.127092	0.126994	0.1269	0.126793	0.126669	0.126547	0.126446	0.126366	0.126293	0.126216	0.126135	0.126043	0.125924	0.125773	0.12562	0.125517	0.125483	0.125472	0.125418	0.125297	0.125141	0.124998	0.124891	0.124813	0.124739	0.124647	0.124523	0.124365	0.124184	0.124006
Mucor plumbeus	UBOCC-A-111128	0.16287	0.162815	0.162809	0.162825	0.162815	0.162749	0.16264	0.162531	0.162448	0.162377	0.162292	0.162195	0.162113	0.162055	0.162004	0.161928	0.161816	0.161678	0.161536	0.161413	0.161311	0.161219	0.161116	0.160995	0.160874	0.160768	0.160681	0.1606	0.160525	0.160456	0.160376	0.160263	0.160116	0.159972	0.159856	0.159756	0.159639	0.1595	0.159358	0.159236	0.159143	0.159078	0.159027	0.158963	0.158858	0.158709	0.158523	0.158322
Mucor plumbeus	UBOCC-A-111128	0.190242	0.190175	0.190103	0.190013	0.189905	0.189792	0.189686	0.189592	0.18951	0.18943	0.189346	0.189256	0.189162	0.18907	0.188983	0.188897	0.188805	0.188708	0.188612	0.18852	0.188424	0.188325	0.188222	0.188109	0.187981	0.187842	0.187705	0.187584	0.187486	0.187405	0.187322	0.187216	0.187087	0.18696	0.186848	0.186727	0.186569	0.18638	0.186194	0.186033	0.185898	0.185786	0.185704	0.185642	0.185567	0.18544	0.185249	0.185021
Mucor plumbeus	UBOCC-A-111128	0.237397	0.237327	0.237289	0.237249	0.237166	0.237032	0.236879	0.236742	0.236629	0.23653	0.236439	0.23636	0.236285	0.236198	0.236092	0.235971	0.235845	0.235713	0.235573	0.235424	0.235273	0.235128	0.234987	0.234853	0.23473	0.234625	0.234529	0.234424	0.234306	0.234182	0.234045	0.233879	0.233692	0.233527	0.233411	0.233322	0.233217	0.233077	0.232909	0.232728	0.232561	0.232437	0.232353	0.232266	0.232133	0.231944	0.231712	0.231478
Mucor plumbeus	UBOCC-A-111128	0.243242	0.243188	0.243101	0.242987	0.242868	0.242764	0.242678	0.242599	0.242505	0.242378	0.242227	0.242089	0.241995	0.241939	0.24189	0.241813	0.24169	0.241525	0.241351	0.241212	0.241119	0.241035	0.240919	0.240768	0.240608	0.240461	0.240334	0.240227	0.240138	0.240056	0.239939	0.239753	0.239515	0.239296	0.239147	0.239054	0.238963	0.238843	0.238692	0.238522	0.238352	0.238212	0.238102	0.237983	0.237811	0.237576	0.237305	0.237043
Mucor plumbeus	UBOCC-A-111128	0.191196	0.191108	0.191022	0.190926	0.190817	0.190703	0.190598	0.19051	0.190434	0.19036	0.19028	0.190199	0.190124	0.190053	0.189979	0.189892	0.189787	0.189665	0.189534	0.189401	0.189272	0.18915	0.189034	0.188919	0.188806	0.188696	0.18858	0.188457	0.188347	0.188269	0.188204	0.188098	0.18793	0.187736	0.187568	0.187438	0.187315	0.187177	0.187023	0.186872	0.186746	0.186675	0.186652	0.186617	0.186501	0.186292	0.186033	0.185794
Mucor plumbeus	UBOCC-A-111132	0.157036	0.15697	0.156927	0.156885	0.156811	0.156694	0.156554	0.156427	0.156331	0.156261	0.156214	0.156179	0.156137	0.156066	0.155966	0.155852	0.155729	0.155592	0.155442	0.155294	0.155159	0.155029	0.154898	0.15477	0.154662	0.154578	0.154507	0.154431	0.154348	0.154259	0.154151	0.154007	0.153831	0.15366	0.153526	0.153413	0.15329	0.153151	0.153018	0.152897	0.152774	0.152643	0.152513	0.152387	0.152249	0.152084	0.151898	0.151721
Mucor plumbeus	UBOCC-A-111132	0.22928	0.22916	0.229067	0.22899	0.228914	0.22883	0.228731	0.228618	0.2285	0.228383	0.228255	0.228105	0.227946	0.227802	0.227684	0.227573	0.227446	0.227299	0.227153	0.22703	0.226926	0.22682	0.226697	0.226562	0.226428	0.226297	0.226159	0.226007	0.225851	0.225702	0.225552	0.225388	0.225217	0.225062	0.224933	0.22481	0.224663	0.224479	0.224266	0.224052	0.223872	0.223745	0.223651	0.223541	0.223378	0.223157	0.222901	0.222658
Mucor plumbeus	UBOCC-A-111132	0.141138	0.141051	0.140961	0.140871	0.140781	0.140698	0.140626	0.140562	0.140492	0.140409	0.140321	0.140241	0.140173	0.140116	0.140063	0.139993	0.139888	0.139754	0.139617	0.139495	0.139391	0.139294	0.139194	0.139091	0.138987	0.138871	0.13872	0.13853	0.138341	0.1382	0.138099	0.137996	0.137871	0.137753	0.137666	0.13759	0.137494	0.137374	0.137246	0.137119	0.137001	0.136908	0.136838	0.136757	0.13663	0.136455	0.136249	0.136041
Mucor plumbeus	UBOCC-A-111132	0.196214	0.196106	0.19601	0.19593	0.195851	0.195753	0.195643	0.195552	0.195499	0.195461	0.195402	0.195312	0.195208	0.195106	0.195005	0.194892	0.194763	0.194628	0.194501	0.194389	0.194286	0.194179	0.194055	0.193912	0.193767	0.193634	0.193516	0.193398	0.193267	0.193118	0.192954	0.192782	0.192622	0.19249	0.192384	0.192283	0.192167	0.192028	0.191873	0.191716	0.191573	0.191455	0.191357	0.191257	0.191135	0.190975	0.190776	0.190552
Mucor plumbeus	UBOCC-A-111132	0.177646	0.177557	0.177454	0.177355	0.177265	0.177177	0.177086	0.176996	0.176908	0.176822	0.176738	0.176654	0.176559	0.176442	0.17631	0.176183	0.176075	0.175976	0.175865	0.175731	0.175587	0.175451	0.175324	0.175196	0.17507	0.174959	0.174864	0.174766	0.174648	0.174507	0.174353	0.174198	0.174059	0.173953	0.173879	0.173806	0.173703	0.173571	0.173423	0.173264	0.173102	0.172952	0.172826	0.172719	0.172604	0.172464	0.17229	0.172088
Mucor plumbeus	UBOCC-A-111132	0.194308	0.194212	0.194104	0.194001	0.193923	0.193868	0.193808	0.193712	0.193571	0.193407	0.193252	0.193136	0.193059	0.193001	0.192931	0.192835	0.19272	0.192597	0.192468	0.192333	0.192198	0.192065	0.191923	0.191775	0.191636	0.191526	0.19144	0.191366	0.191293	0.191207	0.191084	0.190914	0.190719	0.190543	0.190399	0.190257	0.190087	0.189897	0.189722	0.189587	0.189497	0.189448	0.189423	0.189375	0.189253	0.189044	0.188782	0.188532
Mucor plumbeus	UBOCC-A-111132	0.149857	0.149797	0.149733	0.149668	0.149598	0.149509	0.149387	0.14925	0.149136	0.149067	0.149031	0.148998	0.148946	0.148866	0.148757	0.148633	0.148515	0.148405	0.148288	0.148157	0.148026	0.147911	0.147801	0.147675	0.147538	0.147414	0.147314	0.147226	0.147134	0.147036	0.146934	0.146818	0.146685	0.146552	0.146442	0.146358	0.14628	0.146184	0.14606	0.145913	0.145764	0.145651	0.145585	0.145529	0.145426	0.145251	0.14503	0.144809
Mucor plumbeus	UBOCC-A-111132	0.206134	0.206037	0.205942	0.205847	0.20575	0.205646	0.205537	0.205432	0.205336	0.20524	0.205137	0.205024	0.204909	0.204804	0.204717	0.204637	0.20454	0.20441	0.204257	0.2041	0.203949	0.203799	0.203643	0.203484	0.203338	0.203211	0.203095	0.20298	0.202867	0.20275	0.202613	0.202445	0.202276	0.202147	0.202072	0.202018	0.201939	0.201817	0.201655	0.201468	0.201289	0.201162	0.201096	0.20103	0.200892	0.200663	0.200379	0.2001
Mucor plumbeus	UBOCC-A-111132	0.125687	0.125621	0.125576	0.125545	0.125515	0.12547	0.125408	0.125344	0.125292	0.125238	0.125159	0.125054	0.124939	0.124835	0.124739	0.124639	0.124527	0.124413	0.124313	0.124229	0.124153	0.124076	0.123994	0.12391	0.12383	0.123766	0.123711	0.123647	0.123559	0.123448	0.123315	0.123163	0.123007	0.122884	0.122806	0.12274	0.122637	0.122494	0.122347	0.122226	0.122132	0.122053	0.121979	0.121892	0.121771	0.121602	0.121393	0.121188
Mucor racemosus	UBOCC-A-102007	-0.00651026	-0.00657411	-0.00661414	-0.00663902	-0.00667302	-0.00673226	-0.00680551	-0.00686524	-0.00689357	-0.00689622	-0.00689836	-0.00693092	-0.00701019	-0.00712399	-0.00724101	-0.00733667	-0.00740838	-0.00746966	-0.00753418	-0.00760638	-0.00767978	-0.00774732	-0.00781191	-0.00788451	-0.00797302	-0.00807101	-0.0081612	-0.008231	-0.00828851	-0.00835326	-0.00843187	-0.00851229	-0.00858291	-0.00864818	-0.0087209	-0.00880918	-0.00891109	-0.0090183	-0.00912199	-0.00921622	-0.00929665	-0.00936328	-0.00942534	-0.00949353	-0.00956565	-0.00963265	-0.00969503	-0.00976332
Mucor racemosus	UBOCC-A-102007	-0.00615979	-0.0062439	-0.00633151	-0.00640783	-0.00646425	-0.00650995	-0.00655814	-0.00660817	-0.00665069	-0.00668648	-0.00672966	-0.00679282	-0.00687456	-0.00696297	-0.00704779	-0.00712562	-0.00720129	-0.00728683	-0.00739714	-0.00753342	-0.00767419	-0.00779314	-0.00788375	-0.00795731	-0.00802583	-0.00809082	-0.00814921	-0.00820378	-0.00826931	-0.00836144	-0.00848107	-0.00861493	-0.00875337	-0.00889212	-0.00901962	-0.00912077	-0.00919544	-0.00925798	-0.00932163	-0.00939257	-0.00947357	-0.00956818	-0.00967751	-0.00979233	-0.00989031	-0.00995392	-0.00998964	-0.010025
Mucor racemosus	UBOCC-A-102007	0.022259	0.0221942	0.0221202	0.0220462	0.0219821	0.0219251	0.0218687	0.0218157	0.0217743	0.0217466	0.0217284	0.0217124	0.0216853	0.0216294	0.0215353	0.0214108	0.0212761	0.0211498	0.0210391	0.0209404	0.0208501	0.0207686	0.0206977	0.020636	0.0205765	0.020511	0.0204368	0.0203595	0.0202808	0.020191	0.0200779	0.0199431	0.0198029	0.0196795	0.0195889	0.0195229	0.0194554	0.0193683	0.0192674	0.0191685	0.019082	0.0190123	0.0189572	0.0189081	0.0188554	0.0187939	0.0187193	0.0186292
Mucor racemosus	UBOCC-A-102007	0.00363569	0.00353985	0.00343787	0.00335887	0.00330589	0.0032608	0.00321487	0.00317792	0.0031575	0.00314298	0.00311889	0.00307999	0.00303127	0.0029782	0.00292203	0.00286082	0.00279021	0.00270591	0.00260697	0.00249912	0.00239236	0.00229294	0.00220002	0.00211245	0.00203214	0.00196	0.00189307	0.00182652	0.00175304	0.00166655	0.00156995	0.00147284	0.00137865	0.00128117	0.00117248	0.00105076	0.000924076	0.000809483	0.00072129	0.000656706	0.000600789	0.000542935	0.000479958	0.000409217	0.000332374	0.000253213	0.000172927	9.21e-05
Mucor racemosus	UBOCC-A-102007	-0.0207605	-0.0207946	-0.0208425	-0.0209033	-0.0209692	-0.0210378	-0.0211025	-0.0211448	-0.0211517	-0.0211371	-0.0211347	-0.0211677	-0.0212345	-0.0213207	-0.0214143	-0.0215077	-0.0215951	-0.0216747	-0.0217537	-0.0218416	-0.0219367	-0.0220286	-0.0221103	-0.0221856	-0.0222623	-0.0223417	-0.0224173	-0.0224864	-0.0225604	-0.0226546	-0.0227682	-0.022888	-0.023007	-0.0231219	-0.0232218	-0.0232967	-0.0233586	-0.0234301	-0.0235166	-0.0236037	-0.0236757	-0.0237326	-0.0237904	-0.0238657	-0.0239579	-0.0240557	-0.0241494	-0.0242357
Mucor racemosus	UBOCC-A-102007	-0.0163537	-0.0164239	-0.0164897	-0.0165486	-0.0165993	-0.0166412	-0.0166719	-0.0166882	-0.0166954	-0.0167079	-0.0167382	-0.0167903	-0.0168618	-0.0169458	-0.0170338	-0.0171241	-0.017221	-0.017327	-0.0174348	-0.017531	-0.0176052	-0.0176573	-0.0176969	-0.0177355	-0.0177795	-0.0178321	-0.0178968	-0.0179773	-0.0180762	-0.0181871	-0.018294	-0.0183844	-0.0184636	-0.0185458	-0.0186397	-0.018745	-0.0188575	-0.018966	-0.0190593	-0.0191384	-0.0192129	-0.0192857	-0.0193545	-0.0194222	-0.0194923	-0.0195635	-0.0196378	-0.0197239
Mucor racemosus	UBOCC-A-102007	0.0121484	0.0120778	0.0119914	0.0118917	0.0117891	0.01169	0.0115971	0.0115155	0.0114509	0.0114042	0.0113679	0.0113272	0.0112651	0.0111735	0.0110586	0.0109332	0.0108067	0.0106796	0.0105466	0.010405	0.0102633	0.0101359	0.0100289	0.00993116	0.00982139	0.00969098	0.00955818	0.00944938	0.00936563	0.00928287	0.00918448	0.00907356	0.00895616	0.00883023	0.00869658	0.00855975	0.00842154	0.00828656	0.00816518	0.00805868	0.00795197	0.00783242	0.00770651	0.00759003	0.00748831	0.00739051	0.00728362	0.00716947
Mucor racemosus	UBOCC-A-102007	0.00917504	0.00910811	0.00903148	0.00893642	0.00882413	0.00871079	0.00862079	0.0085702	0.00855143	0.00853844	0.00850724	0.00844735	0.0083593	0.00824696	0.00811174	0.00795526	0.00778875	0.00763274	0.00749961	0.00738306	0.00727251	0.00716387	0.0070528	0.00693016	0.00679236	0.0066516	0.00652739	0.00642757	0.00633755	0.00623433	0.00610901	0.00596738	0.00581228	0.00564669	0.00548612	0.00534951	0.00523581	0.00513369	0.0050414	0.00495868	0.00487322	0.00476844	0.00464218	0.00450762	0.00438263	0.00427732	0.00418847	0.00410246
Mucor racemosus	UBOCC-A-102007	0.021394	0.0213107	0.0212259	0.021148	0.0210713	0.0209834	0.0208828	0.0207831	0.0207023	0.0206469	0.020606	0.0205589	0.020491	0.020401	0.0202964	0.02018	0.0200494	0.0199043	0.0197525	0.0196067	0.0194764	0.0193635	0.0192642	0.0191742	0.019087	0.0189908	0.0188768	0.0187497	0.0186229	0.0185008	0.0183745	0.0182329	0.0180777	0.0179243	0.0177853	0.0176543	0.0175169	0.0173754	0.0172447	0.0171277	0.0170164	0.0169067	0.0167991	0.0166902	0.0165752	0.016453	0.0163253	0.0162044
Mucor racemosus	CCM 8190	0.0628626	0.0628365	0.0628315	0.0628295	0.0628078	0.0627538	0.0626803	0.0626166	0.0625793	0.0625589	0.0625394	0.0625142	0.0624815	0.0624399	0.0623897	0.0623289	0.0622478	0.0621416	0.0620297	0.0619448	0.061897	0.0618628	0.0618128	0.0617453	0.0616819	0.0616339	0.0615888	0.0615293	0.0614592	0.0613933	0.0613321	0.0612609	0.0611754	0.061097	0.0610497	0.0610271	0.0609984	0.0609453	0.0608761	0.0608057	0.06074	0.0606811	0.0606278	0.0605702	0.0604967	0.0604073	0.0603177	0.0602525
Mucor racemosus	CCM 8190	0.0815556	0.0815324	0.0815045	0.0814586	0.081395	0.0813264	0.0812702	0.081239	0.0812281	0.0812167	0.081189	0.0811514	0.0811214	0.0811031	0.0810764	0.0810177	0.0809247	0.080816	0.0807145	0.0806347	0.0805814	0.0805477	0.080517	0.0804757	0.0804249	0.0803777	0.080339	0.0802968	0.0802326	0.0801387	0.0800249	0.0799099	0.0798093	0.0797338	0.0796834	0.0796414	0.0795876	0.0795219	0.0794577	0.0793966	0.0793277	0.0792533	0.079192	0.0791472	0.0790948	0.0790105	0.0788945	0.0787684
Mucor racemosus	CCM 8190	0.0801834	0.0801167	0.0800632	0.0800346	0.080025	0.0800135	0.0799869	0.0799532	0.0799261	0.0799072	0.0798902	0.0798705	0.0798463	0.0798128	0.0797662	0.0797091	0.0796466	0.0795834	0.0795238	0.0794714	0.0794216	0.079363	0.0792888	0.0792087	0.0791409	0.0790931	0.0790542	0.0790082	0.0789479	0.0788748	0.0787892	0.078693	0.0785989	0.0785299	0.0784941	0.0784685	0.0784249	0.0783638	0.0783024	0.0782443	0.0781859	0.0781362	0.0781032	0.0780682	0.0780057	0.0779126	0.0778057	0.0777076
Mucor racemosus	CCM 8190	0.061671	0.0616207	0.0615757	0.0615398	0.0615	0.0614462	0.0613918	0.0613636	0.0613648	0.0613679	0.0613443	0.0612932	0.0612367	0.0611951	0.0611696	0.0611453	0.0611071	0.0610514	0.0609833	0.060908	0.060831	0.0607586	0.0606933	0.0606352	0.060587	0.0605543	0.0605357	0.0605196	0.0604881	0.0604287	0.0603434	0.0602484	0.060165	0.0601104	0.0600861	0.0600689	0.0600274	0.0599542	0.0598714	0.0598041	0.0597593	0.0597304	0.0597046	0.0596645	0.0596011	0.0595263	0.0594633	0.0594316
Mucor racemosus	CCM 8190	0.059557	0.0595211	0.0594799	0.0594213	0.0593506	0.0592907	0.0592622	0.0592666	0.0592806	0.0592752	0.0592452	0.0592137	0.0591982	0.0591833	0.0591371	0.0590488	0.0589415	0.0588477	0.0587822	0.0587353	0.0586888	0.0586341	0.0585765	0.0585307	0.0585066	0.0584981	0.0584838	0.0584483	0.0583936	0.0583286	0.0582527	0.0581622	0.0580649	0.0579814	0.0579243	0.0578813	0.0578299	0.0577609	0.057683	0.057611	0.0575605	0.0575437	0.0575527	0.0575557	0.0575233	0.0574499	0.0573488	0.0572435
Mucor racemosus	CCM 8190	0.0720484	0.0719846	0.0719226	0.0718826	0.0718615	0.0718376	0.0718	0.0717615	0.071737	0.0717203	0.0716932	0.0716514	0.07161	0.0715846	0.0715729	0.071556	0.0715151	0.0714461	0.0713633	0.0712883	0.0712343	0.0711966	0.0711605	0.0711154	0.0710589	0.070986	0.0708899	0.0707795	0.0706826	0.0706222	0.0705894	0.0705545	0.0705006	0.0704371	0.0703785	0.0703201	0.0702499	0.0701731	0.0701086	0.0700637	0.0700291	0.0699958	0.0699617	0.0699231	0.0698741	0.0698108	0.069732	0.0696416
Mucor racemosus	FRR 3336	0.331935	0.331862	0.331809	0.331775	0.33175	0.331737	0.331751	0.331801	0.331864	0.331899	0.331875	0.331802	0.33172	0.331654	0.3316	0.331534	0.331441	0.331333	0.331241	0.331192	0.331187	0.331199	0.331193	0.331154	0.33109	0.331007	0.330905	0.33079	0.33069	0.330625	0.330572	0.330477	0.330328	0.330187	0.330117	0.330106	0.330089	0.330041	0.329988	0.329939	0.329873	0.329791	0.329718	0.32966	0.329578	0.32943	0.329218	0.329
Mucor racemosus	FRR 3336	0.330062	0.33007	0.330051	0.32999	0.329913	0.329851	0.329821	0.329823	0.329842	0.329856	0.329847	0.329809	0.329752	0.329693	0.329636	0.329571	0.329486	0.329394	0.329318	0.329266	0.329215	0.32914	0.329041	0.328947	0.328891	0.328881	0.328895	0.328903	0.328876	0.328794	0.328653	0.328484	0.328343	0.328277	0.328275	0.328267	0.328206	0.328109	0.328019	0.327952	0.327906	0.327886	0.327891	0.327891	0.327842	0.327723	0.327552	0.327376
Mucor racemosus	FRR 3336	0.333977	0.333996	0.334013	0.333962	0.333845	0.33372	0.333644	0.333625	0.333643	0.333671	0.333703	0.333736	0.333752	0.333726	0.333645	0.333531	0.333414	0.333313	0.333228	0.333153	0.333083	0.33301	0.332929	0.332857	0.332825	0.332838	0.332856	0.332834	0.332768	0.332681	0.332576	0.332444	0.332296	0.332172	0.332097	0.33205	0.331995	0.331919	0.331835	0.331767	0.331746	0.331783	0.331843	0.331856	0.331779	0.331617	0.331403	0.331189
Mucor racemosus	FRR 3336	0.265234	0.265181	0.265132	0.265102	0.265094	0.265102	0.265117	0.265122	0.265106	0.265077	0.265064	0.265082	0.26511	0.26512	0.2651	0.265062	0.265012	0.264941	0.264841	0.264722	0.26462	0.264556	0.264517	0.264478	0.264437	0.264409	0.264392	0.264366	0.264318	0.264252	0.264179	0.264108	0.264056	0.264033	0.264022	0.263987	0.263916	0.263833	0.263769	0.263723	0.263701	0.263719	0.263776	0.263815	0.263779	0.263663	0.26351	0.263369
Mucor racemosus	FRR 3336	0.271277	0.271277	0.271286	0.271296	0.271286	0.271245	0.271197	0.271168	0.271161	0.271163	0.271176	0.271209	0.27124	0.271229	0.271161	0.271062	0.27096	0.270869	0.270787	0.270715	0.270658	0.270617	0.270592	0.270576	0.270557	0.270517	0.270456	0.270401	0.270379	0.270386	0.270374	0.270303	0.270189	0.2701	0.270089	0.270132	0.27016	0.270136	0.270076	0.270006	0.269945	0.269902	0.269875	0.269846	0.269793	0.269705	0.269588	0.269468
Mucor racemosus	FRR 3336	0.280219	0.280166	0.280135	0.280122	0.28012	0.280127	0.280143	0.280159	0.280157	0.280124	0.280077	0.280052	0.280064	0.280086	0.280069	0.279992	0.27987	0.279737	0.279631	0.279579	0.279575	0.279571	0.279526	0.279447	0.279378	0.279338	0.279308	0.279268	0.279229	0.279195	0.279138	0.279041	0.278939	0.278897	0.278929	0.278972	0.278958	0.278886	0.278798	0.278714	0.278632	0.278561	0.278516	0.278488	0.278433	0.278315	0.278154	0.278022
Mucor racemosus	FRR 3336	0.294523	0.294529	0.294542	0.294532	0.294486	0.294414	0.294345	0.294305	0.294301	0.29433	0.29438	0.294418	0.294407	0.294332	0.294215	0.294093	0.293996	0.29393	0.293886	0.293857	0.293836	0.293817	0.293785	0.293733	0.29367	0.293605	0.293546	0.293504	0.293497	0.293514	0.293501	0.293421	0.293299	0.2932	0.293152	0.293126	0.293078	0.293005	0.292927	0.292863	0.292824	0.292819	0.292843	0.292864	0.292845	0.292762	0.292616	0.292449
Mucor racemosus	FRR 3336	0.297915	0.297868	0.29783	0.297807	0.297785	0.297744	0.297686	0.297648	0.297654	0.297687	0.297699	0.297671	0.297621	0.297578	0.29754	0.297482	0.297386	0.297265	0.297154	0.29708	0.297038	0.297001	0.296954	0.296907	0.296881	0.296877	0.296872	0.296855	0.296833	0.296806	0.296745	0.296629	0.29649	0.296384	0.296332	0.296288	0.29621	0.296102	0.295995	0.295912	0.295865	0.295868	0.295908	0.295934	0.295893	0.29577	0.295588	0.295407
Mucor racemosus	FRR 3336	0.303429	0.303372	0.303313	0.303266	0.303231	0.303189	0.303139	0.303107	0.303121	0.303169	0.303211	0.303223	0.303213	0.303189	0.30314	0.303045	0.302917	0.302802	0.302746	0.302745	0.30275	0.302714	0.302631	0.302534	0.302455	0.302404	0.302377	0.302367	0.302366	0.302357	0.302313	0.302216	0.30209	0.30199	0.301945	0.301918	0.301862	0.301773	0.30168	0.3016	0.301538	0.301505	0.301505	0.301501	0.301446	0.301325	0.30117	0.301039
Mucor racemosus	FRR 3337	0.294379	0.294362	0.294325	0.294274	0.294224	0.29419	0.29418	0.294195	0.29422	0.294224	0.294187	0.294119	0.294049	0.293995	0.293943	0.293877	0.293799	0.293732	0.293695	0.293682	0.293665	0.293606	0.293494	0.293361	0.293256	0.293211	0.293213	0.293217	0.293182	0.293093	0.292962	0.292816	0.292696	0.292631	0.292619	0.292615	0.292582	0.292517	0.292433	0.292336	0.292238	0.292169	0.292152	0.292156	0.292125	0.292028	0.291884	0.29175
Mucor racemosus	FRR 3337	0.293465	0.293474	0.293515	0.293539	0.293511	0.293442	0.293376	0.293363	0.293405	0.293451	0.293447	0.293388	0.293309	0.293236	0.293175	0.293117	0.293044	0.292946	0.292838	0.292761	0.292727	0.292701	0.292646	0.292575	0.292531	0.292523	0.292512	0.292471	0.292418	0.292374	0.292315	0.292203	0.292041	0.291887	0.291793	0.291753	0.291718	0.291656	0.291569	0.291478	0.29141	0.291386	0.291396	0.291397	0.291343	0.291221	0.291052	0.290888
Mucor racemosus	FRR 3337	0.286877	0.286828	0.286799	0.286785	0.286768	0.286736	0.286696	0.286667	0.286662	0.286674	0.286678	0.286656	0.286613	0.286565	0.286524	0.286477	0.286415	0.286339	0.286262	0.286189	0.286121	0.286054	0.285979	0.285896	0.285819	0.28577	0.28575	0.285744	0.285738	0.285719	0.285663	0.285561	0.285453	0.285398	0.285395	0.28537	0.28528	0.285161	0.285068	0.285002	0.284936	0.284871	0.284829	0.2848	0.284746	0.284648	0.284527	0.284431
Mucor racemosus	FRR 3337	0.232724	0.232707	0.232682	0.232647	0.232607	0.23257	0.232544	0.232537	0.232546	0.232556	0.232551	0.232531	0.232508	0.232492	0.232477	0.232442	0.232381	0.232312	0.232254	0.232209	0.232158	0.232091	0.232014	0.231948	0.231907	0.23189	0.23188	0.231865	0.231841	0.231806	0.231741	0.231644	0.231548	0.231501	0.231509	0.231523	0.231499	0.231442	0.23138	0.231322	0.23126	0.231205	0.23117	0.231139	0.231076	0.230968	0.230829	0.2307
Mucor racemosus	FRR 3337	0.233383	0.233351	0.233299	0.233243	0.233197	0.233158	0.233127	0.233114	0.23313	0.233166	0.233197	0.2332	0.233175	0.233135	0.233094	0.233055	0.233013	0.23296	0.232888	0.232804	0.232729	0.232683	0.232668	0.232665	0.232655	0.232627	0.232582	0.232528	0.232481	0.232448	0.232402	0.232313	0.232187	0.232072	0.232002	0.231966	0.231935	0.231906	0.231885	0.231865	0.231836	0.231814	0.231807	0.231785	0.231699	0.231544	0.231367	0.231232
Mucor racemosus	FRR 3337	0.245873	0.245847	0.245821	0.245809	0.245804	0.245788	0.245751	0.245702	0.245658	0.245627	0.245604	0.245585	0.245575	0.245577	0.245578	0.24556	0.245516	0.245456	0.245395	0.245337	0.245279	0.245213	0.245139	0.245069	0.245017	0.244983	0.244948	0.244897	0.244839	0.244781	0.244707	0.244598	0.244474	0.244392	0.244378	0.244382	0.244333	0.24422	0.244094	0.244009	0.243988	0.244028	0.244097	0.24414	0.244106	0.243988	0.243821	0.243668
Mucor racemosus	FRR 3337	0.241369	0.241312	0.241274	0.241264	0.241274	0.24128	0.241265	0.241233	0.241197	0.241168	0.24115	0.241142	0.241138	0.241125	0.241096	0.241059	0.241023	0.240987	0.240949	0.240909	0.24087	0.240817	0.240741	0.240656	0.240589	0.240545	0.24051	0.240469	0.24043	0.240392	0.240333	0.240232	0.240111	0.240024	0.239992	0.239973	0.239922	0.239845	0.239783	0.239751	0.23974	0.239736	0.239723	0.239683	0.239608	0.239509	0.239405	0.239317
Mucor racemosus	FRR 3337	0.241931	0.241957	0.241957	0.241913	0.241836	0.241762	0.241717	0.241706	0.241713	0.241713	0.241692	0.24166	0.241635	0.241619	0.241596	0.241558	0.241504	0.241438	0.241367	0.241314	0.241298	0.24131	0.241311	0.24127	0.241184	0.24108	0.240987	0.240918	0.240875	0.24085	0.240822	0.240766	0.24069	0.240625	0.240597	0.240587	0.240557	0.240496	0.240419	0.240355	0.240328	0.240339	0.240359	0.240349	0.240296	0.240205	0.240088	0.239966
Mucor racemosus	FRR 3337	0.266096	0.26606	0.266049	0.266038	0.266012	0.265979	0.265956	0.265949	0.265946	0.265929	0.2659	0.265872	0.265853	0.26583	0.265787	0.265728	0.265675	0.265641	0.265615	0.265583	0.265541	0.265494	0.265433	0.265352	0.265267	0.265201	0.265164	0.265144	0.26513	0.265109	0.265059	0.26496	0.264829	0.264715	0.264653	0.264624	0.264585	0.264528	0.264469	0.26442	0.26438	0.264349	0.264322	0.26428	0.264205	0.264096	0.263965	0.263847
Mucor racemosus	UBOCC-A-111127	0.153615	0.153553	0.153468	0.153365	0.153268	0.153204	0.15318	0.153166	0.153133	0.153079	0.153021	0.152966	0.152901	0.152817	0.152724	0.152628	0.152522	0.152402	0.152287	0.152207	0.152161	0.152115	0.152032	0.151919	0.151815	0.151743	0.151683	0.151607	0.151513	0.151414	0.151305	0.151173	0.151038	0.150945	0.150915	0.150911	0.150881	0.150808	0.150705	0.150584	0.150456	0.150347	0.150274	0.150222	0.15015	0.150037	0.149884	0.149715
Mucor racemosus	UBOCC-A-111127	0.162055	0.161993	0.161919	0.161861	0.161827	0.161794	0.161736	0.161657	0.161575	0.161504	0.161439	0.161372	0.1613	0.161227	0.161154	0.161082	0.161008	0.160926	0.160838	0.160754	0.160686	0.160627	0.160555	0.160457	0.160341	0.160227	0.160127	0.160038	0.159955	0.159872	0.15978	0.159669	0.159542	0.159419	0.159317	0.159232	0.159145	0.159045	0.158941	0.158849	0.158785	0.158748	0.158708	0.158628	0.158494	0.158326	0.158155	0.158006
Mucor racemosus	UBOCC-A-111127	0.183527	0.18348	0.183423	0.183357	0.183287	0.183224	0.183171	0.183119	0.183054	0.182969	0.182878	0.182801	0.182742	0.182687	0.182619	0.182532	0.182434	0.182341	0.182266	0.182204	0.182137	0.182049	0.18194	0.18182	0.181703	0.181588	0.181467	0.181345	0.181248	0.181183	0.181109	0.180977	0.180793	0.180619	0.1805	0.180416	0.180317	0.180186	0.180045	0.179918	0.179828	0.179786	0.179774	0.179733	0.179614	0.179416	0.17918	0.178959
Mucor racemosus	UBOCC-A-111127	0.158548	0.158494	0.158448	0.158409	0.158383	0.158364	0.158338	0.158292	0.158224	0.158142	0.158055	0.157967	0.157884	0.157808	0.157739	0.157662	0.157569	0.157462	0.15735	0.157238	0.157128	0.157022	0.156924	0.156837	0.156767	0.156702	0.156623	0.156521	0.156404	0.156286	0.156167	0.156033	0.155886	0.155741	0.155613	0.155501	0.155396	0.155301	0.155209	0.155101	0.154972	0.154854	0.154777	0.154719	0.154625	0.154467	0.15426	0.154042
Mucor racemosus	UBOCC-A-111127	0.170546	0.170487	0.170439	0.17039	0.170313	0.170199	0.170067	0.169952	0.169864	0.169798	0.169747	0.16971	0.16968	0.169646	0.169601	0.169544	0.169464	0.169353	0.169214	0.169063	0.168923	0.168807	0.168712	0.16863	0.16856	0.168499	0.168436	0.168363	0.168282	0.168196	0.168089	0.167947	0.167784	0.167633	0.167514	0.167413	0.167304	0.167182	0.16705	0.166914	0.166789	0.166705	0.166664	0.166625	0.166532	0.16637	0.16616	0.16595
Mucor racemosus	UBOCC-A-111127	0.170475	0.170387	0.170301	0.170217	0.170129	0.170031	0.16993	0.169843	0.169777	0.169723	0.169668	0.169606	0.169537	0.169465	0.16939	0.169298	0.169174	0.169022	0.168877	0.168766	0.168681	0.168586	0.168459	0.168319	0.168204	0.168127	0.168066	0.168005	0.167941	0.167868	0.167752	0.167569	0.167345	0.167145	0.167018	0.166945	0.166868	0.166751	0.166604	0.166461	0.16636	0.166317	0.166305	0.166261	0.166137	0.165935	0.165688	0.165448
Mucor racemosus	UBOCC-A-111127	0.183747	0.183671	0.183579	0.183485	0.1834	0.18332	0.183239	0.183165	0.183104	0.183052	0.182996	0.182923	0.182827	0.182715	0.182606	0.182511	0.182418	0.182312	0.182196	0.182083	0.181984	0.181894	0.181801	0.181699	0.181601	0.181521	0.181454	0.181377	0.181271	0.181136	0.180981	0.180804	0.180611	0.180436	0.180319	0.18025	0.180181	0.18008	0.179957	0.179832	0.179711	0.1796	0.179502	0.179401	0.179267	0.179086	0.178881	0.178701
Mucor racemosus	UBOCC-A-111127	0.201593	0.201506	0.201442	0.201394	0.201337	0.201263	0.201185	0.201115	0.201044	0.200953	0.200842	0.200735	0.200654	0.200592	0.200519	0.20041	0.200268	0.20012	0.19999	0.19988	0.199775	0.19966	0.199529	0.199388	0.199246	0.199107	0.198974	0.198852	0.198757	0.198688	0.198609	0.198472	0.19828	0.198091	0.197964	0.197891	0.197816	0.197711	0.19759	0.197471	0.19735	0.197221	0.197084	0.196937	0.196762	0.196545	0.196293	0.196049
Mucor racemosus	UBOCC-A-111127	0.202641	0.202578	0.202526	0.202479	0.202434	0.20238	0.20231	0.202228	0.202154	0.202092	0.202025	0.201931	0.201808	0.201683	0.201574	0.201475	0.201364	0.201234	0.201104	0.200991	0.200893	0.200794	0.200683	0.200565	0.200449	0.200333	0.200212	0.200093	0.199987	0.199893	0.199784	0.199635	0.199458	0.199296	0.199178	0.199084	0.198977	0.198845	0.198705	0.198558	0.1984	0.198241	0.198106	0.197998	0.197882	0.19773	0.197544	0.197352
Mucor racemosus	UBOCC-A-111130	0.239064	0.23898	0.238914	0.238877	0.238837	0.238753	0.238629	0.23851	0.238432	0.238388	0.238344	0.238279	0.238198	0.238115	0.238037	0.237951	0.237847	0.237722	0.237581	0.237439	0.23731	0.237192	0.237063	0.236906	0.236731	0.236571	0.236459	0.236402	0.236376	0.236335	0.236236	0.236062	0.235839	0.235627	0.235482	0.235403	0.235334	0.235232	0.235107	0.234982	0.234872	0.234783	0.234706	0.234613	0.234475	0.234283	0.234061	0.233851
Mucor racemosus	UBOCC-A-111130	0.265226	0.265146	0.265068	0.265006	0.264957	0.264911	0.264865	0.264827	0.2648	0.264771	0.264729	0.264672	0.264604	0.264523	0.264428	0.264324	0.264216	0.264101	0.263978	0.263859	0.26377	0.263717	0.263663	0.263569	0.26343	0.263276	0.26313	0.263001	0.262894	0.262802	0.262699	0.262549	0.26236	0.262186	0.262083	0.262043	0.262012	0.261943	0.261824	0.261674	0.26154	0.261458	0.261411	0.26134	0.261206	0.261022	0.260816	0.260629
Mucor racemosus	UBOCC-A-111130	0.279665	0.279566	0.279487	0.279435	0.279389	0.279326	0.279247	0.27917	0.279109	0.279063	0.279023	0.278975	0.278911	0.278835	0.278758	0.27868	0.278588	0.278465	0.278311	0.278145	0.277986	0.277843	0.277721	0.277626	0.277554	0.277473	0.277356	0.277207	0.277069	0.276965	0.276865	0.276723	0.276532	0.276348	0.276224	0.276147	0.276062	0.275945	0.27581	0.275673	0.275541	0.275433	0.275362	0.275303	0.275211	0.275057	0.27485	0.274637
Mucor racemosus	UBOCC-A-111130	0.169504	0.169427	0.169319	0.169203	0.169106	0.169036	0.168994	0.168979	0.168974	0.168946	0.168872	0.168759	0.168636	0.168519	0.16841	0.1683	0.168185	0.168062	0.167931	0.167799	0.167673	0.167548	0.167417	0.167289	0.167182	0.167099	0.167019	0.166922	0.166809	0.166688	0.166546	0.166363	0.166153	0.165967	0.165851	0.165785	0.1657	0.165559	0.165384	0.165218	0.165081	0.164969	0.164868	0.16476	0.164634	0.164485	0.164309	0.164125
Mucor racemosus	UBOCC-A-111130	0.174987	0.174909	0.174815	0.174713	0.174617	0.174532	0.174465	0.174416	0.174371	0.174316	0.174252	0.174194	0.174147	0.174101	0.174039	0.173945	0.173813	0.173652	0.173488	0.173341	0.173214	0.1731	0.172988	0.172881	0.172785	0.172699	0.17262	0.172545	0.172473	0.17239	0.172274	0.172113	0.171924	0.171743	0.171593	0.171465	0.171344	0.171222	0.171105	0.17099	0.170879	0.170784	0.170709	0.170638	0.170543	0.170405	0.170222	0.170025
Mucor racemosus	UBOCC-A-111130	0.173855	0.173757	0.173666	0.173599	0.173548	0.173491	0.173413	0.173329	0.173257	0.173197	0.173144	0.173103	0.173081	0.17306	0.173005	0.172895	0.172742	0.17258	0.172435	0.172319	0.172227	0.172141	0.172042	0.171936	0.17184	0.171761	0.171681	0.171586	0.171484	0.171385	0.171274	0.17113	0.170966	0.170827	0.170744	0.170684	0.170586	0.170434	0.170261	0.170101	0.169972	0.169885	0.169841	0.169803	0.169718	0.169561	0.169351	0.169144
Mucor racemosus	UBOCC-A-111130	0.181757	0.181729	0.18168	0.181582	0.18144	0.181292	0.181175	0.181099	0.181052	0.181018	0.180984	0.180942	0.180877	0.180788	0.180679	0.180555	0.18041	0.180243	0.180068	0.179911	0.179783	0.17967	0.179547	0.179402	0.179251	0.179115	0.179007	0.178919	0.178831	0.178717	0.178564	0.178375	0.178173	0.177988	0.177839	0.177707	0.177562	0.177394	0.17722	0.177061	0.176937	0.176863	0.176825	0.176771	0.176653	0.176462	0.176227	0.175995
Mucor racemosus	UBOCC-A-111130	0.153963	0.153877	0.15377	0.153641	0.153497	0.153365	0.153275	0.153238	0.153233	0.153222	0.153175	0.153087	0.152974	0.152856	0.152748	0.152648	0.152546	0.152427	0.152281	0.152119	0.151956	0.1518	0.151648	0.151503	0.151379	0.151274	0.151168	0.151045	0.150909	0.150774	0.150638	0.15048	0.150293	0.150101	0.149941	0.149819	0.149711	0.149597	0.149476	0.149345	0.1492	0.149054	0.148928	0.148823	0.148719	0.148595	0.148446	0.148287
Mucor racemosus	UBOCC-A-111130	0.192145	0.192047	0.191957	0.191849	0.191712	0.19157	0.19147	0.19144	0.191464	0.191493	0.191483	0.191421	0.191315	0.191189	0.191063	0.190939	0.190801	0.190631	0.190435	0.190242	0.190077	0.18993	0.189778	0.189617	0.189472	0.189358	0.189257	0.189139	0.18899	0.18882	0.188638	0.188447	0.188251	0.188069	0.187913	0.187773	0.187622	0.187458	0.187295	0.187149	0.187027	0.186937	0.186866	0.186777	0.186631	0.186421	0.186166	0.185919
Mucor racemosus	UBOCC-A-109211	0.0591673	0.0590718	0.0589824	0.0589024	0.0588265	0.058757	0.0587065	0.0586773	0.0586448	0.0585803	0.058485	0.0583932	0.0583319	0.0582912	0.0582373	0.0581477	0.0580305	0.0579064	0.0577836	0.0576532	0.0575099	0.0573651	0.0572382	0.0571434	0.0570827	0.05704	0.0569844	0.0568909	0.0567617	0.0566208	0.0564899	0.0563738	0.0562686	0.0561734	0.0560834	0.0559829	0.0558603	0.0557268	0.0556061	0.0555061	0.0554182	0.0553359	0.0552576	0.0551727	0.0550674	0.0549429	0.0548144	0.0546972
Mucor racemosus	UBOCC-A-109211	0.0702105	0.0701703	0.0701192	0.0700679	0.0700254	0.0699799	0.069918	0.0698481	0.0697904	0.0697528	0.069729	0.0697081	0.0696715	0.0695964	0.0694776	0.0693384	0.069209	0.0691021	0.0690119	0.068928	0.0688445	0.0687591	0.0686731	0.0685919	0.0685192	0.068452	0.0683826	0.0683049	0.0682171	0.0681202	0.0680153	0.0679048	0.0677948	0.067696	0.0676123	0.0675359	0.0674577	0.06738	0.0673081	0.067238	0.0671647	0.067091	0.0670163	0.0669268	0.0668111	0.0666759	0.0665379	0.0664147
Mucor racemosus	UBOCC-A-109211	0.0588167	0.0587483	0.0586784	0.0586114	0.0585531	0.0585056	0.058464	0.0584215	0.058378	0.0583401	0.058314	0.0582958	0.0582722	0.0582291	0.0581567	0.0580525	0.0579247	0.0577873	0.0576506	0.0575182	0.0573936	0.0572826	0.057187	0.0571016	0.0570214	0.0569502	0.0568995	0.0568725	0.0568478	0.0567907	0.0566838	0.0565423	0.0563957	0.0562644	0.0561537	0.0560552	0.0559555	0.0558507	0.0557485	0.0556569	0.0555794	0.0555169	0.0554627	0.0553972	0.0553021	0.0551789	0.0550467	0.0549287
Mucor racemosus	UBOCC-A-109211	0.110636	0.110539	0.110466	0.110417	0.110371	0.110309	0.110225	0.110138	0.110065	0.110007	0.109946	0.109871	0.109793	0.109731	0.109685	0.109627	0.109523	0.10937	0.109197	0.109036	0.108898	0.108782	0.108683	0.108597	0.108513	0.108417	0.108303	0.108181	0.108069	0.107972	0.107867	0.10772	0.107529	0.107333	0.107174	0.107057	0.106951	0.106837	0.106723	0.106614	0.106502	0.106385	0.106272	0.106163	0.106049	0.105918	0.105774	0.105638
Mucor racemosus	UBOCC-A-109211	0.111632	0.111583	0.11151	0.111414	0.111309	0.111205	0.111113	0.111039	0.11098	0.11093	0.110885	0.110841	0.110788	0.110713	0.110603	0.110459	0.110299	0.110151	0.110035	0.109939	0.109834	0.109699	0.109544	0.109396	0.109274	0.109171	0.109063	0.108941	0.108811	0.10868	0.108547	0.108403	0.10825	0.108102	0.107971	0.107848	0.107718	0.107585	0.107468	0.107375	0.10729	0.10719	0.107065	0.10692	0.106757	0.106582	0.106405	0.106254
Mucor racemosus	UBOCC-A-109211	0.19668	0.19659	0.196506	0.196428	0.19634	0.196234	0.196122	0.196024	0.195948	0.19589	0.195838	0.19577	0.19567	0.19555	0.195431	0.195324	0.195219	0.195102	0.194969	0.19482	0.194661	0.194499	0.194342	0.194196	0.194063	0.193938	0.193817	0.193701	0.193597	0.193489	0.193351	0.193164	0.192948	0.19275	0.192608	0.192501	0.192373	0.192199	0.192008	0.191836	0.191705	0.191615	0.191545	0.191452	0.191305	0.191104	0.190874	0.190661
Mucor racemosus	UBOCC-A-109211	0.0872641	0.0871633	0.0870596	0.0869598	0.0868796	0.0868306	0.0868101	0.0867914	0.0867366	0.0866328	0.0865105	0.0864119	0.0863438	0.0862757	0.0861759	0.0860392	0.0858803	0.0857119	0.0855389	0.0853698	0.0852199	0.0850958	0.0849866	0.0848781	0.0847685	0.0846645	0.0845661	0.0844625	0.0843367	0.0841798	0.0840017	0.0838265	0.0836716	0.0835378	0.0834149	0.0832892	0.0831552	0.0830226	0.0829029	0.0827884	0.0826568	0.0824993	0.0823309	0.0821734	0.0820355	0.0819106	0.0817851	0.0816519
Mucor racemosus	UBOCC-A-109211	0.0800498	0.0799771	0.079905	0.079824	0.0797328	0.0796347	0.0795357	0.0794438	0.0793634	0.0792931	0.0792287	0.0791674	0.0791054	0.0790372	0.0789591	0.078868	0.0787587	0.0786263	0.078471	0.0783053	0.0781498	0.0780174	0.077903	0.0777926	0.0776775	0.0775585	0.0774373	0.0773138	0.0771845	0.077046	0.0769016	0.0767607	0.0766314	0.0765143	0.0764024	0.0762847	0.0761543	0.0760139	0.0758712	0.0757319	0.0756048	0.0755037	0.0754292	0.0753545	0.0752462	0.0750931	0.0749104	0.0747281
Mucor racemosus	UBOCC-A-109211	0.0695264	0.069407	0.0693018	0.0692244	0.0691636	0.0691008	0.0690337	0.0689737	0.0689256	0.0688811	0.0688304	0.0687676	0.0686896	0.0685966	0.0684895	0.0683655	0.0682208	0.0680621	0.0679068	0.0677711	0.0676567	0.0675517	0.0674428	0.0673302	0.0672242	0.0671255	0.0670199	0.066899	0.0667716	0.0666501	0.0665331	0.0664091	0.0662748	0.0661378	0.0660058	0.0658741	0.0657343	0.0655895	0.0654538	0.0653358	0.0652318	0.0651342	0.0650351	0.0649265	0.064801	0.0646538	0.0644878	0.0643219
Amylomyces rouxii	CCM F-220	-0.0191263	-0.0191652	-0.019188	-0.019208	-0.0192379	-0.0192806	-0.0193266	-0.0193629	-0.0193857	-0.0194001	-0.0194096	-0.0194143	-0.0194195	-0.0194395	-0.0194873	-0.019558	-0.0196308	-0.0196869	-0.0197234	-0.0197483	-0.0197686	-0.0197926	-0.0198332	-0.0198951	-0.0199661	-0.0200304	-0.020087	-0.0201447	-0.0202016	-0.0202462	-0.0202748	-0.0202999	-0.0203377	-0.0203912	-0.0204509	-0.0205068	-0.020557	-0.0206023	-0.020642	-0.0206745	-0.0207009	-0.0207233	-0.0207483	-0.020788	-0.0208535	-0.0209416	-0.0210378	-0.0211231
Amylomyces rouxii	CCM F-220	0.0268853	0.0268594	0.0268367	0.0268209	0.0268085	0.0267846	0.0267432	0.0266986	0.0266678	0.0266498	0.0266291	0.0265919	0.0265399	0.0264876	0.0264446	0.0264033	0.0263497	0.0262857	0.0262287	0.0261876	0.0261515	0.0261029	0.0260363	0.0259618	0.0258967	0.0258552	0.0258381	0.0258343	0.025832	0.0258208	0.0257837	0.0257066	0.0256013	0.0255042	0.0254414	0.0253982	0.0253412	0.0252602	0.0251763	0.0251156	0.0250897	0.0250904	0.0250929	0.0250697	0.0250089	0.0249159	0.024805	0.0246991
Amylomyces rouxii	CCM F-220	0.00865216	0.00863798	0.00861377	0.00857723	0.00853678	0.00850845	0.00850267	0.00851368	0.0085235	0.00851603	0.00848979	0.00845511	0.00842243	0.00839493	0.00836722	0.00832801	0.00827062	0.00820361	0.00814853	0.00811881	0.00810193	0.00807107	0.0080162	0.00795294	0.00789909	0.00785003	0.00778936	0.00771797	0.00765581	0.00761174	0.00756888	0.00751062	0.00744678	0.00740141	0.0073794	0.00736047	0.00732553	0.00727549	0.00721926	0.00716181	0.00710929	0.00706964	0.00703954	0.00700239	0.00694515	0.00686762	0.0067776	0.00669016
Amylomyces rouxii	CCM F-220	-0.00461335	-0.00466851	-0.00471896	-0.00475783	-0.0047865	-0.00481533	-0.0048526	-0.0048911	-0.00491583	-0.00492376	-0.0049297	-0.0049493	-0.00498488	-0.00502971	-0.00508052	-0.00514069	-0.0052116	-0.00528853	-0.0053636	-0.00542701	-0.0054719	-0.00550211	-0.00553697	-0.00559667	-0.00568309	-0.00577802	-0.00586021	-0.00592258	-0.00597553	-0.00603645	-0.00611451	-0.0062071	-0.00630324	-0.00638952	-0.00645844	-0.00651566	-0.00657507	-0.00664162	-0.00671177	-0.00678446	-0.00685836	-0.00692164	-0.00696297	-0.00699664	-0.00705655	-0.00716361	-0.0073079	-0.00745648
Amylomyces rouxii	CCM F-220	-0.0119418	-0.0119632	-0.0119807	-0.0120093	-0.0120579	-0.0121223	-0.0121826	-0.0122208	-0.0122455	-0.0122819	-0.0123365	-0.0123879	-0.0124149	-0.0124243	-0.0124411	-0.0124846	-0.0125536	-0.012633	-0.0127121	-0.0127953	-0.0128921	-0.0129998	-0.0131001	-0.0131764	-0.0132294	-0.0132784	-0.013344	-0.0134301	-0.0135237	-0.0136065	-0.01367	-0.0137228	-0.0137852	-0.0138674	-0.0139571	-0.0140337	-0.0140936	-0.0141493	-0.0142118	-0.0142845	-0.0143674	-0.0144567	-0.014546	-0.0146327	-0.0147187	-0.014806	-0.0148946	-0.0149818
Amylomyces rouxii	CCM F-220	-0.00816191	-0.00820342	-0.00823349	-0.00825498	-0.00827794	-0.00830862	-0.00834163	-0.00837078	-0.00840044	-0.00843995	-0.0084926	-0.00855565	-0.00862239	-0.00868274	-0.00872836	-0.0087622	-0.0087969	-0.00884175	-0.00889836	-0.00896561	-0.00904239	-0.00912594	-0.00921059	-0.00929077	-0.00936485	-0.0094369	-0.00951242	-0.00959097	-0.00966526	-0.00972667	-0.00977436	-0.00982234	-0.00989082	-0.00998443	-0.0100836	-0.0101658	-0.0102288	-0.0102853	-0.0103476	-0.0104242	-0.0105165	-0.0106111	-0.0106847	-0.0107271	-0.0107534	-0.0107913	-0.0108628	-0.0109703
Amylomyces rouxii	CCM F-220	-0.0223124	-0.0223565	-0.0224164	-0.0224716	-0.02251	-0.0225368	-0.022559	-0.0225758	-0.022587	-0.0226007	-0.0226273	-0.0226694	-0.0227212	-0.0227724	-0.0228147	-0.0228512	-0.0228957	-0.0229579	-0.0230313	-0.0230966	-0.0231405	-0.0231684	-0.0231996	-0.023247	-0.0233073	-0.0233714	-0.0234396	-0.0235129	-0.0235808	-0.0236285	-0.0236598	-0.0236973	-0.0237591	-0.0238433	-0.0239341	-0.0240182	-0.0240876	-0.0241392	-0.0241805	-0.0242299	-0.0242965	-0.024366	-0.0244191	-0.0244569	-0.0244987	-0.0245584	-0.0246344	-0.0247121
Amylomyces rouxii	CCM F-220	-0.0157999	-0.0158153	-0.0158466	-0.0158892	-0.0159318	-0.0159654	-0.0159861	-0.0159981	-0.0160139	-0.016048	-0.0161061	-0.0161811	-0.016255	-0.0163081	-0.0163345	-0.0163499	-0.0163766	-0.0164224	-0.016478	-0.0165328	-0.0165864	-0.0166428	-0.0167013	-0.0167557	-0.0168019	-0.0168404	-0.0168739	-0.0169055	-0.0169431	-0.0169987	-0.0170799	-0.0171806	-0.0172827	-0.0173647	-0.0174147	-0.0174417	-0.0174717	-0.0175282	-0.0176134	-0.0177085	-0.0177868	-0.0178362	-0.0178693	-0.0179079	-0.0179593	-0.0180203	-0.0180948	-0.0181885
Amylomyces rouxii	CCM F-220	0.0134429	0.0134015	0.0133636	0.0133248	0.013278	0.0132265	0.013178	0.0131356	0.0130988	0.0130708	0.013055	0.0130439	0.0130194	0.0129653	0.0128828	0.0127894	0.0127044	0.012634	0.012572	0.012514	0.0124614	0.0124148	0.01237	0.0123237	0.0122724	0.0122068	0.0121196	0.0120213	0.0119362	0.011879	0.0118388	0.0117892	0.0117155	0.0116305	0.0115595	0.0115063	0.0114477	0.0113645	0.0112624	0.0111628	0.0110837	0.0110308	0.0109956	0.0109584	0.0109013	0.0108185	0.0107177	0.0106188
Rhizopus microsporus	VKM F-1091	0.104742	0.104648	0.104528	0.104399	0.104286	0.104196	0.104118	0.10404	0.103956	0.103864	0.103772	0.103689	0.103613	0.103523	0.103404	0.103254	0.103088	0.102925	0.102779	0.102651	0.102531	0.102409	0.102286	0.102165	0.102043	0.101904	0.101738	0.101562	0.101413	0.101307	0.101212	0.101082	0.100911	0.100739	0.100605	0.100497	0.100375	0.100228	0.100073	0.0999176	0.0997574	0.0996106	0.0995076	0.0994388	0.0993465	0.0991796	0.0989353	0.0986575
Rhizopus microsporus	VKM F-1091	0.0612772	0.0612	0.0611303	0.0610689	0.0610041	0.0609182	0.0608071	0.0606918	0.0606008	0.0605432	0.0605004	0.0604471	0.0603741	0.0602911	0.0602096	0.0601309	0.0600482	0.0599527	0.0598385	0.0597087	0.0595759	0.0594501	0.0593297	0.0592112	0.0591013	0.0590076	0.0589264	0.0588488	0.0587724	0.0586959	0.0586076	0.0584943	0.0583564	0.0582104	0.0580728	0.0579446	0.0578188	0.0576951	0.0575762	0.0574567	0.057332	0.0572125	0.0571109	0.0570193	0.0569138	0.05678	0.0566181	0.0564421
Rhizopus microsporus	VKM F-1091	0.0575403	0.0574692	0.057415	0.057352	0.0572599	0.0571431	0.0570287	0.0569414	0.0568799	0.0568217	0.0567511	0.0566693	0.0565827	0.0564909	0.0563897	0.0562779	0.0561607	0.0560502	0.055956	0.0558719	0.0557826	0.0556812	0.0555747	0.0554719	0.0553722	0.0552678	0.0551528	0.055031	0.0549159	0.0548205	0.054745	0.0546742	0.0545918	0.0544927	0.0543844	0.0542757	0.0541692	0.0540595	0.0539355	0.0537928	0.0536514	0.0535477	0.0534923	0.0534424	0.0533382	0.0531567	0.0529215	0.0526892
Rhizopus microsporus	VKM F-1091	0.034202	0.034166	0.0341421	0.0341118	0.0340514	0.0339596	0.0338608	0.0337826	0.0337354	0.0337133	0.0337035	0.0336939	0.0336743	0.0336394	0.0335877	0.0335205	0.0334438	0.0333651	0.0332899	0.0332201	0.0331579	0.033104	0.0330525	0.0329918	0.0329154	0.0328278	0.0327431	0.0326775	0.0326362	0.0326041	0.0325539	0.0324706	0.0323637	0.0322588	0.0321743	0.0321082	0.0320466	0.0319815	0.0319123	0.0318379	0.0317605	0.0316915	0.031638	0.0315908	0.0315355	0.0314662	0.0313822	0.0312883
Rhizopus microsporus	VKM F-1091	0.0148117	0.0147788	0.0147408	0.014686	0.0146071	0.0145155	0.0144342	0.0143774	0.0143401	0.0143062	0.0142628	0.0142072	0.0141471	0.0140945	0.0140548	0.0140201	0.0139768	0.0139215	0.0138608	0.0137989	0.0137349	0.013671	0.0136119	0.0135545	0.0134874	0.0134062	0.0133207	0.0132435	0.0131769	0.0131126	0.0130419	0.0129608	0.0128745	0.012798	0.0127443	0.0127064	0.0126634	0.012604	0.0125355	0.0124689	0.0124088	0.0123532	0.0122954	0.0122273	0.0121458	0.0120509	0.0119404	0.0118174
Rhizopus microsporus	VKM F-1091	0.0226564	0.0225978	0.022554	0.0225071	0.0224471	0.0223839	0.0223354	0.0223046	0.0222765	0.0222382	0.0221959	0.0221631	0.0221385	0.022103	0.0220405	0.0219556	0.021871	0.0218035	0.0217463	0.021679	0.0215952	0.0215123	0.02145	0.0214053	0.0213553	0.0212848	0.0211996	0.0211168	0.0210416	0.0209691	0.0208978	0.0208324	0.0207745	0.0207197	0.0206654	0.0206123	0.0205577	0.020495	0.0204173	0.0203225	0.0202238	0.0201451	0.0200972	0.0200609	0.0200104	0.0199398	0.0198571	0.0197676
Rhizopus microsporus	VKM F-1091	-0.00743515	-0.00745571	-0.00748966	-0.00752533	-0.00756334	-0.00761157	-0.0076663	-0.00771386	-0.007746	-0.00776619	-0.00778363	-0.00780743	-0.00784038	-0.00787785	-0.00791791	-0.00796732	-0.00803137	-0.00810012	-0.00815815	-0.0082022	-0.00824147	-0.00828673	-0.00834042	-0.00839318	-0.00842984	-0.00844563	-0.0084568	-0.00848757	-0.00854895	-0.00863716	-0.0087451	-0.0088659	-0.00898514	-0.00907828	-0.00912868	-0.00915179	-0.00918398	-0.00924648	-0.00932923	-0.00940939	-0.00947073	-0.00950786	-0.00952777	-0.00954818	-0.00958616	-0.00964814	-0.00973193	-0.0098275
Rhizopus microsporus	VKM F-1091	-0.0136465	-0.0136842	-0.0137106	-0.0137253	-0.0137381	-0.0137617	-0.0138011	-0.0138519	-0.0139046	-0.0139545	-0.0140058	-0.014062	-0.0141163	-0.0141548	-0.0141723	-0.0141795	-0.014198	-0.0142446	-0.0143184	-0.0143969	-0.0144564	-0.0144951	-0.0145328	-0.0145855	-0.0146464	-0.0147006	-0.0147498	-0.0148126	-0.0148956	-0.0149765	-0.0150298	-0.0150658	-0.0151218	-0.015214	-0.015316	-0.0153942	-0.0154477	-0.0154931	-0.0155361	-0.0155742	-0.0156087	-0.0156455	-0.0156936	-0.0157655	-0.0158654	-0.0159788	-0.0160845	-0.0161698
Rhizopus microsporus	VKM F-1091	-0.0166042	-0.0166475	-0.0166959	-0.0167357	-0.0167575	-0.016771	-0.0167924	-0.0168237	-0.0168535	-0.0168735	-0.0168907	-0.0169189	-0.0169623	-0.0170118	-0.0170563	-0.0170949	-0.0171308	-0.0171645	-0.0171962	-0.0172292	-0.0172652	-0.0173043	-0.0173522	-0.017419	-0.0175009	-0.017576	-0.0176234	-0.0176464	-0.017672	-0.0177246	-0.0178026	-0.0178821	-0.0179413	-0.0179771	-0.0180056	-0.0180498	-0.0181178	-0.0181931	-0.0182499	-0.0182821	-0.0183091	-0.0183542	-0.0184234	-0.0185053	-0.0185885	-0.0186747	-0.018772	-0.0188765
Rhizopus microsporus	CCM F-718	0.197499	0.197442	0.197379	0.197312	0.197246	0.197175	0.197086	0.196975	0.196858	0.196761	0.196695	0.196652	0.19661	0.196553	0.196471	0.196358	0.196216	0.196065	0.195931	0.195816	0.195699	0.195563	0.195417	0.195282	0.19517	0.195072	0.194971	0.194863	0.194763	0.194675	0.194571	0.194413	0.194204	0.194	0.193857	0.19377	0.19369	0.19358	0.193433	0.193261	0.193091	0.192955	0.192862	0.192774	0.192643	0.192456	0.192225	0.191984
Rhizopus microsporus	CCM F-718	0.195606	0.195506	0.195416	0.19534	0.195273	0.195207	0.195134	0.195052	0.19496	0.194859	0.194762	0.194682	0.194619	0.194554	0.194472	0.194374	0.194266	0.194149	0.19403	0.193916	0.193807	0.193687	0.193544	0.193392	0.193262	0.193163	0.19308	0.192989	0.192884	0.192766	0.192629	0.192464	0.192288	0.192136	0.192028	0.191934	0.191818	0.191673	0.191523	0.191386	0.191274	0.191199	0.19115	0.191073	0.190914	0.19067	0.190393	0.190153
Rhizopus microsporus	CCM F-718	0.213175	0.213087	0.212985	0.212885	0.212796	0.212723	0.212665	0.212623	0.212581	0.212521	0.212429	0.212314	0.212196	0.212095	0.212009	0.211924	0.211822	0.2117	0.211566	0.211433	0.211303	0.211168	0.21102	0.210874	0.21075	0.21065	0.210546	0.210424	0.210297	0.210187	0.210076	0.209927	0.209734	0.209536	0.20937	0.209235	0.20911	0.208988	0.208861	0.208712	0.208547	0.208399	0.208283	0.208165	0.208005	0.207797	0.207566	0.207348
Rhizopus microsporus	CCM F-718	0.212007	0.211948	0.211885	0.211793	0.211666	0.21152	0.211383	0.211273	0.21118	0.211085	0.21098	0.21087	0.210764	0.210658	0.210543	0.210411	0.210266	0.210128	0.210007	0.209892	0.209759	0.209608	0.209459	0.209328	0.20921	0.209094	0.20898	0.208864	0.208732	0.208562	0.208347	0.208108	0.207888	0.207721	0.207605	0.207494	0.20735	0.207171	0.20698	0.206793	0.206622	0.206485	0.206385	0.206287	0.206134	0.205897	0.205592	0.205282
Rhizopus microsporus	CCM F-718	0.219088	0.218981	0.218887	0.218794	0.218689	0.218574	0.218457	0.21834	0.21822	0.218103	0.218	0.217908	0.217813	0.217704	0.217581	0.217448	0.217306	0.217157	0.217002	0.216838	0.216669	0.216508	0.216366	0.216242	0.216125	0.216009	0.215893	0.215776	0.21566	0.215539	0.215387	0.215188	0.214972	0.214801	0.2147	0.214608	0.214453	0.214234	0.214	0.213788	0.213601	0.21345	0.213339	0.213242	0.213101	0.212882	0.212598	0.212312
Rhizopus microsporus	CCM F-718	0.214068	0.213943	0.213808	0.21368	0.213557	0.213436	0.213319	0.213218	0.213138	0.213074	0.213007	0.212912	0.212784	0.212643	0.212517	0.212413	0.212315	0.212205	0.212086	0.211966	0.211848	0.211722	0.211573	0.211396	0.21121	0.211035	0.210875	0.210723	0.210579	0.210443	0.210302	0.210146	0.209981	0.209827	0.209693	0.20956	0.209405	0.209221	0.209021	0.208828	0.208661	0.208533	0.208432	0.208317	0.208142	0.20789	0.207582	0.207271
Rhizopus microsporus	CCM F-718	0.181466	0.181373	0.181333	0.181312	0.181257	0.181153	0.181033	0.180943	0.180891	0.180843	0.180763	0.180645	0.180515	0.180404	0.180319	0.180242	0.180156	0.180054	0.179945	0.179841	0.179743	0.179637	0.179515	0.17939	0.179287	0.179216	0.179147	0.179054	0.178934	0.178801	0.178653	0.17849	0.178328	0.178196	0.178099	0.178009	0.177903	0.177785	0.17767	0.177558	0.177442	0.177331	0.177235	0.177135	0.176992	0.17678	0.17651	0.176235
Rhizopus microsporus	CCM F-718	0.171889	0.171853	0.171819	0.171757	0.171652	0.17152	0.171388	0.171281	0.171203	0.171142	0.171085	0.171028	0.170973	0.170915	0.170842	0.17074	0.170612	0.170484	0.170376	0.170282	0.170178	0.170044	0.169887	0.169728	0.169587	0.16947	0.16937	0.169282	0.169207	0.169134	0.169029	0.168862	0.168654	0.168464	0.168341	0.168267	0.168192	0.168085	0.167951	0.167807	0.167674	0.16758	0.167526	0.167469	0.167348	0.167144	0.166882	0.166618
Rhizopus microsporus	CCM F-718	0.18143	0.181326	0.181242	0.181175	0.181108	0.18103	0.180947	0.180861	0.180768	0.180666	0.18057	0.180488	0.180411	0.180319	0.180209	0.180094	0.179984	0.179883	0.179782	0.179678	0.17957	0.179462	0.179356	0.179253	0.179149	0.179038	0.178911	0.178773	0.178647	0.178543	0.178435	0.17828	0.178083	0.177906	0.177806	0.177769	0.177729	0.177635	0.177483	0.177305	0.177144	0.177041	0.176991	0.176938	0.176826	0.17663	0.176373	0.17611
Rhizopus microsporus	CCM F-792	0.0971909	0.0970983	0.0970211	0.0969472	0.0968653	0.0967777	0.0966937	0.0966178	0.0965452	0.0964694	0.0963872	0.0962956	0.0961912	0.096077	0.0959652	0.0958624	0.0957586	0.0956345	0.0954843	0.095323	0.0951748	0.0950518	0.0949445	0.0948319	0.0946976	0.0945413	0.0943819	0.094246	0.0941483	0.0940769	0.0939978	0.0938809	0.0937277	0.0935694	0.0934344	0.0933181	0.0931957	0.0930555	0.0929029	0.0927456	0.0925926	0.0924555	0.0923375	0.0922261	0.0921065	0.0919634	0.0917759	0.0915365
Rhizopus microsporus	CCM F-792	0.076327	0.0762973	0.0762714	0.0762299	0.0761538	0.0760419	0.075915	0.0757985	0.0757015	0.0756166	0.0755361	0.0754619	0.0754	0.0753455	0.0752759	0.0751684	0.0750282	0.0748884	0.0747777	0.0746925	0.074608	0.0745078	0.0743937	0.0742732	0.0741528	0.0740399	0.0739434	0.0738624	0.0737831	0.0736873	0.0735679	0.0734322	0.0732924	0.0731583	0.0730307	0.0728967	0.072742	0.0725683	0.072396	0.0722484	0.0721381	0.0720608	0.0719928	0.0719046	0.0717858	0.0716464	0.0714975	0.071346
Rhizopus microsporus	CCM F-792	0.0969824	0.0969062	0.0968371	0.0967576	0.0966578	0.0965462	0.096439	0.0963421	0.0962509	0.0961612	0.0960743	0.095992	0.0959131	0.0958368	0.0957585	0.095666	0.0955482	0.095409	0.0952675	0.0951435	0.0950447	0.0949622	0.094877	0.094776	0.0946604	0.0945358	0.0944035	0.094264	0.0941245	0.0939931	0.0938652	0.0937301	0.0935884	0.0934512	0.0933213	0.0931857	0.093037	0.0928862	0.092746	0.0926155	0.0924966	0.092405	0.0923433	0.0922772	0.0921626	0.0919859	0.0917693	0.0915558
Rhizopus microsporus	CCM F-792	-0.0199383	-0.0199741	-0.0200185	-0.0200646	-0.0201129	-0.0201665	-0.0202163	-0.0202478	-0.020265	-0.0202895	-0.0203341	-0.0203874	-0.0204327	-0.0204709	-0.0205187	-0.0205836	-0.0206534	-0.0207137	-0.0207705	-0.0208426	-0.0209386	-0.0210485	-0.0211576	-0.0212573	-0.0213455	-0.0214231	-0.0214929	-0.0215607	-0.0216357	-0.0217208	-0.0218054	-0.0218801	-0.0219497	-0.0220213	-0.0220906	-0.0221585	-0.0222413	-0.0223464	-0.0224581	-0.0225594	-0.0226556	-0.0227602	-0.022872	-0.0229756	-0.0230619	-0.0231383	-0.0232175	-0.0232992
Rhizopus microsporus	CCM F-792	-0.00840496	-0.00844401	-0.00847366	-0.00849519	-0.00851727	-0.00855301	-0.00860605	-0.00866558	-0.00871628	-0.00874936	-0.00876509	-0.00877362	-0.00879452	-0.00884565	-0.00892844	-0.00902271	-0.00910363	-0.00916563	-0.00922544	-0.00929726	-0.00937311	-0.00943816	-0.00949571	-0.00956347	-0.00965138	-0.00975264	-0.0098521	-0.00993808	-0.0100105	-0.0100807	-0.0101607	-0.0102531	-0.0103477	-0.0104261	-0.0104737	-0.010501	-0.0105425	-0.0106245	-0.0107427	-0.0108702	-0.0109796	-0.0110604	-0.0111266	-0.011203	-0.0112993	-0.0114034	-0.0115006	-0.011587
Rhizopus microsporus	CCM F-792	-0.0147767	-0.0148414	-0.0148921	-0.0149261	-0.0149494	-0.0149713	-0.0149935	-0.0150131	-0.0150333	-0.0150643	-0.015112	-0.0151679	-0.0152164	-0.0152516	-0.0152871	-0.0153434	-0.0154244	-0.015514	-0.0155946	-0.0156621	-0.0157221	-0.0157828	-0.0158527	-0.0159347	-0.0160231	-0.0161067	-0.0161756	-0.0162261	-0.0162644	-0.016307	-0.0163715	-0.0164654	-0.0165802	-0.0166918	-0.016775	-0.016831	-0.0168879	-0.0169637	-0.017048	-0.0171277	-0.0172086	-0.0173013	-0.0174048	-0.0175073	-0.0175977	-0.0176722	-0.0177367	-0.0178043
Rhizopus microsporus	CCM F-792	-0.00478041	-0.00483233	-0.00489223	-0.00495831	-0.00502372	-0.00508191	-0.00512888	-0.00516428	-0.00518889	-0.00520689	-0.00522766	-0.00526469	-0.00532556	-0.00540206	-0.00547527	-0.00553396	-0.0055819	-0.00563051	-0.00568529	-0.00574359	-0.00580346	-0.00587186	-0.00595597	-0.00604921	-0.00613671	-0.00621072	-0.00627288	-0.00632376	-0.00636391	-0.00640559	-0.00646695	-0.00655366	-0.00665243	-0.00674557	-0.006829	-0.00691614	-0.00702104	-0.00713672	-0.0072435	-0.00733315	-0.00741378	-0.00749317	-0.00757183	-0.00764941	-0.00772952	-0.00781552	-0.00790805	-0.00800041
Rhizopus microsporus	CCM F-792	-0.00538089	-0.00544511	-0.00549858	-0.00553912	-0.00557526	-0.00562432	-0.00569592	-0.0057795	-0.00584892	-0.00588085	-0.00587227	-0.00584617	-0.0058357	-0.00586021	-0.00591563	-0.00598712	-0.00606198	-0.00613186	-0.00619837	-0.00627023	-0.00634733	-0.00641543	-0.00646706	-0.00651923	-0.00659782	-0.00670478	-0.00681173	-0.00688577	-0.00692195	-0.00694631	-0.00699338	-0.00708013	-0.00719676	-0.00731646	-0.00741327	-0.00748411	-0.00754751	-0.00762357	-0.00772057	-0.0078356	-0.00795396	-0.00805307	-0.00812167	-0.00817243	-0.0082275	-0.00830034	-0.00839389	-0.00850427
Rhizopus microsporus	CCM F-792	-0.0161963	-0.016212	-0.0162295	-0.0162571	-0.0162982	-0.0163478	-0.0163892	-0.0164101	-0.0164193	-0.016439	-0.0164802	-0.0165356	-0.0165922	-0.0166415	-0.0166811	-0.0167188	-0.0167692	-0.0168424	-0.0169329	-0.0170242	-0.0171039	-0.0171743	-0.0172452	-0.0173191	-0.0173901	-0.0174523	-0.0175056	-0.017553	-0.0176031	-0.0176671	-0.0177468	-0.0178338	-0.0179198	-0.0180021	-0.018078	-0.0181477	-0.0182149	-0.0182797	-0.0183395	-0.018401	-0.0184784	-0.0185748	-0.0186807	-0.0187863	-0.0188855	-0.0189751	-0.0190576	-0.0191373
Rhizopus oryzae	CCM 8075	0.245659	0.245535	0.245429	0.245336	0.245243	0.245137	0.245003	0.244843	0.244676	0.244514	0.244364	0.244225	0.244097	0.243966	0.243816	0.243643	0.243465	0.243311	0.243189	0.243079	0.242951	0.242792	0.242607	0.242405	0.242197	0.241996	0.241813	0.241661	0.241543	0.241441	0.241306	0.241097	0.240831	0.240574	0.240384	0.240258	0.24015	0.240019	0.239848	0.239637	0.239404	0.239197	0.239054	0.238953	0.238825	0.238617	0.238329	0.238011
Rhizopus oryzae	CCM 8075	0.235075	0.234975	0.234885	0.234792	0.234678	0.234542	0.234399	0.234259	0.234121	0.233974	0.233819	0.23366	0.233503	0.233347	0.23319	0.233033	0.232873	0.232707	0.232536	0.232356	0.232167	0.231978	0.231798	0.23163	0.231473	0.231325	0.231174	0.231005	0.230819	0.230629	0.230443	0.230262	0.230098	0.229969	0.229866	0.229753	0.229598	0.229408	0.229217	0.229044	0.228876	0.228699	0.228517	0.228335	0.228141	0.227912	0.227638	0.227343
Rhizopus oryzae	CCM 8075	0.217167	0.217049	0.216954	0.216866	0.216765	0.21664	0.216498	0.216358	0.216232	0.216109	0.215975	0.21583	0.215689	0.215555	0.215422	0.21528	0.215124	0.214955	0.214778	0.214598	0.214421	0.21425	0.214093	0.213955	0.213834	0.213717	0.213587	0.213446	0.213306	0.213168	0.213005	0.212791	0.212537	0.212289	0.212095	0.211957	0.21184	0.211722	0.2116	0.21147	0.21131	0.211125	0.210942	0.210771	0.210591	0.210383	0.210156	0.209931
Rhizopus oryzae	CCM 8075	0.199119	0.198976	0.198828	0.198677	0.198533	0.198409	0.198309	0.198221	0.19812	0.197989	0.197833	0.197674	0.197523	0.197376	0.197231	0.197093	0.196964	0.196839	0.196707	0.196563	0.196399	0.196213	0.196014	0.195824	0.195668	0.195549	0.195442	0.195312	0.19516	0.195008	0.194868	0.194724	0.194565	0.194401	0.194237	0.194059	0.193847	0.193614	0.19339	0.193198	0.193039	0.192915	0.192823	0.192731	0.19259	0.19237	0.192081	0.191766
Rhizopus oryzae	CCM 8075	0.199593	0.199465	0.19935	0.199245	0.199141	0.199022	0.198884	0.198746	0.198626	0.198518	0.198406	0.198286	0.198159	0.198024	0.197878	0.197724	0.197571	0.197423	0.197283	0.197151	0.197022	0.196886	0.196731	0.196558	0.196375	0.196199	0.196036	0.19588	0.195722	0.19556	0.195393	0.195223	0.195057	0.194901	0.194748	0.194575	0.194376	0.194176	0.193993	0.193821	0.193646	0.193483	0.193352	0.193239	0.19309	0.192867	0.192575	0.192262
Rhizopus oryzae	CCM 8075	0.19385	0.193724	0.193608	0.193501	0.193406	0.193317	0.193227	0.19313	0.193016	0.192873	0.1927	0.192509	0.192323	0.19216	0.192021	0.191892	0.191764	0.191636	0.191508	0.191374	0.191224	0.191058	0.19089	0.190732	0.19059	0.190448	0.190289	0.190118	0.18996	0.189826	0.189691	0.189522	0.189318	0.189113	0.188937	0.188786	0.188632	0.188452	0.18825	0.188045	0.187866	0.187735	0.187639	0.187529	0.187364	0.187132	0.186847	0.186543
Rhizopus oryzae	CCM 8075	0.22329	0.223209	0.223094	0.22295	0.222811	0.222688	0.22256	0.222412	0.222255	0.222111	0.221983	0.221857	0.221713	0.22154	0.221348	0.221159	0.220989	0.220841	0.220703	0.22056	0.220403	0.220234	0.220063	0.219898	0.219739	0.219587	0.21944	0.219294	0.219143	0.218979	0.218794	0.218585	0.218367	0.218162	0.217978	0.217804	0.217619	0.217422	0.217227	0.217043	0.216868	0.216697	0.216536	0.216384	0.216214	0.215994	0.215722	0.215434
Rhizopus oryzae	CCM 8075	0.217703	0.217531	0.217389	0.217272	0.217165	0.217053	0.216926	0.216793	0.216667	0.216546	0.216415	0.216268	0.216121	0.215993	0.215878	0.215748	0.215579	0.215379	0.215176	0.214991	0.214821	0.21465	0.214468	0.214285	0.214113	0.213954	0.213798	0.213642	0.213492	0.213344	0.213177	0.212982	0.212776	0.212597	0.212461	0.21234	0.212191	0.211997	0.211765	0.211512	0.211265	0.211059	0.210913	0.210801	0.210671	0.210481	0.210227	0.209944
Rhizopus oryzae	CCM 8075	0.207424	0.207287	0.207148	0.207007	0.206853	0.206692	0.206548	0.206435	0.206332	0.206205	0.206055	0.205918	0.205813	0.205721	0.205611	0.205469	0.205306	0.205137	0.20498	0.204838	0.204696	0.204539	0.204359	0.204171	0.20399	0.203819	0.20364	0.203454	0.203291	0.203166	0.203053	0.202913	0.202743	0.20257	0.202408	0.202248	0.202073	0.201891	0.201721	0.201567	0.201427	0.201299	0.201181	0.201048	0.200861	0.2006	0.200286	0.199979
Rhizopus oryzae	CCM 8076	0.108332	0.108252	0.10818	0.108118	0.108056	0.107984	0.107903	0.107828	0.107764	0.107706	0.107643	0.107574	0.107504	0.107438	0.107378	0.107307	0.107206	0.107071	0.10691	0.106746	0.106603	0.106496	0.106409	0.10631	0.106184	0.106039	0.105901	0.105788	0.105705	0.105634	0.10554	0.105393	0.105202	0.105008	0.104856	0.104739	0.104612	0.104451	0.104279	0.10413	0.104014	0.10392	0.103833	0.103734	0.103607	0.103439	0.103232	0.103012
Rhizopus oryzae	CCM 8076	0.0237588	0.0236991	0.0236213	0.0235407	0.0234802	0.0234468	0.0234272	0.0234008	0.0233543	0.0232893	0.0232227	0.0231703	0.0231286	0.0230765	0.0229946	0.0228821	0.0227588	0.0226504	0.0225663	0.0224917	0.0224032	0.022289	0.0221549	0.0220185	0.021896	0.0217925	0.0217027	0.0216183	0.0215312	0.0214317	0.0213139	0.0211808	0.021038	0.0208948	0.0207661	0.0206649	0.0205856	0.0205073	0.0204125	0.0202989	0.0201762	0.0200546	0.0199326	0.0198058	0.0196764	0.0195485	0.0194203	0.0192957
Rhizopus oryzae	CCM 8076	0.114023	0.113963	0.113887	0.113809	0.113743	0.113683	0.113624	0.113561	0.113493	0.113418	0.113339	0.113264	0.113198	0.113135	0.113055	0.112939	0.112785	0.112614	0.112452	0.112315	0.112201	0.112092	0.111971	0.111834	0.111696	0.111567	0.111447	0.111334	0.111235	0.111153	0.111061	0.110926	0.110742	0.11055	0.110398	0.110301	0.110227	0.110139	0.110019	0.109862	0.109678	0.10949	0.109317	0.109164	0.109024	0.108885	0.108735	0.108572
Rhizopus oryzae	CCM 8076	0.0349424	0.0349274	0.0348874	0.0348257	0.0347541	0.0346744	0.0345841	0.0344926	0.0344165	0.0343646	0.0343329	0.0343087	0.034277	0.0342289	0.0341664	0.0340924	0.0340015	0.0338871	0.0337566	0.0336346	0.033542	0.0334725	0.0333958	0.0332884	0.0331561	0.0330245	0.0329145	0.0328266	0.0327432	0.0326448	0.0325271	0.0323996	0.0322717	0.0321496	0.0320397	0.0319406	0.0318409	0.0317361	0.0316348	0.0315385	0.0314334	0.0313113	0.0311859	0.0310818	0.0310102	0.0309553	0.0308865	0.0307795
Rhizopus oryzae	CCM 8076	0.0361537	0.0361038	0.0360506	0.0359957	0.0359332	0.035852	0.03576	0.0356891	0.0356614	0.0356622	0.0356559	0.0356174	0.0355406	0.0354324	0.0353103	0.0351983	0.035115	0.0350619	0.035024	0.0349808	0.0349179	0.0348298	0.0347215	0.0346081	0.0345046	0.0344131	0.0343256	0.0342362	0.0341435	0.0340451	0.03394	0.0338316	0.0337265	0.0336328	0.0335547	0.0334814	0.0333897	0.0332693	0.0331297	0.0329821	0.032828	0.0326725	0.032533	0.0324241	0.0323413	0.0322629	0.0321672	0.0320501
Rhizopus oryzae	CCM 8076	0.032774	0.0327434	0.0327175	0.0326833	0.032635	0.0325778	0.0325229	0.0324781	0.0324406	0.0324018	0.0323544	0.0322954	0.0322235	0.0321399	0.0320464	0.031946	0.031846	0.0317535	0.0316669	0.0315778	0.0314801	0.031374	0.0312591	0.0311342	0.0310008	0.0308674	0.0307512	0.0306647	0.0305988	0.0305267	0.0304314	0.0303154	0.0301876	0.0300595	0.029947	0.029855	0.0297665	0.0296662	0.0295586	0.0294544	0.0293509	0.0292411	0.0291251	0.0290087	0.0288991	0.0287994	0.0287046	0.0286051
Rhizopus oryzae	CCM 8076	0.0709141	0.0708183	0.0707241	0.0706418	0.0705618	0.070469	0.0703694	0.070288	0.0702378	0.0702031	0.0701583	0.0700917	0.0700073	0.0699136	0.0698111	0.0696925	0.0695543	0.0694037	0.0692548	0.0691191	0.0690005	0.0688918	0.0687798	0.0686577	0.0685275	0.068393	0.0682631	0.0681566	0.0680794	0.0680011	0.0678751	0.0676887	0.0674787	0.0673008	0.0671832	0.0671003	0.0669995	0.0668572	0.066694	0.0665399	0.0664063	0.0662879	0.0661708	0.066037	0.065876	0.0656908	0.0654934	0.0653001
Rhizopus oryzae	CCM 8076	0.143767	0.143711	0.143659	0.14359	0.143488	0.14337	0.14328	0.143249	0.143256	0.143243	0.143172	0.143053	0.14292	0.142805	0.142716	0.14264	0.142555	0.142446	0.142317	0.142183	0.142063	0.14196	0.14186	0.141747	0.141621	0.141494	0.14137	0.141245	0.141117	0.140994	0.140879	0.140765	0.140643	0.140519	0.140402	0.140281	0.140136	0.13997	0.139808	0.139669	0.139553	0.13945	0.139339	0.139186	0.138982	0.13875	0.138528	0.138344
Rhizopus oryzae	CCM 8076	0.0941086	0.0940715	0.0940313	0.0939799	0.0938982	0.093777	0.0936442	0.0935503	0.0935114	0.0934889	0.0934355	0.0933432	0.0932396	0.0931472	0.0930626	0.0929703	0.0928619	0.0927422	0.0926177	0.0924883	0.092349	0.0921953	0.0920319	0.0918776	0.0917538	0.0916586	0.0915641	0.0914468	0.0913094	0.0911659	0.0910183	0.0908585	0.0906892	0.09053	0.0903968	0.0902788	0.090153	0.0900122	0.0898654	0.0897204	0.0895842	0.0894665	0.089359	0.089229	0.0890509	0.0888336	0.0886075	0.0884041
Rhizopus oryzae	CCM 8116	0.224196	0.22411	0.224056	0.224007	0.223936	0.223832	0.223709	0.22359	0.223486	0.223391	0.223299	0.223211	0.223133	0.223059	0.222974	0.222869	0.222748	0.222626	0.222504	0.22237	0.222223	0.222071	0.221922	0.221786	0.221674	0.221586	0.221495	0.22137	0.221211	0.221048	0.220901	0.220762	0.220618	0.220469	0.220319	0.220162	0.219995	0.219824	0.219657	0.219491	0.219337	0.219214	0.219125	0.219037	0.218914	0.21874	0.218519	0.218278
Rhizopus oryzae	CCM 8116	0.251634	0.25151	0.25141	0.251332	0.251259	0.251177	0.251089	0.251005	0.250929	0.250843	0.250729	0.250586	0.250448	0.250342	0.250258	0.250163	0.250038	0.249904	0.249786	0.249681	0.249561	0.249406	0.249221	0.249025	0.248838	0.248676	0.24855	0.248458	0.248368	0.248235	0.248039	0.247802	0.247577	0.247397	0.247267	0.247156	0.247036	0.246897	0.246743	0.246587	0.246446	0.246336	0.246247	0.246141	0.245973	0.245725	0.245415	0.245098
Rhizopus oryzae	CCM 8116	0.233165	0.233087	0.233023	0.232952	0.232854	0.232734	0.232617	0.232515	0.232414	0.232298	0.232172	0.232049	0.231933	0.231811	0.231673	0.231525	0.23139	0.231287	0.231205	0.231116	0.230994	0.23084	0.230669	0.230508	0.230382	0.230289	0.230195	0.230068	0.229919	0.229782	0.229659	0.229513	0.229323	0.229117	0.228941	0.228799	0.228644	0.228449	0.228236	0.22805	0.22792	0.227841	0.22778	0.227682	0.227504	0.227245	0.22694	0.226644
Rhizopus oryzae	CCM 8116	0.199368	0.199269	0.199151	0.19902	0.198895	0.198779	0.198665	0.198549	0.198435	0.198329	0.198233	0.198141	0.198039	0.197914	0.197769	0.197627	0.197507	0.1974	0.197283	0.197143	0.19699	0.196839	0.196689	0.196531	0.196362	0.196194	0.196038	0.195898	0.195776	0.195658	0.195516	0.195332	0.195133	0.194962	0.194837	0.194726	0.194592	0.194432	0.194262	0.194089	0.193922	0.193777	0.193652	0.193519	0.193346	0.193128	0.19288	0.192623
Rhizopus oryzae	CCM 8116	0.173462	0.173316	0.173195	0.173109	0.173027	0.172914	0.172768	0.172621	0.172499	0.172404	0.172331	0.17227	0.172206	0.172116	0.171989	0.171835	0.171675	0.171519	0.171362	0.171198	0.171033	0.170879	0.170734	0.170591	0.170451	0.17033	0.17024	0.17017	0.170097	0.169996	0.169851	0.169658	0.169437	0.16923	0.16907	0.168955	0.168851	0.168719	0.168541	0.168335	0.168152	0.168032	0.167962	0.167879	0.167731	0.167514	0.167258	0.167001
Rhizopus oryzae	CCM 8116	0.15969	0.159587	0.159488	0.159393	0.159294	0.15918	0.15905	0.158913	0.15878	0.158657	0.158548	0.158455	0.158371	0.158282	0.158189	0.158094	0.157993	0.157882	0.157768	0.15766	0.157557	0.157441	0.157302	0.157152	0.157018	0.156909	0.156807	0.156694	0.156575	0.156457	0.156324	0.15615	0.155948	0.155765	0.15564	0.15555	0.155443	0.155288	0.155096	0.154897	0.154725	0.15461	0.154544	0.154476	0.154345	0.154141	0.153902	0.153679
Rhizopus oryzae	CCM 8116	0.0927811	0.0927169	0.0926647	0.0926109	0.0925449	0.0924701	0.0924011	0.0923491	0.0923085	0.0922637	0.0922059	0.0921351	0.0920498	0.091943	0.0918163	0.0916873	0.0915781	0.0914971	0.0914325	0.0913629	0.091276	0.0911799	0.091091	0.0910132	0.0909299	0.090825	0.0907089	0.0906162	0.0905674	0.0905396	0.0904827	0.0903678	0.0902115	0.0900569	0.0899339	0.0898362	0.0897365	0.0896241	0.0895141	0.0894236	0.0893526	0.0892889	0.0892213	0.0891404	0.0890383	0.0889138	0.0887777	0.088646
Rhizopus oryzae	CCM 8116	0.0929353	0.092822	0.0927195	0.0926377	0.0925721	0.0925114	0.0924485	0.092384	0.0923238	0.092272	0.092227	0.0921769	0.0921047	0.092005	0.091896	0.0918063	0.0917457	0.091695	0.0916284	0.0915375	0.0914301	0.0913145	0.0911956	0.0910798	0.0909746	0.0908791	0.0907843	0.0906853	0.0905886	0.0904992	0.0904106	0.0903123	0.090207	0.0901094	0.0900243	0.089936	0.0898304	0.0897165	0.0896111	0.0895142	0.089419	0.0893318	0.0892626	0.0891957	0.0890976	0.0889502	0.0887679	0.0885904
Rhizopus oryzae	CCM 8116	0.0918294	0.0917635	0.0916983	0.0916273	0.0915459	0.0914617	0.0913958	0.0913657	0.0913594	0.09134	0.0912817	0.0911914	0.0910902	0.0909885	0.0908902	0.090804	0.0907341	0.0906703	0.0905986	0.0905158	0.0904256	0.0903245	0.0902064	0.0900794	0.0899657	0.0898806	0.0898144	0.0897455	0.0896643	0.0895734	0.0894711	0.0893507	0.0892189	0.0891017	0.0890165	0.0889443	0.0888493	0.0887237	0.0885947	0.0884923	0.0884243	0.0883776	0.0883323	0.0882701	0.0881797	0.0880527	0.0878833	0.0876852
Rhizopus stolonifer	CCM F-445	0.18112	0.181012	0.180905	0.180791	0.180668	0.18054	0.180416	0.180313	0.180238	0.180173	0.180089	0.179976	0.179845	0.17971	0.179581	0.179464	0.179355	0.179242	0.179111	0.17896	0.178799	0.178638	0.178484	0.178343	0.178211	0.178078	0.17793	0.17777	0.177614	0.177476	0.177341	0.177183	0.177003	0.176825	0.176675	0.176542	0.176397	0.176236	0.176081	0.175938	0.175792	0.175639	0.175495	0.175366	0.175237	0.175082	0.174892	0.174674
Rhizopus stolonifer	CCM F-445	0.185277	0.18521	0.185175	0.185126	0.185016	0.184843	0.184657	0.18451	0.184422	0.184367	0.184301	0.1842	0.184065	0.183909	0.183745	0.183582	0.183423	0.183268	0.183119	0.182974	0.182831	0.182689	0.182546	0.182396	0.18224	0.182089	0.18196	0.181862	0.181786	0.181697	0.181551	0.181333	0.181086	0.180879	0.18074	0.180628	0.180486	0.180302	0.180102	0.179916	0.179766	0.179661	0.179577	0.179466	0.179295	0.179078	0.178845	0.178625
Rhizopus stolonifer	CCM F-445	0.177337	0.177242	0.177113	0.176967	0.176822	0.176696	0.1766	0.176535	0.176486	0.176426	0.176338	0.176224	0.176095	0.175958	0.175817	0.175679	0.17555	0.175429	0.175309	0.175179	0.175042	0.174906	0.17477	0.174623	0.17447	0.174333	0.174225	0.174126	0.174007	0.173856	0.173685	0.173512	0.173339	0.173167	0.172998	0.172848	0.172717	0.172593	0.172459	0.172312	0.172168	0.172042	0.171933	0.171822	0.17168	0.171495	0.171277	0.17105
Rhizopus stolonifer	CCM F-445	0.0666392	0.0665832	0.0665274	0.0664629	0.0663888	0.0663108	0.0662371	0.0661751	0.0661236	0.066074	0.0660185	0.0659569	0.0658927	0.0658252	0.0657522	0.0656749	0.0655977	0.0655187	0.0654257	0.0653116	0.0651896	0.0650843	0.0650058	0.0649425	0.0648722	0.0647779	0.0646624	0.0645514	0.0644719	0.064421	0.0643606	0.0642523	0.0640954	0.0639316	0.06381	0.0637364	0.0636743	0.0635977	0.0635127	0.0634339	0.063365	0.0633007	0.0632237	0.0631106	0.0629577	0.0627879	0.0626244	0.0624758
Rhizopus stolonifer	CCM F-445	0.0564599	0.0564264	0.0563985	0.0563589	0.0563022	0.0562382	0.0561825	0.0561408	0.0560989	0.0560347	0.0559417	0.0558345	0.0557335	0.0556484	0.0555759	0.0555081	0.0554392	0.0553676	0.0552917	0.0552115	0.0551357	0.0550742	0.0550207	0.054955	0.0548621	0.0547451	0.0546196	0.0545027	0.0544036	0.0543167	0.0542283	0.0541292	0.0540214	0.0539146	0.0538197	0.0537344	0.053645	0.0535487	0.0534577	0.0533803	0.0533125	0.0532502	0.0531882	0.0531075	0.0529864	0.0528268	0.0526506	0.0524874
Rhizopus stolonifer	CCM F-445	0.058263	0.0581917	0.0581404	0.0581059	0.0580703	0.0580102	0.0579229	0.057834	0.0577662	0.0577127	0.0576524	0.0575839	0.0575256	0.0574863	0.0574525	0.057404	0.0573341	0.0572529	0.057174	0.0570986	0.0570165	0.0569188	0.0568093	0.0567059	0.0566236	0.0565588	0.0564922	0.0564133	0.0563325	0.0562544	0.0561568	0.056015	0.0558415	0.0556859	0.0555848	0.0555218	0.055455	0.0553723	0.0552846	0.0551915	0.0550879	0.0549923	0.0549296	0.054889	0.0548312	0.0547312	0.0545927	0.0544398
Rhizopus stolonifer	CCM F-445	0.0591125	0.0590695	0.0590383	0.0590007	0.0589444	0.0588678	0.0587836	0.0587116	0.0586587	0.0586095	0.0585473	0.0584762	0.0584131	0.0583631	0.0583116	0.0582393	0.0581406	0.0580264	0.0579107	0.057801	0.0577012	0.0576133	0.0575328	0.0574489	0.0573498	0.0572261	0.0570793	0.0569275	0.0567963	0.0566999	0.0566282	0.0565533	0.0564494	0.0563173	0.0561888	0.0560924	0.0560165	0.0559266	0.0558063	0.0556687	0.0555389	0.055432	0.0553433	0.0552593	0.0551759	0.0550948	0.0550057	0.054889
Rhizopus stolonifer	CCM F-445	0.0805811	0.0805109	0.080454	0.0804113	0.0803623	0.0802856	0.080185	0.0800879	0.0800118	0.079946	0.0798713	0.0797863	0.0797013	0.0796187	0.0795259	0.0794103	0.0792769	0.0791491	0.0790502	0.0789868	0.0789415	0.0788815	0.0787837	0.0786544	0.0785197	0.0783938	0.0782741	0.0781658	0.0780844	0.0780223	0.0779372	0.0777958	0.0776143	0.0774487	0.0773446	0.0772904	0.077232	0.0771384	0.0770236	0.0769134	0.0768168	0.0767315	0.0766508	0.0765581	0.0764342	0.0762694	0.0760639	0.0758342
Rhizopus stolonifer	CCM F-445	0.0740811	0.0740167	0.0739685	0.073914	0.0738384	0.0737454	0.0736508	0.0735707	0.0735095	0.0734556	0.0733934	0.0733193	0.0732404	0.0731648	0.0730947	0.0730272	0.0729572	0.0728789	0.0727867	0.0726811	0.0725749	0.0724822	0.0724036	0.0723259	0.0722365	0.0721306	0.0720141	0.0718998	0.0717987	0.0717087	0.0716176	0.0715143	0.071398	0.0712809	0.0711809	0.0710961	0.0709999	0.0708746	0.0707336	0.0705976	0.0704693	0.0703446	0.0702285	0.0701281	0.0700388	0.0699468	0.0698369	0.0697007
Rhizopus stolonifer	VKM F-399	-0.0527168	-0.0527466	-0.0527734	-0.0527963	-0.0528159	-0.0528326	-0.0528434	-0.0528434	-0.0528339	-0.0528219	-0.0528146	-0.0528156	-0.0528317	-0.0528708	-0.0529314	-0.0529978	-0.0530507	-0.05308	-0.0530913	-0.0531002	-0.0531198	-0.0531532	-0.0531971	-0.0532474	-0.0533017	-0.0533581	-0.0534135	-0.0534659	-0.0535191	-0.0535789	-0.0536444	-0.0537067	-0.0537586	-0.0538003	-0.0538362	-0.0538709	-0.0539054	-0.0539376	-0.0539666	-0.0539976	-0.0540353	-0.0540785	-0.0541266	-0.0541827	-0.0542436	-0.0542949	-0.0543261	-0.054343
Rhizopus stolonifer	VKM F-399	-0.0513068	-0.0513431	-0.0513818	-0.0514172	-0.0514531	-0.051496	-0.0515384	-0.051563	-0.0515654	-0.0515575	-0.0515522	-0.0515528	-0.0515591	-0.0515701	-0.0515848	-0.0516042	-0.0516308	-0.0516642	-0.0517038	-0.0517496	-0.0517984	-0.0518425	-0.051882	-0.0519269	-0.0519841	-0.0520494	-0.0521129	-0.0521708	-0.0522253	-0.052278	-0.0523289	-0.052382	-0.0524439	-0.0525097	-0.0525566	-0.0525671	-0.0525559	-0.0525579	-0.0525956	-0.0526685	-0.0527617	-0.0528578	-0.0529415	-0.0530041	-0.0530469	-0.0530806	-0.053119	-0.0531705
Rhizopus stolonifer	VKM F-399	-0.0542425	-0.0542553	-0.0542744	-0.0542974	-0.0543153	-0.054323	-0.0543247	-0.0543289	-0.054341	-0.0543604	-0.054385	-0.0544123	-0.0544368	-0.0544502	-0.0544523	-0.0544575	-0.0544814	-0.054527	-0.0545854	-0.0546494	-0.0547166	-0.0547835	-0.054843	-0.0548916	-0.0549304	-0.054966	-0.0550051	-0.055048	-0.0550866	-0.0551112	-0.0551234	-0.0551403	-0.0551801	-0.055242	-0.0553031	-0.0553416	-0.0553555	-0.0553583	-0.0553673	-0.0553999	-0.0554599	-0.0555297	-0.0555891	-0.0556398	-0.0557001	-0.0557793	-0.055868	-0.0559483
Rhizopus stolonifer	VKM F-399	-0.0185893	-0.0186486	-0.0187202	-0.0187804	-0.0188217	-0.0188516	-0.0188811	-0.0189135	-0.0189446	-0.0189693	-0.0189888	-0.0190099	-0.0190353	-0.0190604	-0.0190831	-0.0191135	-0.0191642	-0.0192356	-0.0193154	-0.0193886	-0.0194475	-0.0194961	-0.0195465	-0.0196071	-0.0196738	-0.019731	-0.0197655	-0.0197815	-0.0198027	-0.0198532	-0.0199335	-0.0200233	-0.0201057	-0.0201724	-0.020222	-0.0202645	-0.0203186	-0.0203882	-0.0204559	-0.0205072	-0.0205498	-0.0206016	-0.0206684	-0.0207387	-0.0208002	-0.0208576	-0.0209273	-0.0210142
Rhizopus stolonifer	VKM F-399	-0.0283029	-0.028312	-0.0283149	-0.0283154	-0.028325	-0.0283555	-0.0284042	-0.0284567	-0.0285042	-0.0285456	-0.0285778	-0.0285954	-0.0286002	-0.0286019	-0.0286079	-0.0286201	-0.0286398	-0.0286704	-0.0287141	-0.0287703	-0.0288342	-0.0288992	-0.0289613	-0.0290246	-0.0291	-0.029191	-0.0292812	-0.0293466	-0.0293813	-0.0294035	-0.0294335	-0.0294752	-0.0295229	-0.0295726	-0.0296252	-0.029685	-0.0297552	-0.0298298	-0.0298961	-0.0299481	-0.0299916	-0.030035	-0.0300832	-0.0301396	-0.0302052	-0.0302776	-0.0303554	-0.0304392
Rhizopus stolonifer	VKM F-399	-0.0029946	-0.00304879	-0.00308107	-0.00309618	-0.00310785	-0.00312261	-0.00313705	-0.00315216	-0.00317889	-0.00322725	-0.00328958	-0.00334476	-0.00337979	-0.00339916	-0.0034177	-0.00344867	-0.00349659	-0.00355375	-0.00360176	-0.00362615	-0.00363539	-0.00365603	-0.00370479	-0.00376967	-0.00382864	-0.00387785	-0.00392906	-0.00398359	-0.00402996	-0.00406648	-0.0041108	-0.0041792	-0.00426729	-0.00435397	-0.00442341	-0.00447861	-0.0045342	-0.00459798	-0.00466892	-0.004744	-0.00481635	-0.00487467	-0.00491404	-0.00494567	-0.00498969	-0.00506133	-0.00516602	-0.00528878
Rhizopus stolonifer	VKM F-399	-0.00357588	-0.00362209	-0.00364396	-0.00364211	-0.00364253	-0.00367518	-0.00374155	-0.00381232	-0.00385994	-0.00388355	-0.00390161	-0.00392793	-0.00395979	-0.00398693	-0.00400981	-0.00403976	-0.00408459	-0.00414464	-0.00422315	-0.00432373	-0.00443956	-0.00455566	-0.00466032	-0.004742	-0.00479116	-0.00481723	-0.00485168	-0.00491767	-0.00500801	-0.00510196	-0.0051916	-0.00528224	-0.0053746	-0.0054562	-0.00551826	-0.00557771	-0.00566086	-0.00576499	-0.00586088	-0.00593059	-0.00598416	-0.00603808	-0.00610149	-0.00618224	-0.00628237	-0.00638952	-0.00648628	-0.00656345
Rhizopus stolonifer	VKM F-399	-0.0270184	-0.0270641	-0.0271019	-0.0271297	-0.0271642	-0.0272165	-0.0272726	-0.0273096	-0.0273224	-0.0273253	-0.0273332	-0.0273529	-0.0273831	-0.0274195	-0.0274597	-0.0275066	-0.0275638	-0.0276284	-0.0276968	-0.0277659	-0.0278321	-0.0278925	-0.0279477	-0.0280007	-0.0280599	-0.028138	-0.0282367	-0.0283304	-0.0283913	-0.0284282	-0.02848	-0.0285706	-0.0286879	-0.0288002	-0.0288825	-0.0289345	-0.0289755	-0.0290226	-0.0290833	-0.0291629	-0.0292618	-0.0293632	-0.0294447	-0.029508	-0.029578	-0.0296764	-0.0298062	-0.0299541
Rhizopus stolonifer	VKM F-399	-0.0246176	-0.0246199	-0.0246287	-0.0246488	-0.0246794	-0.0247186	-0.0247619	-0.0248015	-0.0248325	-0.0248555	-0.0248773	-0.0249091	-0.024958	-0.0250164	-0.0250667	-0.0250981	-0.0251109	-0.0251159	-0.0251335	-0.0251841	-0.0252683	-0.0253651	-0.0254513	-0.0255221	-0.025591	-0.0256765	-0.025781	-0.0258847	-0.0259658	-0.0260269	-0.0260899	-0.0261683	-0.0262557	-0.0263338	-0.0263905	-0.0264348	-0.0264879	-0.0265574	-0.0266318	-0.0266989	-0.0267582	-0.0268157	-0.0268806	-0.0269649	-0.0270726	-0.0271948	-0.0273179	-0.0274301
Rhizopus stolonifer	VKM F-400	-0.0161214	-0.0161625	-0.0161868	-0.0161955	-0.0162057	-0.0162339	-0.0162805	-0.0163319	-0.0163755	-0.0164075	-0.0164325	-0.0164593	-0.0164987	-0.0165528	-0.0166069	-0.0166419	-0.0166523	-0.0166519	-0.0166599	-0.0166892	-0.0167421	-0.0168107	-0.0168824	-0.0169439	-0.0169883	-0.0170194	-0.0170475	-0.0170779	-0.0171063	-0.0171318	-0.0171663	-0.0172231	-0.0172989	-0.0173734	-0.0174265	-0.0174589	-0.0174862	-0.017521	-0.0175649	-0.0176133	-0.0176578	-0.0176917	-0.0177214	-0.0177649	-0.0178338	-0.017924	-0.0180268	-0.0181329
Rhizopus stolonifer	VKM F-400	-0.0421528	-0.0421795	-0.0421835	-0.0421712	-0.0421598	-0.0421662	-0.0421923	-0.042222	-0.0422389	-0.0422424	-0.0422459	-0.0422623	-0.0422932	-0.0423308	-0.0423685	-0.0424083	-0.0424539	-0.042505	-0.0425558	-0.0425999	-0.042634	-0.0426603	-0.0426887	-0.0427279	-0.0427744	-0.0428159	-0.0428471	-0.0428765	-0.0429141	-0.0429566	-0.0429902	-0.0430085	-0.0430192	-0.0430326	-0.0430507	-0.0430748	-0.0431104	-0.0431614	-0.0432199	-0.0432758	-0.0433257	-0.0433706	-0.0434116	-0.04345	-0.0434885	-0.0435318	-0.043585	-0.043649
Rhizopus stolonifer	VKM F-400	-0.0409802	-0.0410066	-0.0410548	-0.041109	-0.0411535	-0.0411869	-0.0412131	-0.0412289	-0.041232	-0.0412262	-0.0412169	-0.0412086	-0.0412075	-0.0412181	-0.0412388	-0.0412649	-0.0412958	-0.0413305	-0.0413636	-0.0413888	-0.0414108	-0.0414401	-0.041482	-0.0415301	-0.0415772	-0.0416219	-0.0416637	-0.0416956	-0.0417124	-0.0417223	-0.0417445	-0.041793	-0.0418625	-0.0419286	-0.0419647	-0.0419676	-0.0419627	-0.0419767	-0.0420181	-0.0420803	-0.0421504	-0.0422088	-0.0422359	-0.042231	-0.0422205	-0.0422416	-0.0423133	-0.0424229
Rhizopus stolonifer	VKM F-400	-0.0195141	-0.0195271	-0.0195614	-0.0196036	-0.019639	-0.019664	-0.019682	-0.0196948	-0.0197032	-0.0197131	-0.0197346	-0.0197741	-0.0198273	-0.0198807	-0.0199219	-0.0199515	-0.0199818	-0.0200251	-0.0200839	-0.0201471	-0.0201974	-0.0202259	-0.0202391	-0.0202525	-0.0202779	-0.0203169	-0.0203603	-0.020399	-0.020435	-0.0204783	-0.0205314	-0.0205872	-0.0206401	-0.0206903	-0.0207374	-0.0207819	-0.0208276	-0.0208732	-0.0209126	-0.0209491	-0.0209995	-0.0210737	-0.0211612	-0.0212418	-0.0213058	-0.0213555	-0.021398	-0.021439
Rhizopus stolonifer	VKM F-400	-0.0309117	-0.0309436	-0.0309524	-0.0309514	-0.0309522	-0.0309529	-0.0309496	-0.0309514	-0.0309769	-0.0310354	-0.031116	-0.0311968	-0.0312583	-0.0312926	-0.0313047	-0.0313101	-0.0313268	-0.0313633	-0.0314149	-0.0314711	-0.0315251	-0.0315778	-0.0316282	-0.0316684	-0.0316919	-0.0317061	-0.0317255	-0.0317549	-0.0317885	-0.0318218	-0.031856	-0.0318948	-0.0319438	-0.0320087	-0.0320851	-0.0321555	-0.0322053	-0.0322384	-0.0322778	-0.0323441	-0.032432	-0.0325133	-0.032567	-0.032599	-0.0326265	-0.0326595	-0.0327052	-0.0327713
Rhizopus stolonifer	VKM F-400	-0.0164344	-0.0164457	-0.0164735	-0.0165132	-0.0165589	-0.0166078	-0.0166557	-0.0166948	-0.016722	-0.0167405	-0.0167535	-0.0167616	-0.0167725	-0.0168031	-0.0168617	-0.0169349	-0.0169977	-0.0170386	-0.0170691	-0.0171065	-0.0171515	-0.0171919	-0.0172225	-0.0172507	-0.017286	-0.0173342	-0.0173974	-0.017471	-0.0175428	-0.0176011	-0.0176482	-0.0176985	-0.0177622	-0.0178315	-0.0178903	-0.0179364	-0.0179878	-0.0180588	-0.0181443	-0.0182289	-0.0183014	-0.0183587	-0.018402	-0.0184359	-0.0184702	-0.0185166	-0.0185816	-0.0186592
Rhizopus stolonifer	VKM F-400	-0.0288732	-0.0289182	-0.0289607	-0.0289797	-0.0289778	-0.0289748	-0.0289839	-0.0290021	-0.0290245	-0.0290519	-0.0290815	-0.0291069	-0.0291271	-0.029153	-0.029199	-0.0292704	-0.0293556	-0.029432	-0.0294831	-0.0295122	-0.0295365	-0.0295704	-0.0296164	-0.0296672	-0.0297146	-0.0297559	-0.029792	-0.0298199	-0.0298362	-0.0298481	-0.0298732	-0.029924	-0.0299952	-0.0300664	-0.030118	-0.0301469	-0.0301701	-0.0302101	-0.0302782	-0.030365	-0.030445	-0.0304955	-0.0305174	-0.0305307	-0.0305512	-0.0305854	-0.0306399	-0.0307167
Rhizopus stolonifer	VKM F-400	-0.0333066	-0.0333183	-0.0333378	-0.0333622	-0.0333883	-0.0334161	-0.0334459	-0.0334743	-0.0334949	-0.0335029	-0.0335021	-0.0335063	-0.0335275	-0.0335626	-0.0335952	-0.0336149	-0.033629	-0.0336516	-0.0336883	-0.0337305	-0.0337638	-0.0337848	-0.033804	-0.0338356	-0.0338853	-0.0339503	-0.0340222	-0.0340893	-0.0341409	-0.0341764	-0.0342083	-0.0342495	-0.0342996	-0.0343434	-0.0343673	-0.0343792	-0.034402	-0.034446	-0.034501	-0.0345555	-0.0346075	-0.0346545	-0.0346897	-0.0347114	-0.034727	-0.0347486	-0.0347896	-0.0348619
Rhizopus stolonifer	VKM F-400	-0.0153354	-0.0153356	-0.0153467	-0.0153767	-0.0154145	-0.0154454	-0.0154631	-0.0154683	-0.0154699	-0.0154833	-0.0155207	-0.0155823	-0.0156577	-0.0157317	-0.0157924	-0.0158343	-0.0158567	-0.0158623	-0.0158596	-0.0158624	-0.0158818	-0.0159226	-0.0159852	-0.0160657	-0.016153	-0.0162292	-0.016278	-0.0162956	-0.0162943	-0.0162971	-0.0163255	-0.0163893	-0.01648	-0.0165735	-0.0166442	-0.0166836	-0.0167037	-0.0167215	-0.0167482	-0.0167929	-0.0168593	-0.0169357	-0.0169997	-0.0170399	-0.0170673	-0.0171027	-0.0171598	-0.0172355
Umbelopsis isabellina	UBOCC-A-101350	-0.0380485	-0.0380859	-0.0381115	-0.0381376	-0.0381729	-0.0382146	-0.0382476	-0.0382608	-0.0382611	-0.0382707	-0.038302	-0.0383467	-0.0383885	-0.0384231	-0.038462	-0.0385175	-0.0385922	-0.0386769	-0.0387603	-0.0388352	-0.0388956	-0.0389379	-0.0389651	-0.038987	-0.0390144	-0.0390536	-0.0391029	-0.039156	-0.0392066	-0.0392545	-0.039306	-0.0393692	-0.0394467	-0.0395292	-0.0396005	-0.0396521	-0.0396908	-0.0397258	-0.0397586	-0.0397879	-0.0398155	-0.039846	-0.039885	-0.0399387	-0.0400066	-0.0400768	-0.0401333	-0.0401668
Umbelopsis isabellina	UBOCC-A-101350	-0.0344038	-0.0344429	-0.034479	-0.034508	-0.0345298	-0.0345554	-0.0345954	-0.0346448	-0.0346875	-0.0347161	-0.0347389	-0.0347679	-0.0348074	-0.0348563	-0.0349139	-0.0349791	-0.0350461	-0.035107	-0.0351573	-0.0351978	-0.0352334	-0.0352742	-0.0353288	-0.0353937	-0.0354521	-0.0354909	-0.0355114	-0.0355262	-0.0355508	-0.0355992	-0.0356741	-0.0357594	-0.0358318	-0.0358781	-0.0359	-0.0359121	-0.0359351	-0.0359854	-0.0360637	-0.0361533	-0.03623	-0.0362795	-0.0363061	-0.0363264	-0.0363516	-0.0363857	-0.0364337	-0.0365008
Umbelopsis isabellina	UBOCC-A-101350	-0.0381932	-0.0382214	-0.0382796	-0.0383648	-0.0384539	-0.03852	-0.0385525	-0.0385641	-0.038574	-0.038589	-0.0386024	-0.0386115	-0.0386267	-0.0386611	-0.0387175	-0.0387905	-0.0388713	-0.0389515	-0.0390258	-0.0390954	-0.0391623	-0.0392238	-0.0392733	-0.0393063	-0.0393247	-0.0393364	-0.0393561	-0.0393963	-0.039458	-0.0395265	-0.0395845	-0.0396269	-0.0396621	-0.0397021	-0.0397526	-0.0398114	-0.0398702	-0.0399212	-0.0399641	-0.0400063	-0.0400497	-0.0400869	-0.0401125	-0.040133	-0.0401591	-0.0401986	-0.040254	-0.0403227
Umbelopsis isabellina	UBOCC-A-101350	-0.0328196	-0.0328637	-0.0329106	-0.0329659	-0.0330336	-0.0331092	-0.0331773	-0.0332211	-0.0332402	-0.033254	-0.0332826	-0.0333286	-0.0333821	-0.0334367	-0.0334964	-0.0335677	-0.0336502	-0.0337369	-0.0338212	-0.0339009	-0.0339745	-0.0340367	-0.034081	-0.0341088	-0.034136	-0.0341812	-0.034246	-0.0343127	-0.0343664	-0.0344096	-0.0344564	-0.0345179	-0.034598	-0.034693	-0.0347894	-0.0348721	-0.0349349	-0.034979	-0.0350071	-0.0350276	-0.0350549	-0.0351003	-0.0351613	-0.0352262	-0.0352834	-0.0353315	-0.0353795	-0.0354396
Umbelopsis isabellina	UBOCC-A-101350	-0.0393609	-0.0394285	-0.0394884	-0.0395412	-0.0395919	-0.0396439	-0.0396929	-0.0397278	-0.039742	-0.0397425	-0.0397481	-0.0397783	-0.0398403	-0.0399249	-0.0400145	-0.0400957	-0.0401664	-0.0402285	-0.040283	-0.0403322	-0.040382	-0.0404403	-0.04051	-0.0405856	-0.0406547	-0.0407099	-0.0407575	-0.0408115	-0.0408763	-0.0409395	-0.0409877	-0.0410227	-0.0410622	-0.0411204	-0.0411942	-0.0412708	-0.0413418	-0.0414055	-0.0414596	-0.0415025	-0.0415401	-0.0415835	-0.0416369	-0.0416958	-0.0417527	-0.0418044	-0.0418487	-0.0418851
Umbelopsis isabellina	UBOCC-A-101350	-0.0394699	-0.0395102	-0.0395562	-0.0396108	-0.0396682	-0.0397188	-0.0397515	-0.0397601	-0.0397524	-0.0397487	-0.0397673	-0.0398149	-0.0398876	-0.0399745	-0.0400615	-0.0401399	-0.0402083	-0.0402672	-0.0403168	-0.0403591	-0.0403978	-0.0404376	-0.0404854	-0.0405462	-0.040619	-0.040699	-0.0407859	-0.0408803	-0.0409714	-0.0410393	-0.0410734	-0.0410867	-0.0411065	-0.0411489	-0.0412041	-0.0412516	-0.0412874	-0.0413269	-0.0413805	-0.0414479	-0.0415264	-0.0416159	-0.0417083	-0.0417872	-0.0418401	-0.0418682	-0.0418869	-0.041923
Umbelopsis isabellina	UBOCC-A-101350	-0.0373064	-0.0373677	-0.0374254	-0.0374769	-0.0375258	-0.0375762	-0.03762	-0.0376413	-0.0376376	-0.0376268	-0.0376338	-0.0376715	-0.0377364	-0.037815	-0.0378898	-0.0379484	-0.0379913	-0.0380316	-0.038084	-0.0381518	-0.0382242	-0.0382892	-0.0383424	-0.0383862	-0.0384268	-0.0384729	-0.0385291	-0.038588	-0.0386366	-0.0386705	-0.0386986	-0.0387344	-0.0387858	-0.0388502	-0.0389176	-0.0389803	-0.0390401	-0.0390994	-0.0391569	-0.0392133	-0.0392735	-0.0393355	-0.0393895	-0.039434	-0.0394775	-0.0395238	-0.0395692	-0.039615
Umbelopsis isabellina	UBOCC-A-101350	-0.0380704	-0.0381238	-0.0381802	-0.0382392	-0.0383008	-0.0383602	-0.0384096	-0.0384446	-0.0384684	-0.0384883	-0.038511	-0.0385394	-0.0385702	-0.0385992	-0.038628	-0.0386648	-0.038716	-0.0387818	-0.0388598	-0.0389449	-0.0390292	-0.0391066	-0.039179	-0.0392523	-0.0393272	-0.039398	-0.0394575	-0.0395016	-0.0395309	-0.0395498	-0.0395651	-0.0395849	-0.0396148	-0.0396528	-0.0396909	-0.039729	-0.0397799	-0.0398528	-0.0399421	-0.0400364	-0.0401271	-0.0402039	-0.0402536	-0.0402726	-0.0402732	-0.0402749	-0.0402922	-0.0403346
Umbelopsis isabellina	UBOCC-A-101350	-0.0357521	-0.0358265	-0.0358883	-0.0359173	-0.0359256	-0.0359402	-0.0359693	-0.0359977	-0.0360158	-0.0360342	-0.0360653	-0.0361053	-0.0361397	-0.0361622	-0.0361832	-0.0362203	-0.0362814	-0.0363576	-0.0364365	-0.0365144	-0.0365911	-0.0366563	-0.0366974	-0.0367147	-0.0367229	-0.0367387	-0.0367695	-0.0368138	-0.0368678	-0.0369314	-0.0370076	-0.0370964	-0.0371899	-0.0372749	-0.0373404	-0.0373842	-0.0374135	-0.0374388	-0.0374707	-0.0375143	-0.0375635	-0.0376079	-0.0376477	-0.037695	-0.0377538	-0.0378139	-0.0378638	-0.0379017
Umbelopsis isabellina	UBOCC-A-101351	-0.0464281	-0.0464556	-0.0464803	-0.046513	-0.0465638	-0.0466289	-0.0466879	-0.0467227	-0.0467349	-0.0467385	-0.0467383	-0.0467324	-0.0467303	-0.0467508	-0.0467986	-0.0468532	-0.0468908	-0.0469129	-0.0469437	-0.0470033	-0.0470863	-0.0471692	-0.0472288	-0.0472551	-0.0472563	-0.0472568	-0.0472779	-0.0473195	-0.0473669	-0.0474109	-0.0474513	-0.0474899	-0.0475303	-0.0475776	-0.0476297	-0.0476758	-0.0477084	-0.0477326	-0.0477597	-0.047801	-0.0478612	-0.0479314	-0.0479908	-0.0480234	-0.048031	-0.0480292	-0.0480363	-0.0480642
Umbelopsis isabellina	UBOCC-A-101351	-0.0408789	-0.0408893	-0.0408919	-0.0409133	-0.0409621	-0.0410225	-0.041066	-0.0410741	-0.0410524	-0.0410268	-0.0410208	-0.0410379	-0.0410679	-0.041106	-0.0411593	-0.0412321	-0.0413083	-0.041363	-0.0413898	-0.0414083	-0.0414376	-0.0414734	-0.0414989	-0.0415087	-0.0415123	-0.0415197	-0.0415329	-0.0415518	-0.0415806	-0.0416244	-0.0416821	-0.041749	-0.0418207	-0.0418884	-0.0419376	-0.0419636	-0.0419822	-0.0420131	-0.0420595	-0.0421074	-0.0421445	-0.0421721	-0.0422004	-0.0422348	-0.0422698	-0.0422973	-0.0423157	-0.0423295
Umbelopsis isabellina	UBOCC-A-101351	-0.0385463	-0.0385766	-0.0386044	-0.0386305	-0.0386592	-0.0386957	-0.0387372	-0.0387698	-0.0387825	-0.0387833	-0.0387948	-0.0388306	-0.0388816	-0.0389271	-0.0389622	-0.0390018	-0.0390598	-0.0391314	-0.0392021	-0.039262	-0.0393086	-0.0393431	-0.0393732	-0.0394072	-0.0394437	-0.0394732	-0.0394923	-0.0395105	-0.0395419	-0.0395939	-0.0396631	-0.0397379	-0.0398063	-0.0398595	-0.0398954	-0.0399181	-0.039938	-0.0399661	-0.0400099	-0.040068	-0.040128	-0.040175	-0.040208	-0.0402406	-0.0402809	-0.0403184	-0.0403395	-0.0403444
Umbelopsis isabellina	UBOCC-A-101351	-0.0496242	-0.0496523	-0.0496804	-0.0497093	-0.0497337	-0.0497502	-0.049759	-0.0497586	-0.0497473	-0.0497321	-0.0497295	-0.0497511	-0.0497919	-0.049842	-0.0499013	-0.0499718	-0.0500425	-0.0500962	-0.0501308	-0.0501588	-0.0501879	-0.0502143	-0.0502349	-0.0502544	-0.0502812	-0.0503207	-0.0503693	-0.0504139	-0.0504457	-0.0504744	-0.0505195	-0.0505879	-0.0506662	-0.0507322	-0.0507686	-0.0507761	-0.050773	-0.0507817	-0.0508151	-0.0508723	-0.0509378	-0.0509886	-0.0510131	-0.051024	-0.0510432	-0.0510778	-0.0511212	-0.0511671
Umbelopsis isabellina	UBOCC-A-101351	-0.055425	-0.0554482	-0.0554741	-0.0555047	-0.0555387	-0.0555735	-0.0556057	-0.0556312	-0.05565	-0.0556661	-0.0556837	-0.0557067	-0.0557397	-0.055784	-0.0558324	-0.0558746	-0.0559113	-0.0559542	-0.0560105	-0.0560712	-0.0561183	-0.0561431	-0.056154	-0.0561692	-0.0562044	-0.0562599	-0.0563196	-0.0563669	-0.0564016	-0.0564368	-0.0564818	-0.0565374	-0.0566012	-0.0566666	-0.05672	-0.0567524	-0.0567715	-0.0567933	-0.0568242	-0.0568585	-0.0568905	-0.0569234	-0.0569688	-0.0570317	-0.057102	-0.0571625	-0.0572049	-0.0572315
Umbelopsis isabellina	UBOCC-A-101351	-0.0443382	-0.0443977	-0.0444688	-0.0445247	-0.044553	-0.0445697	-0.0445971	-0.0446352	-0.0446657	-0.044681	-0.0446919	-0.0447105	-0.0447327	-0.0447492	-0.0447621	-0.0447861	-0.0448296	-0.0448849	-0.0449365	-0.0449741	-0.0449979	-0.045016	-0.0450394	-0.0450773	-0.0451302	-0.0451877	-0.0452353	-0.0452651	-0.0452849	-0.0453135	-0.0453613	-0.0454192	-0.0454683	-0.0454997	-0.0455204	-0.0455427	-0.0455703	-0.0455953	-0.0456093	-0.045617	-0.0456343	-0.045671	-0.0457207	-0.04577	-0.0458132	-0.0458548	-0.0458987	-0.045941
Umbelopsis isabellina	UBOCC-A-101351	-0.0431117	-0.0431276	-0.0431557	-0.0432014	-0.0432606	-0.0433222	-0.0433762	-0.0434177	-0.0434446	-0.0434567	-0.0434599	-0.0434664	-0.0434842	-0.04351	-0.0435389	-0.043576	-0.0436292	-0.0436947	-0.0437575	-0.0438062	-0.0438451	-0.0438886	-0.043947	-0.0440176	-0.0440871	-0.0441444	-0.0441874	-0.0442217	-0.0442513	-0.0442793	-0.0443099	-0.0443482	-0.0443967	-0.0444535	-0.0445158	-0.0445808	-0.0446426	-0.0446934	-0.0447321	-0.0447687	-0.0448142	-0.0448688	-0.0449243	-0.0449749	-0.0450208	-0.0450629	-0.0451	-0.0451283
Umbelopsis isabellina	UBOCC-A-101351	-0.0448893	-0.0449211	-0.0449638	-0.0450146	-0.0450662	-0.0451139	-0.0451516	-0.0451697	-0.0451655	-0.0451562	-0.0451698	-0.0452204	-0.0452967	-0.0453744	-0.0454368	-0.0454833	-0.0455217	-0.045558	-0.0455955	-0.0456376	-0.045689	-0.0457519	-0.0458233	-0.045894	-0.0459521	-0.0459906	-0.0460164	-0.0460446	-0.0460844	-0.0461345	-0.0461914	-0.0462546	-0.0463207	-0.0463791	-0.0464202	-0.0464468	-0.0464702	-0.0464975	-0.0465321	-0.046576	-0.0466248	-0.0466642	-0.0466843	-0.0466997	-0.046739	-0.0468184	-0.0469314	-0.0470549
Umbelopsis isabellina	UBOCC-A-101351	-0.0422768	-0.0423003	-0.0423524	-0.0424262	-0.0425057	-0.0425727	-0.0426156	-0.0426329	-0.0426322	-0.0426254	-0.0426232	-0.0426287	-0.0426406	-0.0426611	-0.0426973	-0.0427531	-0.0428235	-0.0428976	-0.0429684	-0.0430365	-0.0431062	-0.0431777	-0.0432418	-0.0432884	-0.0433176	-0.0433423	-0.0433766	-0.0434213	-0.0434638	-0.0434956	-0.0435219	-0.043557	-0.043606	-0.0436615	-0.043718	-0.0437803	-0.0438518	-0.0439217	-0.0439784	-0.0440248	-0.0440709	-0.0441137	-0.0441422	-0.0441577	-0.0441815	-0.0442391	-0.0443363	-0.0444498
Umbelopsis isabellina	VKM F-525	-0.0266233	-0.0266444	-0.0266676	-0.0266941	-0.0267193	-0.0267401	-0.0267578	-0.0267726	-0.0267834	-0.0267915	-0.0268003	-0.0268078	-0.0268081	-0.0268004	-0.0267906	-0.0267869	-0.0267948	-0.0268209	-0.0268692	-0.0269339	-0.0269978	-0.0270442	-0.0270677	-0.0270728	-0.0270674	-0.0270594	-0.0270546	-0.0270552	-0.0270603	-0.0270699	-0.0270868	-0.0271154	-0.0271584	-0.0272084	-0.0272466	-0.0272589	-0.0272587	-0.0272746	-0.0273164	-0.0273637	-0.0273898	-0.0273892	-0.027377	-0.0273668	-0.0273626	-0.0273669	-0.0273864	-0.0274243
Umbelopsis isabellina	VKM F-525	-0.0480934	-0.048121	-0.0481594	-0.0482079	-0.04826	-0.0483054	-0.0483294	-0.0483213	-0.0482884	-0.0482577	-0.0482555	-0.0482863	-0.0483328	-0.0483732	-0.0483982	-0.0484132	-0.0484287	-0.0484515	-0.0484785	-0.0485028	-0.0485219	-0.048541	-0.0485636	-0.0485861	-0.0486014	-0.0486102	-0.0486224	-0.0486457	-0.0486775	-0.0487095	-0.0487378	-0.0487677	-0.0488076	-0.0488585	-0.0489107	-0.0489543	-0.0489904	-0.0490239	-0.0490519	-0.049067	-0.0490703	-0.0490734	-0.0490846	-0.0490984	-0.0491027	-0.0490937	-0.0490828	-0.0490901
Umbelopsis isabellina	VKM F-525	-0.0345957	-0.034625	-0.0346609	-0.0347059	-0.0347515	-0.0347829	-0.0347932	-0.0347922	-0.0347961	-0.0348113	-0.0348275	-0.0348341	-0.034833	-0.0348375	-0.0348586	-0.0348967	-0.034944	-0.0349895	-0.0350243	-0.035046	-0.0350598	-0.0350767	-0.0351043	-0.0351373	-0.0351603	-0.0351641	-0.0351587	-0.0351683	-0.0352091	-0.0352729	-0.0353358	-0.0353804	-0.0354087	-0.0354353	-0.0354707	-0.0355152	-0.0355634	-0.0356129	-0.0356641	-0.0357146	-0.0357568	-0.0357843	-0.0357963	-0.0357971	-0.0357889	-0.0357714	-0.0357468	-0.0357262
Umbelopsis isabellina	VKM F-525	-0.0602639	-0.0603169	-0.060355	-0.0603777	-0.0604004	-0.060434	-0.0604701	-0.0604888	-0.0604828	-0.0604656	-0.0604584	-0.0604716	-0.0605024	-0.0605415	-0.0605776	-0.0606039	-0.060622	-0.0606422	-0.0606738	-0.0607178	-0.0607681	-0.0608177	-0.0608615	-0.0608947	-0.0609151	-0.0609293	-0.0609495	-0.0609845	-0.0610352	-0.0610936	-0.0611434	-0.0611732	-0.0611887	-0.0612095	-0.0612457	-0.0612889	-0.0613271	-0.0613573	-0.0613815	-0.0614004	-0.0614181	-0.0614441	-0.061484	-0.0615278	-0.061553	-0.0615434	-0.0615036	-0.0614594
Umbelopsis isabellina	VKM F-525	-0.065448	-0.0655022	-0.0655537	-0.0656013	-0.0656479	-0.0656904	-0.0657157	-0.065709	-0.065672	-0.0656262	-0.0655995	-0.065608	-0.0656484	-0.065701	-0.0657447	-0.0657731	-0.0657989	-0.0658377	-0.0658929	-0.0659529	-0.0660047	-0.066041	-0.0660622	-0.0660714	-0.0660727	-0.0660709	-0.0660757	-0.0661017	-0.0661575	-0.0662295	-0.0662876	-0.0663154	-0.066327	-0.0663482	-0.0663843	-0.0664175	-0.0664353	-0.0664486	-0.066475	-0.0665177	-0.0665667	-0.0666128	-0.0666526	-0.0666792	-0.0666812	-0.0666561	-0.0666182	-0.0665916
Umbelopsis isabellina	VKM F-525	-0.0710761	-0.0711105	-0.0711491	-0.0711982	-0.0712572	-0.071313	-0.0713445	-0.0713409	-0.0713118	-0.0712801	-0.0712631	-0.0712639	-0.0712797	-0.0713077	-0.0713401	-0.0713663	-0.0713869	-0.0714181	-0.0714749	-0.0715537	-0.0716333	-0.0716891	-0.0717069	-0.0716923	-0.0716708	-0.0716723	-0.0717051	-0.0717512	-0.0717882	-0.0718061	-0.0718083	-0.0718089	-0.071831	-0.0718897	-0.0719684	-0.0720278	-0.0720476	-0.0720458	-0.0720503	-0.0720715	-0.0721053	-0.0721505	-0.0722044	-0.0722488	-0.0722612	-0.0722398	-0.0722074	-0.0721909
Umbelopsis isabellina	VKM F-525	-0.031267	-0.0312755	-0.0313241	-0.0314062	-0.0314911	-0.0315509	-0.0315764	-0.0315723	-0.0315489	-0.0315205	-0.0315006	-0.0314982	-0.0315164	-0.0315511	-0.0315938	-0.0316403	-0.0316907	-0.0317419	-0.0317838	-0.0318109	-0.0318293	-0.0318479	-0.0318658	-0.0318738	-0.0318668	-0.0318546	-0.0318616	-0.0319045	-0.0319762	-0.032053	-0.0321193	-0.0321748	-0.0322209	-0.032251	-0.0322611	-0.0322609	-0.032267	-0.0322891	-0.032327	-0.0323736	-0.0324168	-0.0324466	-0.0324651	-0.0324849	-0.03251	-0.0325325	-0.0325465	-0.0325587
Umbelopsis isabellina	VKM F-525	-0.0448022	-0.0448474	-0.04489	-0.0449284	-0.0449631	-0.044998	-0.045038	-0.0450815	-0.0451173	-0.0451323	-0.0451255	-0.0451153	-0.0451264	-0.045167	-0.0452181	-0.0452541	-0.0452675	-0.0452723	-0.0452874	-0.0453208	-0.0453649	-0.0454038	-0.0454259	-0.0454352	-0.0454517	-0.0454938	-0.0455607	-0.0456349	-0.0456995	-0.0457467	-0.0457761	-0.0457944	-0.0458157	-0.0458536	-0.0459102	-0.0459759	-0.0460382	-0.0460865	-0.046113	-0.0461212	-0.0461275	-0.0461469	-0.046175	-0.0461951	-0.046199	-0.0461956	-0.0461956	-0.0462037
Umbelopsis isabellina	VKM F-525	-0.0368333	-0.0368752	-0.0369155	-0.0369476	-0.0369751	-0.0370012	-0.0370193	-0.0370237	-0.0370193	-0.0370159	-0.037016	-0.0370193	-0.0370318	-0.0370612	-0.0371011	-0.0371385	-0.037175	-0.0372298	-0.0373169	-0.0374209	-0.0375047	-0.0375381	-0.0375192	-0.037473	-0.0374335	-0.0374246	-0.0374515	-0.0375048	-0.0375704	-0.0376362	-0.0376934	-0.0377431	-0.0377962	-0.0378597	-0.0379257	-0.037979	-0.0380151	-0.0380399	-0.0380584	-0.0380707	-0.0380806	-0.0380955	-0.0381182	-0.038142	-0.0381588	-0.0381688	-0.0381792	-0.0381956
Umbelopsis ramanniana	CCM F-622	-0.0203242	-0.0203381	-0.0203683	-0.02041	-0.0204592	-0.0205138	-0.020564	-0.0205956	-0.0206034	-0.0205992	-0.020601	-0.020621	-0.0206572	-0.0206958	-0.020724	-0.0207408	-0.0207571	-0.0207838	-0.0208244	-0.0208753	-0.0209303	-0.0209847	-0.0210361	-0.0210846	-0.0211332	-0.0211871	-0.0212467	-0.0213026	-0.0213408	-0.0213597	-0.0213755	-0.0214078	-0.0214595	-0.0215155	-0.0215599	-0.0215928	-0.0216252	-0.0216614	-0.0216961	-0.0217279	-0.0217645	-0.0218132	-0.0218699	-0.021923	-0.0219643	-0.0219973	-0.0220353	-0.0220887
Umbelopsis ramanniana	CCM F-622	-0.0193772	-0.0194027	-0.0194168	-0.0194313	-0.0194599	-0.0195063	-0.0195594	-0.0196038	-0.0196309	-0.0196389	-0.0196314	-0.0196207	-0.0196276	-0.0196665	-0.0197287	-0.0197905	-0.0198372	-0.0198775	-0.0199275	-0.0199884	-0.0200453	-0.0200884	-0.020127	-0.020173	-0.0202227	-0.0202629	-0.0202888	-0.0203102	-0.0203394	-0.020381	-0.0204326	-0.0204896	-0.0205496	-0.0206117	-0.0206752	-0.0207406	-0.0208067	-0.0208664	-0.0209054	-0.0209174	-0.0209145	-0.0209194	-0.0209476	-0.0209982	-0.021061	-0.0211279	-0.0211957	-0.0212622
Umbelopsis ramanniana	CCM F-622	-0.0348032	-0.03486	-0.0349092	-0.0349532	-0.0349908	-0.0350132	-0.0350143	-0.0350044	-0.0350052	-0.0350242	-0.0350436	-0.0350462	-0.0350437	-0.0350654	-0.0351261	-0.0352157	-0.0353127	-0.0353963	-0.0354562	-0.0354993	-0.035542	-0.0355906	-0.0356356	-0.0356669	-0.0356919	-0.0357296	-0.0357922	-0.0358722	-0.0359502	-0.0360101	-0.0360465	-0.0360718	-0.0361117	-0.0361824	-0.0362688	-0.0363384	-0.0363799	-0.0364098	-0.0364404	-0.0364681	-0.0364928	-0.0365285	-0.0365832	-0.0366407	-0.0366724	-0.0366667	-0.0366411	-0.0366306
Umbelopsis ramanniana	CCM F-622	-0.0308543	-0.0309018	-0.0309501	-0.0309953	-0.0310285	-0.031047	-0.031059	-0.031075	-0.0310978	-0.0311204	-0.0311385	-0.0311612	-0.0312018	-0.0312574	-0.0313082	-0.0313414	-0.0313635	-0.0313863	-0.0314142	-0.0314497	-0.0314988	-0.0315599	-0.0316202	-0.0316716	-0.0317206	-0.0317762	-0.031835	-0.0318863	-0.0319265	-0.0319569	-0.0319762	-0.0319886	-0.0320101	-0.0320562	-0.0321231	-0.0321898	-0.0322412	-0.0322797	-0.0323159	-0.0323534	-0.0323847	-0.0324009	-0.0324062	-0.0324176	-0.0324486	-0.0324997	-0.0325622	-0.0326261
Umbelopsis ramanniana	CCM F-622	-0.0246188	-0.0246607	-0.0247098	-0.0247648	-0.0248135	-0.0248425	-0.0248481	-0.0248392	-0.0248287	-0.0248245	-0.0248266	-0.0248336	-0.0248479	-0.0248729	-0.0249079	-0.0249476	-0.0249853	-0.0250196	-0.0250588	-0.0251128	-0.025181	-0.0252516	-0.0253131	-0.0253615	-0.0253985	-0.0254275	-0.0254509	-0.0254701	-0.0254914	-0.0255285	-0.0255908	-0.0256716	-0.0257513	-0.0258121	-0.025851	-0.025883	-0.0259283	-0.0259947	-0.0260711	-0.0261392	-0.0261887	-0.026222	-0.026246	-0.0262619	-0.0262664	-0.0262637	-0.0262747	-0.0263207
Umbelopsis ramanniana	CCM F-622	-0.0328256	-0.0328411	-0.032845	-0.03285	-0.0328683	-0.0329037	-0.0329481	-0.0329905	-0.0330286	-0.0330649	-0.0330952	-0.0331139	-0.033125	-0.0331404	-0.0331688	-0.0332102	-0.0332619	-0.0333207	-0.0333804	-0.0334352	-0.0334858	-0.0335404	-0.0336054	-0.0336768	-0.0337411	-0.0337883	-0.0338209	-0.0338515	-0.0338894	-0.0339357	-0.0339864	-0.0340385	-0.0340911	-0.0341411	-0.0341848	-0.034224	-0.0342645	-0.0343033	-0.0343272	-0.0343323	-0.0343382	-0.034374	-0.0344464	-0.0345291	-0.034589	-0.0346167	-0.0346282	-0.034643
Umbelopsis ramanniana	CCM F-622	-0.0232147	-0.0232724	-0.023305	-0.0233119	-0.023304	-0.0233018	-0.0233211	-0.0233577	-0.0233949	-0.023419	-0.0234304	-0.0234376	-0.0234481	-0.0234683	-0.0235065	-0.0235678	-0.0236473	-0.0237291	-0.0237961	-0.0238408	-0.0238679	-0.0238906	-0.0239215	-0.0239627	-0.0240072	-0.0240462	-0.0240785	-0.0241098	-0.0241485	-0.0241997	-0.0242644	-0.02434	-0.0244181	-0.0244842	-0.0245291	-0.0245631	-0.0246076	-0.0246669	-0.024724	-0.0247661	-0.0247972	-0.0248241	-0.0248481	-0.0248724	-0.0249052	-0.0249528	-0.0250169	-0.0250957
Umbelopsis ramanniana	CCM F-622	-0.0197696	-0.0198138	-0.0198549	-0.0198963	-0.0199409	-0.0199907	-0.0200397	-0.0200731	-0.0200869	-0.0200991	-0.0201303	-0.0201795	-0.0202302	-0.0202753	-0.0203242	-0.0203877	-0.0204646	-0.0205444	-0.0206154	-0.0206708	-0.0207136	-0.0207584	-0.0208208	-0.0208999	-0.0209775	-0.0210374	-0.0210848	-0.0211393	-0.0212162	-0.0213135	-0.021413	-0.0214982	-0.021567	-0.0216318	-0.0217015	-0.0217724	-0.0218388	-0.0219067	-0.0219871	-0.022078	-0.0221573	-0.0222049	-0.0222309	-0.0222704	-0.0223461	-0.0224467	-0.0225447	-0.0226227
Umbelopsis ramanniana	CCM F-622	-0.0227713	-0.0228671	-0.022951	-0.0230134	-0.0230503	-0.0230619	-0.0230552	-0.0230457	-0.0230496	-0.0230729	-0.0231079	-0.0231413	-0.0231656	-0.023183	-0.0232014	-0.0232306	-0.023276	-0.0233366	-0.0234058	-0.0234716	-0.0235215	-0.023554	-0.0235839	-0.0236287	-0.0236912	-0.0237611	-0.0238306	-0.0238992	-0.0239653	-0.0240225	-0.0240693	-0.0241111	-0.0241531	-0.0241942	-0.0242319	-0.0242708	-0.0243207	-0.0243866	-0.0244647	-0.0245466	-0.0246239	-0.0246903	-0.0247432	-0.0247843	-0.0248182	-0.0248521	-0.0248989	-0.0249702
Umbelopsis ramanniana	VKM F-502	-0.0383047	-0.0383132	-0.0383219	-0.0383464	-0.0383851	-0.0384229	-0.0384444	-0.038443	-0.038426	-0.0384095	-0.0384092	-0.0384307	-0.0384675	-0.0385046	-0.0385309	-0.0385522	-0.0385828	-0.0386276	-0.0386761	-0.0387177	-0.0387524	-0.038784	-0.0388111	-0.0388288	-0.0388391	-0.0388522	-0.0388727	-0.0388933	-0.0389068	-0.038922	-0.0389558	-0.0390137	-0.0390872	-0.0391643	-0.0392323	-0.039281	-0.0393109	-0.0393327	-0.0393541	-0.0393699	-0.0393734	-0.0393722	-0.0393843	-0.0394164	-0.039455	-0.0394857	-0.0395095	-0.0395404
Umbelopsis ramanniana	VKM F-502	-0.0408723	-0.0409354	-0.0410027	-0.0410579	-0.0410901	-0.0411032	-0.0411084	-0.0411125	-0.0411149	-0.041114	-0.0411142	-0.0411237	-0.0411448	-0.0411667	-0.0411779	-0.0411835	-0.0412039	-0.041252	-0.0413198	-0.0413892	-0.0414477	-0.0414915	-0.0415225	-0.0415472	-0.0415724	-0.0415968	-0.041612	-0.041616	-0.0416212	-0.0416453	-0.0416962	-0.0417677	-0.0418477	-0.0419204	-0.0419691	-0.0419885	-0.0419915	-0.0419949	-0.0420045	-0.0420173	-0.042029	-0.042039	-0.0420522	-0.0420763	-0.0421139	-0.0421574	-0.0421964	-0.0422228
Umbelopsis ramanniana	VKM F-502	-0.0366189	-0.0366907	-0.0367789	-0.0368528	-0.0368901	-0.0368933	-0.0368798	-0.0368613	-0.0368429	-0.0368365	-0.036856	-0.0368994	-0.0369472	-0.0369814	-0.0370017	-0.0370183	-0.0370386	-0.0370652	-0.0370993	-0.0371394	-0.0371795	-0.0372155	-0.0372554	-0.0373091	-0.0373706	-0.0374193	-0.0374432	-0.0374533	-0.0374702	-0.0375023	-0.0375411	-0.0375738	-0.0376012	-0.0376374	-0.0376956	-0.0377688	-0.0378314	-0.0378645	-0.0378726	-0.0378774	-0.0378969	-0.0379354	-0.0379858	-0.0380365	-0.0380738	-0.0380857	-0.038072	-0.0380493
Umbelopsis ramanniana	VKM F-502	-0.0534044	-0.0534336	-0.0534702	-0.053506	-0.0535326	-0.0535498	-0.0535626	-0.0535708	-0.05357	-0.0535597	-0.0535484	-0.0535492	-0.0535687	-0.0535983	-0.0536217	-0.0536309	-0.0536326	-0.0536429	-0.0536768	-0.0537394	-0.0538168	-0.0538795	-0.0539033	-0.0538872	-0.0538534	-0.0538313	-0.0538423	-0.0538901	-0.0539594	-0.0540268	-0.0540759	-0.0541107	-0.0541476	-0.0541926	-0.0542333	-0.0542551	-0.0542594	-0.0542573	-0.0542583	-0.0542702	-0.0542996	-0.0543425	-0.0543846	-0.0544157	-0.0544365	-0.0544464	-0.0544393	-0.0544204
Umbelopsis ramanniana	VKM F-502	-0.0570605	-0.0570936	-0.0571369	-0.0571909	-0.0572516	-0.0573101	-0.0573586	-0.0573935	-0.0574122	-0.0574143	-0.0574071	-0.0574057	-0.057421	-0.0574477	-0.0574696	-0.0574794	-0.0574861	-0.057505	-0.057547	-0.0576114	-0.0576818	-0.0577318	-0.0577505	-0.0577557	-0.057771	-0.0577952	-0.0578113	-0.0578234	-0.057858	-0.0579231	-0.0579901	-0.0580351	-0.0580697	-0.0581159	-0.0581685	-0.0582055	-0.0582287	-0.0582589	-0.0583038	-0.058352	-0.0583954	-0.0584406	-0.0584941	-0.058544	-0.058568	-0.0585555	-0.0585214	-0.0584991
Umbelopsis ramanniana	VKM F-502	-0.0515837	-0.0516424	-0.0516974	-0.0517357	-0.0517564	-0.051775	-0.0518028	-0.051827	-0.0518255	-0.0517968	-0.0517648	-0.0517539	-0.0517662	-0.0517887	-0.0518118	-0.0518405	-0.0518843	-0.0519444	-0.0520079	-0.0520553	-0.0520746	-0.0520676	-0.0520471	-0.0520271	-0.0520212	-0.0520401	-0.0520848	-0.0521427	-0.0521956	-0.052232	-0.0522552	-0.0522827	-0.0523354	-0.0524136	-0.0524884	-0.0525285	-0.0525373	-0.052546	-0.052577	-0.0526308	-0.0526959	-0.0527581	-0.0528014	-0.0528168	-0.052808	-0.0527888	-0.0527743	-0.0527777
Umbelopsis ramanniana	VKM F-502	-0.0470365	-0.0470368	-0.0470631	-0.0471144	-0.0471664	-0.0471989	-0.0472133	-0.0472224	-0.047228	-0.0472214	-0.0472036	-0.0471912	-0.0471994	-0.0472292	-0.0472763	-0.0473375	-0.0474031	-0.0474566	-0.0474881	-0.0475036	-0.0475125	-0.0475194	-0.0475291	-0.0475503	-0.0475842	-0.0476184	-0.0476396	-0.0476515	-0.0476746	-0.0477248	-0.0477949	-0.04786	-0.0479028	-0.0479285	-0.047958	-0.0480057	-0.0480635	-0.0481083	-0.0481267	-0.0481259	-0.0481233	-0.0481306	-0.0481518	-0.0481858	-0.0482229	-0.0482525	-0.0482757	-0.0483079
Umbelopsis ramanniana	VKM F-502	-0.0357492	-0.0357879	-0.0358197	-0.0358471	-0.0358709	-0.0358912	-0.0359095	-0.0359253	-0.0359313	-0.0359184	-0.0358881	-0.0358611	-0.0358641	-0.0359071	-0.0359733	-0.0360357	-0.0360803	-0.0361112	-0.0361369	-0.0361582	-0.0361708	-0.0361754	-0.0361827	-0.0362067	-0.0362508	-0.0362998	-0.0363286	-0.0363254	-0.0363066	-0.0363037	-0.0363336	-0.0363893	-0.0364567	-0.0365256	-0.0365832	-0.0366162	-0.0366262	-0.0366316	-0.036647	-0.0366703	-0.036693	-0.0367141	-0.0367379	-0.0367625	-0.0367751	-0.036768	-0.0367486	-0.0367343
Umbelopsis ramanniana	VKM F-502	-0.0522517	-0.052304	-0.0523423	-0.0523755	-0.0524131	-0.0524572	-0.0524978	-0.0525209	-0.05252	-0.052499	-0.0524668	-0.0524343	-0.0524146	-0.0524188	-0.0524501	-0.0525025	-0.0525646	-0.0526261	-0.0526833	-0.0527399	-0.0527993	-0.0528554	-0.0528962	-0.0529165	-0.0529248	-0.0529346	-0.05295	-0.0529675	-0.0529883	-0.053019	-0.053058	-0.0530996	-0.0531486	-0.0532113	-0.053274	-0.0533135	-0.053327	-0.0533333	-0.0533451	-0.0533641	-0.0533937	-0.0534411	-0.0535018	-0.0535588	-0.0535983	-0.0536188	-0.0536304	-0.0536547
Umbelopsis vinacea	UBOCC-A-101347	0.155832	0.155659	0.155483	0.155317	0.155167	0.155032	0.154921	0.154848	0.154811	0.154785	0.154733	0.154638	0.154504	0.154346	0.154177	0.153999	0.15381	0.153613	0.153418	0.153239	0.153073	0.152905	0.152722	0.15254	0.152388	0.15228	0.152196	0.1521	0.151978	0.151833	0.151665	0.151471	0.151262	0.151063	0.150888	0.150722	0.150546	0.150366	0.150201	0.150048	0.149898	0.149761	0.149645	0.149526	0.149368	0.149176	0.148985	0.148825
Umbelopsis vinacea	UBOCC-A-101347	0.141786	0.141685	0.141593	0.141505	0.141413	0.141313	0.141207	0.14111	0.14103	0.140957	0.140874	0.140776	0.140665	0.140541	0.140395	0.140227	0.14005	0.139876	0.139712	0.139564	0.139434	0.139319	0.139208	0.139097	0.138998	0.138915	0.138838	0.138752	0.138655	0.138544	0.138401	0.138215	0.138005	0.137814	0.13766	0.13752	0.137368	0.137211	0.137068	0.136934	0.136797	0.136664	0.136547	0.136434	0.136301	0.136138	0.135954	0.135778
Umbelopsis vinacea	UBOCC-A-101347	0.159095	0.158956	0.158812	0.158671	0.158545	0.158434	0.15833	0.158226	0.158119	0.158011	0.157908	0.157812	0.157712	0.157597	0.157463	0.157311	0.157135	0.156931	0.156717	0.156529	0.156386	0.156275	0.15616	0.156022	0.155871	0.155731	0.155609	0.155505	0.155417	0.15533	0.155215	0.155048	0.154839	0.154619	0.154411	0.154217	0.154034	0.153873	0.153742	0.153625	0.153494	0.153344	0.153196	0.153066	0.152936	0.152773	0.152568	0.152353
Umbelopsis vinacea	UBOCC-A-101347	0.0794561	0.0793944	0.0793315	0.0792683	0.0791968	0.0791118	0.0790243	0.078953	0.0789001	0.0788481	0.0787845	0.0787159	0.0786498	0.0785754	0.0784764	0.0783562	0.0782368	0.0781307	0.0780252	0.0779041	0.0777745	0.0776604	0.0775734	0.0775026	0.0774346	0.077368	0.0773096	0.0772617	0.077217	0.0771572	0.0770609	0.0769204	0.076757	0.07661	0.0765048	0.0764266	0.0763407	0.0762301	0.0760993	0.075959	0.0758266	0.0757287	0.0756757	0.0756383	0.0755705	0.0754485	0.0752825	0.0751104
Umbelopsis vinacea	UBOCC-A-101347	0.078457	0.0783706	0.0782927	0.0782354	0.0781903	0.0781326	0.0780487	0.077954	0.077879	0.0778368	0.077809	0.0777615	0.0776776	0.0775698	0.0774608	0.0773545	0.0772351	0.0770952	0.0769502	0.076823	0.0767227	0.0766412	0.076565	0.0764865	0.0764046	0.0763205	0.0762336	0.0761422	0.0760469	0.075949	0.0758459	0.0757314	0.0756053	0.0754811	0.0753728	0.0752779	0.0751799	0.0750699	0.0749539	0.0748444	0.0747519	0.0746782	0.0746064	0.0745066	0.0743625	0.0741858	0.0740025	0.0738438
Umbelopsis vinacea	UBOCC-A-101347	0.0873032	0.0872206	0.0871281	0.0870355	0.0869571	0.0869011	0.0868652	0.0868387	0.0868073	0.0867617	0.0867032	0.0866391	0.0865715	0.0864944	0.0864015	0.0862934	0.0861779	0.0860635	0.0859565	0.0858611	0.0857803	0.0857103	0.0856405	0.0855647	0.0854861	0.0854073	0.08532	0.0852209	0.0851234	0.0850388	0.0849529	0.0848404	0.084704	0.0845796	0.0844946	0.0844328	0.0843562	0.0842527	0.08414	0.0840354	0.0839449	0.0838748	0.0838261	0.083778	0.0836969	0.0835671	0.083402	0.0832345
Umbelopsis vinacea	UBOCC-A-101347	0.158317	0.158252	0.158184	0.158115	0.15804	0.157954	0.157864	0.157793	0.157749	0.157721	0.157692	0.157655	0.157608	0.157543	0.157451	0.157337	0.157219	0.157116	0.157025	0.156932	0.156826	0.156715	0.156616	0.156538	0.156482	0.156435	0.156377	0.156294	0.156199	0.156112	0.156026	0.155908	0.155753	0.155601	0.155497	0.155432	0.155362	0.155261	0.155134	0.155001	0.154895	0.154834	0.154801	0.154757	0.154677	0.154561	0.154413	0.15425
Umbelopsis vinacea	UBOCC-A-101347	0.143418	0.143326	0.143241	0.143187	0.14316	0.143125	0.143063	0.142996	0.142952	0.14293	0.142907	0.142871	0.142822	0.142765	0.142693	0.1426	0.142489	0.14237	0.142257	0.142158	0.142074	0.142001	0.141935	0.141876	0.141821	0.141762	0.141685	0.141581	0.141463	0.141353	0.14125	0.141146	0.141049	0.140981	0.140948	0.140922	0.140875	0.140806	0.140719	0.140611	0.140493	0.140394	0.140331	0.140285	0.140213	0.140091	0.139926	0.139754
Umbelopsis vinacea	UBOCC-A-101347	0.137767	0.13772	0.137668	0.137615	0.137561	0.137495	0.13741	0.13732	0.137247	0.137198	0.137156	0.137105	0.137048	0.136996	0.136949	0.136902	0.136854	0.136806	0.136755	0.136687	0.136594	0.136487	0.136383	0.136296	0.136234	0.136194	0.136167	0.136137	0.13609	0.136014	0.135902	0.135764	0.135627	0.135518	0.135432	0.135349	0.135259	0.135181	0.135124	0.135073	0.135015	0.134963	0.13493	0.134899	0.134833	0.134709	0.134539	0.134366
Umbelopsis vinacea	CCM 8333	0.00332154	0.00325339	0.00320812	0.00318308	0.00315839	0.00311761	0.00306617	0.00302201	0.00298943	0.00295226	0.00289462	0.00282025	0.00274793	0.00269349	0.00265543	0.00261801	0.00256366	0.00248435	0.00238411	0.00227605	0.00217684	0.00209997	0.00204714	0.00200774	0.00196728	0.00191697	0.00186081	0.00180804	0.00175855	0.00169825	0.00161362	0.0015062	0.00139176	0.00128909	0.00120532	0.00112768	0.00103605	0.000930484	0.00083298	0.000760419	0.000708689	0.000660698	0.000603199	0.000535211	0.000466198	0.000400641	0.000328047	0.000236403
Umbelopsis vinacea	CCM 8333	0.00868985	0.00862541	0.00855888	0.00849182	0.00842919	0.00837772	0.00834271	0.00832292	0.0083089	0.0082884	0.00825292	0.00819944	0.00813271	0.00806493	0.00800594	0.00795529	0.00790204	0.00783683	0.00776061	0.00768316	0.00761524	0.00756016	0.00751154	0.00746108	0.00740665	0.00735041	0.00729318	0.00723385	0.00717236	0.00710934	0.00703898	0.00695173	0.00684692	0.00674295	0.00666311	0.00660828	0.0065563	0.00648987	0.00641129	0.0063308	0.00625697	0.0061961	0.00614753	0.00609428	0.00601454	0.00590413	0.00577807	0.00565967
Umbelopsis vinacea	CCM 8333	-0.00201958	-0.00205106	-0.00209924	-0.00216353	-0.00223194	-0.00228968	-0.00232629	-0.00234138	-0.00234776	-0.00236187	-0.00239122	-0.0024321	-0.00248054	-0.0025384	-0.00260685	-0.00267791	-0.00273929	-0.0027894	-0.00284084	-0.00290708	-0.00298735	-0.00306637	-0.00312913	-0.00317169	-0.0032014	-0.00323177	-0.00327545	-0.00333828	-0.00341452	-0.003493	-0.0035669	-0.00363801	-0.00370952	-0.00377799	-0.00383891	-0.00389827	-0.00396831	-0.00404992	-0.0041308	-0.00419889	-0.00425155	-0.004296	-0.00434695	-0.00441639	-0.00450294	-0.00459772	-0.00469679	-0.0047969
Umbelopsis vinacea	CCM 8333	0.00326022	0.00320493	0.00317455	0.00316206	0.00314454	0.00310254	0.00303895	0.00297416	0.00292417	0.00288948	0.00286243	0.00283622	0.00280615	0.00277067	0.00273321	0.00269659	0.00265726	0.00260874	0.0025503	0.00248716	0.00242229	0.00235365	0.00227928	0.00220559	0.00214552	0.00210673	0.00208298	0.0020582	0.0020177	0.00195511	0.00187178	0.00177557	0.00168245	0.00161006	0.00156103	0.00151285	0.00144103	0.00134704	0.00125189	0.00117017	0.0011042	0.00105463	0.00102157	0.000993422	0.000950615	0.000881275	0.000787336	0.000684809
Umbelopsis vinacea	CCM 8333	0.0135064	0.0134159	0.0133263	0.0132568	0.0132231	0.0132201	0.0132269	0.013223	0.0131978	0.0131498	0.013084	0.013008	0.0129275	0.0128461	0.0127671	0.0126941	0.0126276	0.0125631	0.0124915	0.0124094	0.0123302	0.0122766	0.0122573	0.0122559	0.0122447	0.0122036	0.0121275	0.0120278	0.0119249	0.011837	0.011767	0.011702	0.011626	0.0115359	0.0114453	0.011368	0.0113002	0.0112271	0.0111423	0.0110529	0.0109736	0.0109156	0.0108741	0.010825	0.0107425	0.0106221	0.010483	0.0103544
Umbelopsis vinacea	CCM 8333	0.00936431	0.00930451	0.00923924	0.00916886	0.00910771	0.00906803	0.00904787	0.00903674	0.00902648	0.00901345	0.00899257	0.00895621	0.00890191	0.00883692	0.00877175	0.00870802	0.00863727	0.00855217	0.00845593	0.00836031	0.00827685	0.00820807	0.00814716	0.00808426	0.0080128	0.00793191	0.00784974	0.00778077	0.00773621	0.00771043	0.00768034	0.00762078	0.00752624	0.00741787	0.00732648	0.00726198	0.00720639	0.00713881	0.0070569	0.00697093	0.00689242	0.00682943	0.00678292	0.00674369	0.00669626	0.00662724	0.00653007	0.00641202
Umbelopsis vinacea	CCM 8333	0.0411468	0.0410673	0.0409891	0.0408962	0.040788	0.0406806	0.0405942	0.0405404	0.0405135	0.0404931	0.0404534	0.0403802	0.0402755	0.0401517	0.0400206	0.0398903	0.0397657	0.0396463	0.039524	0.0393929	0.0392595	0.0391363	0.0390299	0.0389366	0.0388447	0.0387419	0.0386263	0.0385043	0.0383791	0.0382455	0.0381041	0.0379615	0.0378144	0.0376548	0.037489	0.0373329	0.0371881	0.0370459	0.0369067	0.0367797	0.0366632	0.0365379	0.0363849	0.0362098	0.0360444	0.0359189	0.0358356	0.0357681
Umbelopsis vinacea	CCM 8333	-0.00581491	-0.00586665	-0.00592191	-0.00599279	-0.00607602	-0.00615856	-0.00622848	-0.00628298	-0.00632916	-0.00637585	-0.0064264	-0.00648057	-0.00653928	-0.00660679	-0.00669138	-0.00680418	-0.00694845	-0.00711049	-0.00726712	-0.00739917	-0.00749877	-0.00757259	-0.00763909	-0.00771691	-0.00781074	-0.00791324	-0.00801576	-0.00811456	-0.0082115	-0.00831243	-0.0084238	-0.00855108	-0.00869289	-0.00883444	-0.00895542	-0.00905273	-0.00914713	-0.0092556	-0.00937397	-0.00949277	-0.00960981	-0.00972196	-0.00982244	-0.00991298	-0.0100079	-0.0101191	-0.0102471	-0.0103832
Umbelopsis vinacea	CCM 8333	-0.00891124	-0.00897601	-0.00902621	-0.00906743	-0.00910769	-0.00915864	-0.00922945	-0.00931616	-0.00940381	-0.00947636	-0.00952802	-0.0095698	-0.00962298	-0.00970024	-0.00979744	-0.00990661	-0.010027	-0.0101587	-0.0102922	-0.0104133	-0.0105147	-0.010603	-0.0106885	-0.0107752	-0.0108593	-0.0109405	-0.0110249	-0.0111167	-0.0112146	-0.0113177	-0.0114277	-0.0115477	-0.0116786	-0.011814	-0.0119402	-0.0120495	-0.0121522	-0.012261	-0.0123728	-0.0124776	-0.0125763	-0.0126776	-0.0127833	-0.0128849	-0.0129792	-0.013077	-0.0131928	-0.0133281
Umbelopsis vinacea	CCM F-513	0.0327763	0.032765	0.0327542	0.0327277	0.0326795	0.0326121	0.0325384	0.0324816	0.0324577	0.0324595	0.0324627	0.0324459	0.0324023	0.0323362	0.0322568	0.0321749	0.0321013	0.0320443	0.032007	0.0319837	0.0319613	0.0319245	0.0318653	0.0317909	0.0317169	0.0316518	0.0315914	0.0315302	0.0314698	0.0314098	0.0313443	0.0312709	0.031201	0.0311492	0.031113	0.0310679	0.0309947	0.0309059	0.0308332	0.0307949	0.0307823	0.0307695	0.0307301	0.0306503	0.0305392	0.0304216	0.0303199	0.030246
Umbelopsis vinacea	CCM F-513	0.0393233	0.0392865	0.0392253	0.0391479	0.0390724	0.0390165	0.038988	0.0389801	0.0389773	0.0389689	0.0389556	0.0389422	0.0389245	0.0388905	0.0388313	0.0387479	0.0386493	0.0385524	0.0384777	0.0384408	0.038436	0.0384315	0.0383899	0.0383011	0.038191	0.038096	0.0380312	0.0379894	0.037959	0.0379289	0.0378793	0.0377931	0.0376809	0.0375809	0.0375193	0.0374786	0.0374214	0.0373387	0.0372531	0.0371848	0.0371358	0.037096	0.0370517	0.0369901	0.0369104	0.0368238	0.0367418	0.0366724
Umbelopsis vinacea	CCM F-513	0.0340616	0.033962	0.0338541	0.0337606	0.0336958	0.0336618	0.0336513	0.03365	0.0336405	0.0336127	0.0335725	0.0335343	0.0335029	0.0334706	0.0334281	0.033373	0.0333068	0.033236	0.0331747	0.0331334	0.0331029	0.033059	0.0329887	0.0329037	0.0328277	0.0327737	0.0327397	0.0327158	0.0326887	0.0326443	0.0325713	0.0324713	0.0323629	0.0322691	0.0321951	0.0321203	0.0320257	0.0319211	0.0318308	0.0317638	0.0317131	0.0316754	0.0316488	0.0316203	0.0315715	0.0314955	0.0313997	0.0312988
Umbelopsis vinacea	CCM F-513	0.0684475	0.0684271	0.0684065	0.0683804	0.0683411	0.0682824	0.0682098	0.0681409	0.0680911	0.0680586	0.0680302	0.0679977	0.0679632	0.0679276	0.0678802	0.0678074	0.0677061	0.0675851	0.067459	0.0673485	0.0672731	0.0672324	0.0672033	0.067161	0.0670996	0.0670244	0.0669389	0.0668415	0.0667318	0.0666161	0.0665039	0.0663984	0.0662909	0.0661753	0.0660585	0.065951	0.0658552	0.0657742	0.0657139	0.065669	0.0656213	0.0655591	0.0654855	0.0654055	0.0653176	0.0652209	0.0651168	0.0650074
Umbelopsis vinacea	CCM F-513	0.0914079	0.0913431	0.09129	0.0912526	0.0912137	0.0911511	0.0910639	0.0909708	0.0908865	0.0908128	0.0907472	0.0906858	0.0906211	0.0905516	0.0904878	0.0904388	0.0903956	0.0903408	0.0902667	0.090176	0.0900728	0.0899599	0.0898454	0.0897423	0.0896585	0.0895869	0.0895127	0.0894302	0.0893444	0.089253	0.0891411	0.0890023	0.0888572	0.088739	0.0886578	0.0885892	0.0885077	0.0884144	0.088317	0.0882093	0.0880915	0.087992	0.0879374	0.0879096	0.0878583	0.0877449	0.0875685	0.0873677
Umbelopsis vinacea	CCM F-513	0.121886	0.121836	0.121821	0.121808	0.121767	0.121698	0.121624	0.121559	0.121494	0.121419	0.121341	0.121284	0.121253	0.121228	0.121178	0.121091	0.12098	0.120871	0.120778	0.120692	0.120605	0.120516	0.120427	0.120333	0.120235	0.120143	0.120071	0.12002	0.119974	0.119911	0.119815	0.11969	0.119558	0.119455	0.119396	0.11936	0.119317	0.119256	0.119185	0.119104	0.119007	0.118905	0.118814	0.118725	0.11861	0.118451	0.118258	0.118079
Umbelopsis vinacea	CCM F-513	0.0609499	0.0609156	0.0608765	0.0608272	0.0607779	0.0607372	0.0607086	0.0606957	0.0606991	0.0607042	0.0606848	0.060632	0.0605701	0.0605361	0.0605394	0.0605499	0.0605286	0.0604653	0.0603836	0.0603136	0.0602649	0.0602233	0.0601732	0.0601166	0.0600683	0.0600338	0.0600018	0.0599587	0.059905	0.0598502	0.0597962	0.0597362	0.0596692	0.0596052	0.0595508	0.0594979	0.0594387	0.0593804	0.0593318	0.0592909	0.0592565	0.059235	0.0592214	0.0591894	0.059116	0.0590049	0.0588811	0.0587826
Umbelopsis vinacea	CCM F-513	0.0756189	0.0755991	0.0755808	0.0755593	0.0755306	0.0754959	0.075459	0.0754205	0.0753772	0.0753313	0.0752919	0.0752661	0.0752499	0.0752308	0.0751953	0.0751387	0.0750701	0.075004	0.074945	0.0748892	0.0748384	0.0748004	0.0747757	0.0747579	0.0747405	0.0747172	0.0746754	0.0746102	0.0745357	0.0744733	0.0744261	0.0743778	0.0743168	0.0742468	0.0741748	0.0740983	0.0740154	0.0739329	0.0738579	0.0737887	0.0737272	0.0736853	0.0736675	0.0736566	0.0736273	0.0735684	0.073483	0.0733861
Umbelopsis vinacea	CCM F-513	0.0632951	0.0632376	0.0632053	0.0631926	0.0631755	0.063136	0.0630838	0.0630486	0.0630462	0.0630606	0.063064	0.0630428	0.0630038	0.0629637	0.0629328	0.0629022	0.0628481	0.0627577	0.062647	0.06255	0.062489	0.0624573	0.0624327	0.0623983	0.0623512	0.0622932	0.0622277	0.0621629	0.0621107	0.0620719	0.062028	0.0619586	0.061869	0.0617906	0.0617492	0.0617328	0.0617044	0.0616465	0.0615756	0.0615161	0.061473	0.0614352	0.0613916	0.0613365	0.0612672	0.0611843	0.0610972	0.0610219
Umbelopsis vinacea	CCM F-539	-0.0774805	-0.0775679	-0.0776504	-0.0777148	-0.077758	-0.0777912	-0.0778271	-0.0778633	-0.077885	-0.0778885	-0.0778903	-0.0779129	-0.0779659	-0.0780429	-0.0781319	-0.0782242	-0.0783182	-0.0784197	-0.0785337	-0.078651	-0.0787501	-0.0788153	-0.0788507	-0.0788754	-0.0789067	-0.078952	-0.0790084	-0.0790685	-0.0791296	-0.079195	-0.0792642	-0.0793308	-0.0793908	-0.0794481	-0.0795104	-0.0795824	-0.0796628	-0.0797402	-0.0798031	-0.0798534	-0.0799063	-0.0799745	-0.0800532	-0.0801242	-0.080169	-0.0801828	-0.0801792	-0.0801848
Umbelopsis vinacea	CCM F-539	-0.0787901	-0.0788346	-0.0788957	-0.0789649	-0.0790258	-0.0790649	-0.07908	-0.0790807	-0.079082	-0.0790941	-0.079116	-0.0791439	-0.0791773	-0.0792172	-0.079265	-0.0793248	-0.0793992	-0.0794822	-0.0795601	-0.0796242	-0.0796799	-0.0797388	-0.0798038	-0.0798617	-0.0798983	-0.0799131	-0.0799186	-0.0799259	-0.0799419	-0.079975	-0.0800341	-0.0801171	-0.0802091	-0.080292	-0.0803552	-0.0804	-0.0804323	-0.0804557	-0.0804755	-0.0805032	-0.0805454	-0.0805938	-0.0806355	-0.0806699	-0.0807064	-0.0807512	-0.0808041	-0.080861
Umbelopsis vinacea	CCM F-539	-0.0796063	-0.0796869	-0.0797742	-0.0798593	-0.0799319	-0.0799845	-0.080017	-0.0800357	-0.0800462	-0.0800501	-0.0800489	-0.0800518	-0.0800742	-0.0801295	-0.0802204	-0.0803391	-0.0804708	-0.0806018	-0.0807252	-0.0808371	-0.0809291	-0.0809911	-0.0810235	-0.0810428	-0.0810695	-0.0811146	-0.081173	-0.0812316	-0.0812814	-0.0813224	-0.0813601	-0.0814043	-0.0814678	-0.0815532	-0.0816479	-0.0817369	-0.0818193	-0.0818966	-0.0819608	-0.0820051	-0.0820415	-0.0820922	-0.0821631	-0.0822375	-0.0822958	-0.0823356	-0.0823695	-0.0824081
Umbelopsis vinacea	CCM F-539	-0.0845011	-0.084522	-0.084572	-0.0846421	-0.0847042	-0.0847364	-0.0847373	-0.0847208	-0.084707	-0.0847084	-0.0847216	-0.0847336	-0.0847405	-0.0847534	-0.0847843	-0.0848324	-0.0848883	-0.0849456	-0.0850069	-0.0850711	-0.0851261	-0.0851587	-0.0851728	-0.0851878	-0.0852205	-0.0852698	-0.0853226	-0.0853678	-0.0854019	-0.0854244	-0.0854365	-0.0854477	-0.0854729	-0.0855174	-0.0855695	-0.0856146	-0.085655	-0.0857023	-0.0857596	-0.0858173	-0.0858623	-0.085887	-0.085896	-0.0859046	-0.0859235	-0.085946	-0.0859571	-0.0859517
Umbelopsis vinacea	CCM F-539	-0.0864445	-0.0864778	-0.0864991	-0.0865285	-0.0865768	-0.0866328	-0.0866756	-0.0866947	-0.0866975	-0.0866994	-0.0867123	-0.0867426	-0.0867916	-0.0868556	-0.0869265	-0.086998	-0.0870699	-0.0871472	-0.0872341	-0.0873262	-0.0874073	-0.0874601	-0.0874837	-0.087495	-0.0875134	-0.0875439	-0.0875746	-0.0875924	-0.0876031	-0.0876285	-0.0876813	-0.0877526	-0.087826	-0.0878937	-0.0879541	-0.088008	-0.0880592	-0.0881123	-0.0881666	-0.0882168	-0.088261	-0.0883017	-0.0883374	-0.0883591	-0.0883578	-0.0883378	-0.088317	-0.0883161
Umbelopsis vinacea	CCM F-539	-0.086944	-0.0869952	-0.0870384	-0.08708	-0.0871292	-0.0871816	-0.0872218	-0.0872406	-0.0872434	-0.0872403	-0.0872371	-0.0872388	-0.0872535	-0.0872896	-0.0873526	-0.087442	-0.0875482	-0.0876555	-0.0877511	-0.0878287	-0.0878856	-0.0879226	-0.0879471	-0.0879687	-0.0879898	-0.0880053	-0.0880148	-0.0880297	-0.0880655	-0.0881244	-0.0881919	-0.0882543	-0.0883133	-0.0883803	-0.0884585	-0.0885393	-0.0886144	-0.0886766	-0.0887174	-0.0887343	-0.0887432	-0.0887706	-0.088829	-0.0888998	-0.0889472	-0.0889521	-0.0889263	-0.0889011
Umbelopsis vinacea	CCM F-539	-0.0847452	-0.0847794	-0.0848133	-0.0848471	-0.0848849	-0.0849262	-0.0849623	-0.0849831	-0.0849874	-0.0849816	-0.0849735	-0.0849692	-0.0849757	-0.0850012	-0.0850563	-0.0851459	-0.0852585	-0.0853695	-0.0854581	-0.08552	-0.0855603	-0.0855824	-0.0855913	-0.0856007	-0.0856274	-0.0856741	-0.085725	-0.0857611	-0.0857822	-0.0858023	-0.0858314	-0.0858668	-0.0859053	-0.0859514	-0.0860077	-0.086067	-0.0861218	-0.0861721	-0.08622	-0.086265	-0.0863063	-0.0863456	-0.0863819	-0.0864102	-0.0864283	-0.0864436	-0.0864657	-0.0864968
Umbelopsis vinacea	CCM F-539	-0.0868554	-0.086917	-0.0869749	-0.0870303	-0.0870807	-0.0871217	-0.0871472	-0.0871541	-0.087148	-0.0871402	-0.0871381	-0.0871439	-0.0871607	-0.0871942	-0.0872483	-0.0873237	-0.0874172	-0.0875192	-0.0876135	-0.0876862	-0.0877369	-0.0877772	-0.0878197	-0.0878681	-0.0879207	-0.0879776	-0.0880371	-0.0880892	-0.0881231	-0.0881416	-0.0881606	-0.0881935	-0.0882407	-0.0882907	-0.0883331	-0.088372	-0.0884235	-0.0884948	-0.0885714	-0.0886321	-0.0886709	-0.0886982	-0.0887262	-0.0887571	-0.0887869	-0.0888143	-0.088846	-0.0888873
Umbelopsis vinacea	CCM F-539	-0.0830824	-0.0831526	-0.0832389	-0.0833225	-0.0833855	-0.0834266	-0.0834566	-0.083484	-0.0835066	-0.0835172	-0.0835169	-0.0835187	-0.0835372	-0.0835777	-0.0836356	-0.0837068	-0.0837882	-0.0838748	-0.0839581	-0.0840296	-0.084084	-0.0841228	-0.0841569	-0.0841977	-0.0842412	-0.0842733	-0.0842867	-0.0842915	-0.0843041	-0.0843365	-0.0843925	-0.0844704	-0.0845633	-0.0846592	-0.0847428	-0.0848026	-0.0848385	-0.0848623	-0.0848899	-0.0849316	-0.0849856	-0.0850409	-0.0850879	-0.0851268	-0.0851653	-0.0852119	-0.0852677	-0.0853229
Absidia coerula	CCM 8230	0.0441057	0.0440835	0.0440471	0.0439903	0.0439196	0.0438445	0.0437756	0.0437269	0.0437054	0.0436998	0.0436874	0.0436555	0.0436109	0.043567	0.0435254	0.0434763	0.0434126	0.0433392	0.0432668	0.0432022	0.0431443	0.0430865	0.043022	0.0429518	0.0428851	0.042828	0.042778	0.0427332	0.0426984	0.0426706	0.0426296	0.0425561	0.0424593	0.0423755	0.0423324	0.0423171	0.0422889	0.0422232	0.0421285	0.04203	0.0419458	0.0418782	0.0418148	0.0417401	0.0416521	0.0415642	0.0414878	0.0414282
Absidia coerula	CCM 8230	-0.0158048	-0.0158616	-0.015911	-0.0159449	-0.0159784	-0.0160279	-0.0160887	-0.016136	-0.0161492	-0.0161326	-0.0161119	-0.0161159	-0.0161598	-0.0162378	-0.0163254	-0.0163963	-0.0164441	-0.0164854	-0.0165416	-0.016617	-0.0166975	-0.0167651	-0.0168103	-0.0168359	-0.0168529	-0.0168735	-0.0169055	-0.0169559	-0.0170315	-0.0171274	-0.0172211	-0.0172893	-0.0173295	-0.0173585	-0.0173962	-0.0174525	-0.017522	-0.0175882	-0.0176406	-0.0176886	-0.01775	-0.0178228	-0.0178814	-0.0179058	-0.0179068	-0.0179168	-0.0179603	-0.0180383
Absidia coerula	CCM 8230	-0.0014085	-0.00146376	-0.00153919	-0.00160919	-0.00165582	-0.001678	-0.00168583	-0.00168924	-0.0016945	-0.00170512	-0.00172214	-0.00174395	-0.00176911	-0.00180232	-0.0018497	-0.00190779	-0.00196377	-0.0020101	-0.00205514	-0.00210954	-0.00216925	-0.00222169	-0.00226439	-0.0023059	-0.002349	-0.00238659	-0.0024165	-0.00245084	-0.00250314	-0.00257309	-0.00264807	-0.00271486	-0.00276404	-0.0027913	-0.00280689	-0.00283646	-0.00289798	-0.00298154	-0.00306195	-0.00312528	-0.00317277	-0.00320926	-0.00323953	-0.00327195	-0.00331532	-0.00337229	-0.00343845	-0.00350383
Absidia coerula	CCM 8230	0.0120189	0.0120061	0.0119909	0.0119657	0.0119294	0.0118833	0.0118321	0.011782	0.0117357	0.0116933	0.0116607	0.0116463	0.0116481	0.0116509	0.011639	0.0116033	0.0115428	0.0114642	0.0113769	0.0112859	0.0111956	0.0111176	0.0110645	0.0110364	0.0110219	0.0110093	0.0109909	0.0109608	0.0109138	0.0108498	0.0107709	0.0106822	0.010597	0.010534	0.0105	0.0104761	0.0104369	0.0103772	0.0103093	0.0102432	0.0101803	0.0101236	0.010079	0.0100431	0.0100041	0.00995489	0.0098971	0.00983704
Absidia coerula	CCM 8230	0.02897	0.0289231	0.028889	0.028869	0.0288489	0.0288121	0.0287572	0.0287011	0.0286581	0.0286272	0.0286003	0.028579	0.02857	0.0285645	0.0285371	0.0284706	0.0283789	0.0282953	0.0282388	0.0281977	0.0281489	0.0280864	0.0280252	0.0279805	0.0279492	0.0279146	0.0278644	0.0278008	0.0277334	0.0276649	0.0275879	0.0274971	0.0274035	0.0273307	0.0272878	0.0272542	0.0272038	0.0271348	0.0270645	0.0270039	0.0269547	0.0269209	0.0269032	0.0268866	0.0268491	0.0267815	0.0266888	0.0265834
Absidia coerula	CCM 8230	0.0326762	0.0326012	0.0325459	0.0325042	0.0324625	0.0324123	0.0323572	0.0323088	0.0322779	0.0322642	0.0322583	0.0322516	0.0322375	0.032205	0.0321411	0.0320463	0.031941	0.0318518	0.0317906	0.0317476	0.0317005	0.031633	0.0315476	0.0314649	0.0314098	0.0313932	0.0314048	0.0314239	0.0314316	0.0314119	0.031346	0.0312264	0.0310735	0.0309282	0.0308184	0.03074	0.0306762	0.0306196	0.0305659	0.0305066	0.0304438	0.0303952	0.030368	0.0303433	0.0302997	0.0302358	0.0301609	0.0300847
Absidia coerula	CCM 8230	0.0203058	0.0202624	0.0202023	0.020129	0.0200555	0.0199894	0.0199308	0.0198845	0.0198564	0.0198458	0.0198416	0.0198289	0.0197938	0.0197311	0.0196471	0.0195521	0.0194509	0.0193417	0.0192272	0.019118	0.0190263	0.0189535	0.0188887	0.0188228	0.0187583	0.0187046	0.0186648	0.0186314	0.0185938	0.0185448	0.0184793	0.0183906	0.018274	0.0181385	0.0180112	0.017916	0.0178505	0.0177945	0.0177378	0.0176866	0.0176457	0.0176037	0.0175439	0.0174623	0.0173685	0.017269	0.0171639	0.0170611
Absidia coerula	CCM 8230	-0.0156099	-0.0156958	-0.0157808	-0.0158662	-0.0159523	-0.016033	-0.0160941	-0.016126	-0.0161372	-0.0161498	-0.0161802	-0.0162294	-0.0162907	-0.0163595	-0.0164364	-0.0165245	-0.016623	-0.0167242	-0.0168219	-0.0169166	-0.0170074	-0.0170848	-0.0171405	-0.0171808	-0.0172255	-0.0172926	-0.017386	-0.0174941	-0.0175993	-0.0176915	-0.0177739	-0.0178585	-0.0179528	-0.0180527	-0.0181482	-0.0182366	-0.0183255	-0.0184192	-0.0185159	-0.0186144	-0.0187126	-0.0188031	-0.0188823	-0.0189586	-0.0190395	-0.0191183	-0.0191835	-0.019238
Absidia coerula	CCM 8230	0.00344348	0.00336565	0.00329796	0.00324233	0.00320001	0.00316994	0.00315103	0.00314024	0.00312838	0.00310251	0.00305613	0.00299141	0.0029115	0.00281887	0.00272175	0.00262918	0.00254007	0.00244648	0.00234673	0.00224766	0.00215564	0.00207362	0.00200465	0.00194973	0.00190084	0.00184549	0.00178155	0.00171954	0.00166611	0.00161167	0.00153833	0.00143796	0.00131786	0.00119636	0.00109044	0.0010016	0.000916631	0.000827586	0.000737781	0.000649473	0.000557864	0.000466483	0.000391831	0.000341285	0.000298931	0.000243396	0.000170337	9.3e-05
Absidia coerula	VKM F-627	0.0308492	0.0307894	0.030737	0.030689	0.0306441	0.0305995	0.030554	0.0305117	0.0304793	0.0304541	0.0304243	0.0303802	0.0303234	0.030265	0.0302194	0.0301924	0.0301783	0.0301671	0.0301516	0.0301255	0.0300852	0.0300341	0.0299801	0.0299236	0.0298567	0.0297759	0.0296891	0.0296094	0.0295489	0.0295129	0.0294924	0.0294671	0.0294235	0.0293647	0.0293001	0.0292297	0.0291501	0.0290655	0.028986	0.0289203	0.0288781	0.0288691	0.0288898	0.028913	0.0289015	0.0288307	0.0286992	0.0285332
Absidia coerula	VKM F-627	0.0399156	0.0398886	0.0398408	0.0397695	0.0396907	0.0396275	0.0395892	0.039568	0.0395516	0.0395327	0.0395073	0.0394747	0.0394401	0.0394102	0.039381	0.0393387	0.0392763	0.0392057	0.039145	0.0391012	0.0390651	0.0390233	0.0389686	0.038904	0.0388369	0.0387682	0.038692	0.0386093	0.038536	0.0384866	0.0384534	0.0384104	0.0383438	0.0382672	0.0382056	0.0381648	0.0381271	0.0380777	0.0380214	0.0379708	0.0379318	0.0379047	0.0378837	0.0378535	0.0377959	0.0377048	0.0375904	0.0374725
Absidia coerula	VKM F-627	0.0560518	0.0560156	0.055989	0.055965	0.0559342	0.0558898	0.0558311	0.0557693	0.0557209	0.0556892	0.0556576	0.0556049	0.0555279	0.0554424	0.0553672	0.0553135	0.055282	0.0552646	0.055247	0.055217	0.055173	0.0551185	0.0550523	0.0549697	0.0548743	0.0547838	0.05472	0.0546925	0.0546869	0.054668	0.0546006	0.0544801	0.0543404	0.0542288	0.0541662	0.0541304	0.0540878	0.0540293	0.0539658	0.0539038	0.0538448	0.0537945	0.0537564	0.0537159	0.0536471	0.0535362	0.0533947	0.0532562
Absidia coerula	VKM F-627	0.044034	0.0440131	0.0439799	0.0439408	0.0439009	0.0438539	0.0437893	0.0437074	0.0436283	0.0435774	0.0435645	0.0435745	0.0435824	0.0435736	0.0435509	0.0435209	0.0434835	0.0434326	0.0433661	0.0432895	0.0432106	0.0431331	0.0430563	0.0429801	0.0429108	0.0428565	0.042816	0.04278	0.0427429	0.0427057	0.0426612	0.042593	0.0424989	0.0424039	0.042338	0.0423018	0.0422702	0.0422264	0.0421749	0.0421251	0.04208	0.0420404	0.0420066	0.0419719	0.0419202	0.0418355	0.0417166	0.0415861
Absidia coerula	VKM F-627	0.0404715	0.0404214	0.0403627	0.040299	0.0402353	0.0401738	0.0401176	0.0400752	0.0400543	0.0400529	0.0400572	0.0400506	0.0400223	0.0399708	0.0399052	0.0398422	0.0397944	0.0397592	0.03972	0.0396644	0.0395973	0.0395338	0.0394807	0.0394339	0.0393924	0.0393653	0.0393562	0.0393476	0.0393123	0.0392373	0.0391341	0.0390237	0.0389223	0.0388397	0.0387786	0.0387328	0.0386952	0.0386673	0.0386501	0.0386292	0.038584	0.0385155	0.038448	0.0383988	0.0383561	0.0382924	0.0381918	0.0380653
Absidia coerula	VKM F-627	0.02583	0.0257936	0.0257698	0.0257441	0.0257005	0.0256402	0.0255754	0.0255133	0.0254554	0.0254073	0.0253811	0.0253817	0.0253973	0.0254098	0.0254067	0.0253814	0.0253272	0.0252455	0.0251541	0.0250776	0.0250266	0.0249894	0.0249444	0.0248832	0.0248206	0.0247762	0.0247474	0.0247131	0.0246652	0.0246142	0.0245578	0.0244763	0.0243695	0.0242748	0.024228	0.0242204	0.0242153	0.0241933	0.0241574	0.0241112	0.0240563	0.0240027	0.023962	0.023929	0.0238858	0.0238194	0.0237299	0.0236295
Absidia coerula	VKM F-627	0.0558329	0.0558097	0.055796	0.0557752	0.0557463	0.0557162	0.0556818	0.0556356	0.0555813	0.0555292	0.0554796	0.0554198	0.0553418	0.0552539	0.0551742	0.0551155	0.0550768	0.0550501	0.055028	0.0550062	0.0549789	0.0549339	0.0548587	0.0547543	0.0546412	0.0545466	0.0544836	0.0544458	0.0544203	0.0543982	0.0543714	0.0543278	0.0542584	0.0541692	0.0540784	0.0539975	0.053921	0.0538386	0.0537508	0.0536663	0.0535936	0.053537	0.0534922	0.0534474	0.0533904	0.0533121	0.0532059	0.0530799
Absidia coerula	VKM F-627	0.0650077	0.0649411	0.0649007	0.0648829	0.0648656	0.0648282	0.0647715	0.0647106	0.064655	0.0646032	0.064552	0.064501	0.0644496	0.0643985	0.0643577	0.0643367	0.0643287	0.0643125	0.0642717	0.0642041	0.064115	0.0640114	0.0639081	0.0638234	0.0637655	0.0637238	0.0636788	0.0636204	0.0635518	0.0634757	0.0633847	0.0632731	0.0631576	0.0630733	0.0630393	0.0630349	0.0630207	0.0629751	0.0629036	0.0628268	0.0627684	0.0627414	0.0627327	0.0627103	0.0626502	0.062549	0.0624169	0.0622725
Absidia coerula	VKM F-627	0.0604424	0.0603985	0.060354	0.060311	0.0602632	0.0601998	0.0601206	0.0600441	0.0599906	0.0599609	0.059939	0.0599114	0.0598766	0.0598352	0.059784	0.0597185	0.0596402	0.059556	0.059478	0.0594155	0.0593688	0.0593257	0.0592732	0.0592092	0.0591399	0.0590691	0.0589928	0.0589115	0.0588411	0.058799	0.0587746	0.0587359	0.0586668	0.0585884	0.0585303	0.0584885	0.0584317	0.0583463	0.0582544	0.0581844	0.0581435	0.058119	0.0580923	0.0580439	0.0579573	0.0578256	0.0576581	0.0574882
Absidia coerula	VKM F-833	0.0761827	0.0761042	0.0760044	0.0758914	0.0757781	0.0756793	0.0756059	0.0755565	0.0755139	0.0754596	0.0753912	0.0753218	0.0752586	0.0751936	0.0751162	0.0750304	0.074951	0.0748878	0.0748357	0.0747805	0.0747112	0.0746293	0.0745447	0.0744643	0.0743883	0.0743128	0.0742372	0.0741665	0.0741083	0.0740637	0.0740166	0.0739377	0.073813	0.0736661	0.0735413	0.0734575	0.0733923	0.0733179	0.073229	0.0731348	0.0730458	0.0729748	0.0729245	0.0728723	0.0727851	0.072654	0.0725	0.0723554
Absidia coerula	VKM F-833	0.0693287	0.0692795	0.0692284	0.0691567	0.0690719	0.0689989	0.0689483	0.0689067	0.068859	0.0688096	0.0687747	0.0687563	0.0687311	0.0686686	0.0685622	0.0684415	0.0683466	0.0682893	0.0682446	0.0681835	0.0681062	0.0680342	0.0679743	0.0679102	0.0678255	0.0677233	0.0676184	0.0675226	0.0674437	0.0673839	0.067329	0.0672557	0.0671575	0.0670596	0.0669908	0.0669467	0.0668943	0.0668127	0.0667092	0.0666022	0.0665028	0.0664126	0.0663288	0.0662459	0.0661533	0.0660379	0.0658941	0.0657417
Absidia coerula	VKM F-833	0.0892056	0.0891393	0.0890713	0.0890056	0.0889387	0.0888709	0.0888095	0.0887576	0.0887033	0.0886297	0.0885375	0.0884475	0.0883745	0.0883117	0.0882418	0.0881547	0.0880534	0.087947	0.0878484	0.0877689	0.0877097	0.0876601	0.0876059	0.0875396	0.0874602	0.0873687	0.0872667	0.0871612	0.0870672	0.0869938	0.086924	0.0868249	0.0866877	0.0865443	0.0864362	0.086367	0.0863018	0.0862109	0.0860953	0.0859802	0.0858997	0.0858715	0.0858722	0.0858468	0.085754	0.0855909	0.0853805	0.0851613
Absidia coerula	VKM F-833	0.102509	0.102461	0.102409	0.102353	0.102285	0.102198	0.102094	0.101993	0.101913	0.101853	0.101793	0.101712	0.101608	0.1015	0.101413	0.101355	0.101314	0.101268	0.101199	0.101103	0.101001	0.100917	0.100848	0.100775	0.100684	0.100583	0.100487	0.100399	0.100319	0.100246	0.100177	0.100093	0.0999821	0.0998509	0.0997223	0.0996152	0.0995281	0.0994479	0.0993668	0.0992861	0.0992123	0.0991499	0.0990958	0.099037	0.0989563	0.0988369	0.0986709	0.0984739
Absidia coerula	VKM F-833	0.112	0.111925	0.111863	0.1118	0.11173	0.111655	0.111579	0.111507	0.111437	0.111366	0.111288	0.111211	0.111141	0.111078	0.111016	0.110948	0.110872	0.110795	0.110722	0.110647	0.11056	0.110455	0.110338	0.110215	0.110094	0.109986	0.109899	0.109828	0.10976	0.109681	0.109579	0.109448	0.109306	0.109186	0.109112	0.109069	0.109019	0.108931	0.108799	0.108642	0.108496	0.108399	0.108354	0.108326	0.108268	0.108151	0.107971	0.107755
Absidia coerula	VKM F-833	0.0987451	0.0986747	0.0986157	0.0985639	0.0985109	0.0984466	0.098366	0.0982747	0.0981877	0.0981181	0.0980666	0.0980214	0.0979681	0.0979011	0.0978235	0.0977395	0.0976462	0.0975432	0.0974416	0.097355	0.0972845	0.0972163	0.0971395	0.0970554	0.0969669	0.0968679	0.0967487	0.0966178	0.0965053	0.0964312	0.0963741	0.0962933	0.0961829	0.0960843	0.0960331	0.0960089	0.0959596	0.0958624	0.0957368	0.0956101	0.0954985	0.0954116	0.0953536	0.0953106	0.0952494	0.0951368	0.0949649	0.0947675
Absidia coerula	VKM F-833	0.0925761	0.0924765	0.0923855	0.0923227	0.0922885	0.0922629	0.0922202	0.0921493	0.0920568	0.0919565	0.0918608	0.0917804	0.0917222	0.0916814	0.091641	0.091583	0.0914979	0.0913883	0.091269	0.0911641	0.0910891	0.0910319	0.0909571	0.0908416	0.0906998	0.0905671	0.0904598	0.090369	0.0902909	0.0902376	0.0902037	0.0901494	0.0900417	0.0899017	0.0897884	0.0897339	0.0897125	0.0896805	0.0896169	0.0895251	0.0894204	0.089322	0.0892389	0.0891567	0.0890501	0.0889072	0.0887329	0.0885432
Absidia coerula	VKM F-833	0.100763	0.100704	0.100599	0.100471	0.100356	0.100275	0.100219	0.100167	0.100102	0.100019	0.0999169	0.0998086	0.0997122	0.0996412	0.0995917	0.0995459	0.0994876	0.0994142	0.0993335	0.0992508	0.0991681	0.0990843	0.0989891	0.098866	0.0987121	0.0985564	0.098439	0.0983738	0.0983473	0.0983371	0.0983123	0.0982345	0.0980855	0.0978955	0.0977228	0.0975981	0.0975067	0.0974235	0.097336	0.0972386	0.0971337	0.0970441	0.0969944	0.0969734	0.0969369	0.0968479	0.0966995	0.0965131
Absidia coerula	VKM F-833	0.092494	0.0924332	0.092372	0.0922985	0.0922097	0.0921162	0.092033	0.0919692	0.0919205	0.0918705	0.0918043	0.0917243	0.0916512	0.0916003	0.0915634	0.0915187	0.0914546	0.0913736	0.091279	0.0911704	0.0910565	0.0909518	0.0908606	0.0907731	0.0906842	0.0906013	0.0905287	0.0904577	0.090384	0.0903141	0.0902448	0.0901548	0.0900331	0.0899004	0.0897923	0.0897221	0.0896734	0.089622	0.0895486	0.089444	0.0893191	0.0892065	0.089132	0.0890839	0.0890211	0.0889073	0.0887336	0.0885272
Absidia cylindrospora	CCM F-52T	0.490585	0.490366	0.49015	0.489965	0.489806	0.489637	0.489436	0.489214	0.489003	0.488832	0.4887	0.488582	0.488452	0.488299	0.488131	0.487937	0.487698	0.487409	0.4871	0.486808	0.486545	0.486289	0.486021	0.485743	0.485467	0.485183	0.484866	0.484528	0.484234	0.484022	0.48383	0.48356	0.483202	0.482844	0.482551	0.482286	0.481979	0.481612	0.481214	0.48082	0.480479	0.480233	0.480052	0.479843	0.479535	0.479129	0.478662	0.478201
Absidia cylindrospora	CCM F-52T	0.477233	0.477077	0.476892	0.476678	0.476448	0.476208	0.475972	0.475762	0.475592	0.475463	0.475364	0.47528	0.47517	0.474992	0.474736	0.474438	0.474138	0.473854	0.473593	0.473361	0.473155	0.472937	0.472669	0.472364	0.472068	0.471809	0.471567	0.471314	0.471064	0.470844	0.470637	0.47039	0.470098	0.469804	0.469536	0.469262	0.46895	0.468612	0.46827	0.467922	0.467593	0.467336	0.467156	0.46695	0.46661	0.466127	0.465582	0.465085
Absidia cylindrospora	CCM F-52T	0.369785	0.369616	0.369436	0.369253	0.369071	0.368891	0.368715	0.36854	0.368371	0.368215	0.368077	0.367959	0.367849	0.367722	0.367551	0.367333	0.367095	0.366862	0.366647	0.366446	0.366246	0.366028	0.365773	0.365493	0.365226	0.365001	0.364804	0.364593	0.364357	0.364114	0.36386	0.363569	0.363252	0.362963	0.36273	0.362515	0.362283	0.362044	0.361814	0.361579	0.361338	0.361133	0.360976	0.360796	0.360503	0.360076	0.359575	0.359106
Absidia cylindrospora	CCM F-52T	0.382549	0.382353	0.382195	0.382066	0.381926	0.381745	0.38153	0.381327	0.38118	0.381095	0.381038	0.380964	0.38085	0.380707	0.380548	0.380357	0.380109	0.37981	0.379504	0.379234	0.379008	0.378793	0.378556	0.378297	0.378042	0.3778	0.37755	0.37728	0.377024	0.376812	0.376607	0.376346	0.376028	0.375725	0.375486	0.375265	0.374994	0.374679	0.374374	0.374104	0.373867	0.373666	0.373495	0.373305	0.373025	0.37262	0.372111	0.371592
Absidia cylindrospora	CCM F-52T	0.408107	0.407877	0.407677	0.407504	0.407337	0.407168	0.40701	0.406884	0.406784	0.406682	0.406558	0.406419	0.406276	0.406126	0.405945	0.405712	0.40543	0.405123	0.404819	0.404533	0.404266	0.404008	0.403746	0.403472	0.403193	0.402922	0.402655	0.402386	0.402131	0.401899	0.401653	0.401346	0.400994	0.400671	0.400413	0.400168	0.399872	0.399525	0.399159	0.398792	0.398444	0.398153	0.397927	0.3977	0.397387	0.396962	0.396472	0.396021
Absidia cylindrospora	CCM F-52T	0.403721	0.403508	0.403321	0.403143	0.402945	0.402724	0.402516	0.402352	0.402229	0.402115	0.401987	0.40185	0.401709	0.401557	0.401371	0.401137	0.400867	0.40059	0.400336	0.400103	0.399866	0.399594	0.399282	0.398958	0.398658	0.39839	0.398138	0.397896	0.397678	0.397471	0.397221	0.396885	0.396504	0.396171	0.395927	0.395711	0.39544	0.395107	0.394755	0.394426	0.394152	0.393946	0.39377	0.393542	0.393196	0.39272	0.392163	0.391638
Absidia cylindrospora	CCM F-52T	0.311353	0.311199	0.311041	0.31087	0.310691	0.310517	0.310363	0.310232	0.310109	0.309976	0.309839	0.30971	0.309596	0.309488	0.309368	0.309212	0.308996	0.308718	0.308414	0.308127	0.307874	0.307642	0.30742	0.307214	0.307034	0.306873	0.306713	0.306548	0.306385	0.306218	0.306005	0.305707	0.305348	0.305011	0.304753	0.304535	0.304274	0.303956	0.303632	0.303346	0.303118	0.302959	0.302843	0.302687	0.30241	0.302001	0.301515	0.301046
Absidia cylindrospora	CCM F-52T	0.316722	0.316565	0.316419	0.316277	0.316142	0.316015	0.315895	0.31578	0.315656	0.315518	0.315375	0.315243	0.315115	0.314967	0.314781	0.314552	0.31429	0.314012	0.313743	0.31351	0.313308	0.3131	0.312857	0.312587	0.31233	0.312106	0.311903	0.311707	0.311523	0.311344	0.311123	0.31082	0.310457	0.310116	0.30985	0.309632	0.309398	0.309128	0.308837	0.308539	0.308254	0.308017	0.307827	0.307613	0.307293	0.306857	0.30637	0.305935
Absidia cylindrospora	CCM F-52T	0.332391	0.332201	0.332042	0.331899	0.331747	0.331575	0.3314	0.331265	0.33119	0.331144	0.331076	0.330961	0.330812	0.330647	0.330451	0.330197	0.329889	0.329573	0.329302	0.329085	0.328883	0.328658	0.328402	0.328141	0.327906	0.327699	0.327489	0.327254	0.327004	0.326761	0.326508	0.326212	0.32589	0.325608	0.325397	0.325201	0.324949	0.32464	0.324311	0.323987	0.323693	0.323468	0.323304	0.323112	0.322798	0.322356	0.32186	0.321412
Absidia cylindrospora	VKM F-1632	-0.00305563	-0.00312101	-0.00317961	-0.0032238	-0.00326034	-0.00330129	-0.00334614	-0.00337912	-0.00338626	-0.00337157	-0.00335544	-0.00335996	-0.00339592	-0.00345864	-0.00353444	-0.00361033	-0.00367564	-0.0037241	-0.00375915	-0.00379282	-0.00383413	-0.00388093	-0.0039249	-0.00395851	-0.00398041	-0.00400109	-0.00403807	-0.00409992	-0.00417792	-0.00425714	-0.00432926	-0.00439636	-0.00446349	-0.00452738	-0.00457539	-0.0046049	-0.00463394	-0.0046804	-0.00473924	-0.0047907	-0.00482112	-0.0048334	-0.00484595	-0.00487979	-0.00494096	-0.0050162	-0.00509019	-0.00515819
Absidia cylindrospora	VKM F-1632	-0.00422443	-0.00427775	-0.00434095	-0.00440153	-0.00445145	-0.00449218	-0.00452487	-0.00454562	-0.00455689	-0.0045716	-0.00460167	-0.00464736	-0.00470221	-0.00475865	-0.0048077	-0.00484262	-0.0048652	-0.00488588	-0.00491701	-0.00496297	-0.00501871	-0.00507771	-0.00514034	-0.00520562	-0.00526127	-0.00529247	-0.00530024	-0.00530055	-0.00530694	-0.00532602	-0.00536713	-0.00543959	-0.00553866	-0.00563766	-0.00570143	-0.00572167	-0.00572601	-0.00574425	-0.00578226	-0.00583478	-0.00590179	-0.00598273	-0.00606473	-0.00613181	-0.00618209	-0.00622312	-0.00625951	-0.00628982
Absidia cylindrospora	VKM F-1632	-0.00442352	-0.00444222	-0.00446175	-0.00450525	-0.00458123	-0.00467112	-0.004742	-0.00477017	-0.00475788	-0.0047269	-0.00469709	-0.00468208	-0.00469704	-0.00475184	-0.0048374	-0.00492975	-0.00500837	-0.00506584	-0.00510519	-0.00513609	-0.00516704	-0.00519973	-0.00523416	-0.00527615	-0.00533098	-0.00539193	-0.00544654	-0.00549015	-0.00552961	-0.00557919	-0.0056509	-0.00574272	-0.00583493	-0.00590148	-0.00593085	-0.00593784	-0.00594831	-0.00597502	-0.00601388	-0.0060533	-0.00608408	-0.0061069	-0.00613646	-0.00618485	-0.00624532	-0.00630401	-0.00636034	-0.00642426
Absidia cylindrospora	VKM F-1632	0.02925	0.0292188	0.0292086	0.029201	0.029175	0.0291326	0.0290937	0.029076	0.029079	0.0290878	0.0290893	0.0290803	0.0290594	0.0290217	0.0289658	0.0289006	0.0288368	0.0287799	0.0287335	0.0287037	0.0286935	0.0286932	0.0286852	0.0286559	0.0286048	0.0285431	0.0284864	0.028448	0.0284309	0.02842	0.0283874	0.0283179	0.0282271	0.0281481	0.0281012	0.0280801	0.0280698	0.0280645	0.0280595	0.0280424	0.0280068	0.0279636	0.0279296	0.0279024	0.0278619	0.0277958	0.0277117	0.0276304
Absidia cylindrospora	VKM F-1632	0.0105637	0.0105617	0.0105689	0.0105583	0.0105137	0.0104472	0.0103868	0.0103471	0.0103206	0.0102952	0.0102711	0.0102516	0.0102318	0.0102075	0.0101845	0.0101668	0.0101448	0.0101091	0.010067	0.0100297	0.00999356	0.00994435	0.00988182	0.00982672	0.00980003	0.0098009	0.00980654	0.00979542	0.00976635	0.00973162	0.00969776	0.00965901	0.00961126	0.00956429	0.0095337	0.00952028	0.00950748	0.0094807	0.00944083	0.00939787	0.00935783	0.00932114	0.00928819	0.009261	0.00923794	0.0092051	0.00914379	0.0090532
Absidia cylindrospora	VKM F-1632	0.00695996	0.00693163	0.00690341	0.00688142	0.00686299	0.00684198	0.00681736	0.00678712	0.00674861	0.00670775	0.00668017	0.0066721	0.00667142	0.00666714	0.00666393	0.00666895	0.00667097	0.00664626	0.00658466	0.00650201	0.00642652	0.00637425	0.00633847	0.00630519	0.00627121	0.00624626	0.00623539	0.00623126	0.00622215	0.00620175	0.00616709	0.00611521	0.00605184	0.00599436	0.00595987	0.00594384	0.00592326	0.00588422	0.00583416	0.0057911	0.00576765	0.00576513	0.00577075	0.00576052	0.00571721	0.00564535	0.00556217	0.0054825
Absidia cylindrospora	VKM F-1632	-0.00615887	-0.00620644	-0.00624931	-0.00629135	-0.0063262	-0.00634692	-0.0063562	-0.00636279	-0.00637171	-0.00638345	-0.00639789	-0.00641375	-0.00642941	-0.00644472	-0.00646139	-0.00648221	-0.00651128	-0.00655381	-0.00661041	-0.00667241	-0.00672747	-0.00676952	-0.00680097	-0.00682599	-0.00684714	-0.00686921	-0.00690019	-0.00694473	-0.00699899	-0.0070564	-0.00711553	-0.00717792	-0.00723856	-0.00728489	-0.00730775	-0.00731513	-0.00732664	-0.00735667	-0.0074062	-0.00746559	-0.00752202	-0.00756715	-0.00760399	-0.00764234	-0.00768726	-0.007734	-0.00777453	-0.0078053
Absidia cylindrospora	VKM F-1632	-0.012467	-0.0125114	-0.0125459	-0.0125581	-0.0125528	-0.0125518	-0.0125677	-0.0125897	-0.0126002	-0.0126006	-0.0126036	-0.0126129	-0.01262	-0.0126242	-0.0126398	-0.0126774	-0.0127292	-0.0127774	-0.0128175	-0.0128589	-0.0129056	-0.0129477	-0.0129764	-0.0129981	-0.0130287	-0.0130753	-0.0131264	-0.0131635	-0.0131789	-0.0131893	-0.0132233	-0.013294	-0.0133824	-0.0134493	-0.0134711	-0.0134615	-0.0134572	-0.0134797	-0.0135249	-0.0135751	-0.0136118	-0.013624	-0.0136164	-0.0136124	-0.0136358	-0.0136927	-0.0137672	-0.0138318
Absidia cylindrospora	VKM F-1632	-0.00997087	-0.0100095	-0.0100498	-0.0100736	-0.0100808	-0.0100902	-0.0101181	-0.0101617	-0.0102019	-0.0102178	-0.0102085	-0.010196	-0.0102063	-0.0102437	-0.0102903	-0.0103264	-0.0103506	-0.0103778	-0.0104219	-0.01048	-0.0105353	-0.0105771	-0.0106107	-0.0106462	-0.0106864	-0.0107292	-0.0107722	-0.0108122	-0.0108458	-0.0108743	-0.0109033	-0.0109363	-0.0109707	-0.0109981	-0.0110123	-0.0110199	-0.0110383	-0.011077	-0.0111284	-0.011177	-0.0112129	-0.0112335	-0.0112411	-0.0112442	-0.011255	-0.0112812	-0.0113228	-0.0113747
Absidia cylindrospora	VKM F-2428	0.227207	0.227083	0.227016	0.226967	0.22689	0.22677	0.226629	0.226496	0.226372	0.226236	0.226082	0.225939	0.225839	0.225775	0.225702	0.225578	0.225396	0.225182	0.224966	0.22477	0.224594	0.224408	0.224183	0.22393	0.223697	0.223519	0.223374	0.223231	0.22308	0.222916	0.222696	0.222389	0.222037	0.221744	0.221575	0.221475	0.221332	0.221113	0.220858	0.220613	0.220409	0.220272	0.220187	0.220068	0.219829	0.219462	0.219024	0.218606
Absidia cylindrospora	VKM F-2428	0.193263	0.193136	0.193011	0.192889	0.192765	0.192632	0.192503	0.192403	0.192331	0.192254	0.192147	0.192019	0.191892	0.191769	0.191632	0.191465	0.19127	0.191069	0.190883	0.190727	0.190593	0.190455	0.190286	0.190083	0.189871	0.189671	0.189484	0.189317	0.189188	0.189079	0.188915	0.188649	0.188329	0.188065	0.187902	0.187769	0.187572	0.187313	0.187055	0.186835	0.186658	0.186532	0.186444	0.186325	0.186105	0.185781	0.185402	0.185048
Absidia cylindrospora	VKM F-2428	0.224188	0.224098	0.223993	0.223874	0.223741	0.223585	0.223402	0.223213	0.223052	0.222927	0.222822	0.222716	0.222608	0.222501	0.222394	0.22227	0.222117	0.221937	0.221743	0.221548	0.221356	0.221153	0.220922	0.220677	0.22046	0.220294	0.220159	0.220024	0.219888	0.219745	0.219532	0.219195	0.218786	0.218448	0.218274	0.218195	0.218087	0.217924	0.217752	0.217586	0.217413	0.217254	0.217125	0.216963	0.216683	0.216266	0.215771	0.21531
Absidia cylindrospora	VKM F-2428	0.18593	0.185826	0.185749	0.185691	0.185621	0.185513	0.18537	0.18523	0.185112	0.185006	0.184894	0.184775	0.184661	0.184555	0.184445	0.18431	0.18415	0.18399	0.183861	0.183765	0.183667	0.183532	0.18335	0.183147	0.182963	0.18281	0.182665	0.182509	0.182352	0.182203	0.18203	0.181794	0.181521	0.181294	0.181175	0.181127	0.18106	0.180929	0.180748	0.180548	0.180367	0.180244	0.180179	0.180101	0.179928	0.179647	0.179301	0.178964
Absidia cylindrospora	VKM F-2428	0.206487	0.206404	0.206315	0.206217	0.206112	0.205988	0.205836	0.205668	0.205507	0.20537	0.205258	0.205163	0.205077	0.204997	0.204916	0.204813	0.204669	0.204491	0.204309	0.204146	0.203995	0.203826	0.203621	0.203401	0.203207	0.203054	0.202917	0.202773	0.202636	0.202514	0.202359	0.202121	0.201837	0.201619	0.201531	0.201506	0.201419	0.201227	0.20097	0.200709	0.200502	0.200394	0.200359	0.200285	0.200066	0.199701	0.199264	0.19886
Absidia cylindrospora	VKM F-2428	0.165651	0.165603	0.165541	0.165458	0.16536	0.165252	0.165138	0.165026	0.164921	0.164823	0.164737	0.164673	0.164625	0.16457	0.164478	0.16434	0.164166	0.163982	0.163814	0.163686	0.163596	0.163511	0.163397	0.163248	0.163089	0.162936	0.162782	0.162632	0.162514	0.162434	0.162338	0.16218	0.161983	0.16182	0.16172	0.161628	0.161476	0.161271	0.161062	0.160881	0.160743	0.160663	0.160631	0.160579	0.160426	0.160158	0.159821	0.159498
Absidia cylindrospora	VKM F-2428	0.175746	0.175624	0.175464	0.175291	0.175149	0.175063	0.175022	0.174999	0.174966	0.174903	0.17481	0.174706	0.174613	0.174528	0.174432	0.174315	0.174189	0.174076	0.173983	0.173891	0.173775	0.173626	0.173459	0.173306	0.173193	0.173111	0.173023	0.17291	0.172793	0.172699	0.172607	0.172478	0.172316	0.172173	0.172073	0.171979	0.17185	0.171696	0.171551	0.171426	0.17132	0.171248	0.171219	0.171191	0.171095	0.170898	0.17063	0.170361
Absidia cylindrospora	VKM F-2428	0.136136	0.136067	0.136006	0.135948	0.135889	0.135828	0.135764	0.135703	0.135645	0.135577	0.135494	0.135413	0.135359	0.135324	0.13527	0.135169	0.135035	0.134907	0.134814	0.134762	0.134728	0.134679	0.13459	0.134462	0.134323	0.134195	0.134077	0.133964	0.133866	0.133794	0.133722	0.133608	0.133446	0.133277	0.133143	0.133049	0.13297	0.132888	0.1328	0.132708	0.132627	0.132575	0.132548	0.132504	0.132394	0.132208	0.131973	0.13174
Absidia cylindrospora	VKM F-2428	0.181785	0.181689	0.181613	0.181546	0.181471	0.181376	0.181264	0.18116	0.181083	0.181029	0.180978	0.180915	0.18083	0.180726	0.180611	0.180499	0.180393	0.180288	0.180181	0.180077	0.179976	0.17987	0.179746	0.179604	0.179467	0.179356	0.179263	0.179168	0.179064	0.178963	0.178861	0.178725	0.178553	0.178394	0.178294	0.178235	0.178159	0.178034	0.177876	0.177709	0.177549	0.177414	0.177315	0.177228	0.1771	0.176897	0.176632	0.176362
Absidia glauca	CCM F-444	0.194421	0.194335	0.194257	0.194192	0.194139	0.194092	0.194044	0.194	0.19397	0.193955	0.193949	0.193939	0.193912	0.193861	0.193792	0.193714	0.193627	0.193517	0.193375	0.193221	0.193085	0.192983	0.19291	0.192861	0.192835	0.192814	0.192768	0.192686	0.192587	0.192487	0.192376	0.192242	0.192105	0.192001	0.191933	0.191868	0.191786	0.191702	0.191625	0.191547	0.191463	0.191386	0.191321	0.191249	0.191151	0.191021	0.190869	0.190723
Absidia glauca	CCM F-444	0.252206	0.252123	0.252045	0.251983	0.251926	0.25185	0.251759	0.251688	0.251664	0.251673	0.251669	0.251617	0.251512	0.251366	0.251205	0.251057	0.250937	0.250838	0.250745	0.250649	0.250551	0.250459	0.250381	0.250318	0.250262	0.250199	0.250116	0.250024	0.249949	0.249895	0.249823	0.249688	0.249499	0.249317	0.249196	0.249136	0.2491	0.249054	0.248974	0.248862	0.248752	0.248685	0.248655	0.248603	0.248482	0.248305	0.248113	0.247949
Absidia glauca	CCM F-444	0.137343	0.137277	0.137206	0.137136	0.137068	0.136997	0.136925	0.136868	0.136831	0.136804	0.136778	0.13676	0.136752	0.136738	0.136693	0.136611	0.136506	0.136395	0.136285	0.136172	0.136056	0.135944	0.135838	0.135739	0.135647	0.135567	0.135504	0.135459	0.135421	0.135373	0.135298	0.135202	0.135111	0.135049	0.13501	0.134955	0.134856	0.134721	0.13459	0.134497	0.134449	0.134427	0.134394	0.134323	0.134213	0.134083	0.133946	0.133813
Absidia glauca	CCM F-444	0.14641	0.146332	0.146258	0.146197	0.146141	0.146082	0.146026	0.145983	0.145957	0.145933	0.145892	0.145822	0.145731	0.145643	0.145576	0.145529	0.145474	0.145386	0.145262	0.145127	0.145002	0.144885	0.144764	0.144649	0.144571	0.144542	0.144533	0.144499	0.14443	0.14435	0.144265	0.144147	0.143986	0.143824	0.143717	0.143672	0.143647	0.143597	0.143505	0.143378	0.143253	0.143173	0.143136	0.143098	0.143015	0.142887	0.142736	0.142593
Absidia glauca	CCM F-444	0.197713	0.197633	0.19755	0.197463	0.197376	0.197291	0.197212	0.197147	0.197111	0.197113	0.197137	0.19715	0.197122	0.197044	0.196938	0.196824	0.196712	0.196599	0.196484	0.196375	0.196273	0.196169	0.196058	0.195958	0.195895	0.195863	0.195829	0.19577	0.195701	0.195637	0.195562	0.195441	0.195271	0.195102	0.19499	0.194946	0.194925	0.194882	0.194809	0.194722	0.194641	0.19458	0.194531	0.194469	0.194368	0.194221	0.194043	0.193867
Absidia glauca	CCM F-444	0.23579	0.235729	0.23568	0.235624	0.235541	0.235439	0.235351	0.235304	0.235285	0.235258	0.235212	0.23517	0.235148	0.235133	0.235088	0.234987	0.234839	0.234683	0.234557	0.23447	0.234401	0.234327	0.234241	0.234146	0.234051	0.233968	0.2339	0.23384	0.233774	0.233695	0.233595	0.233466	0.233311	0.233156	0.233032	0.232939	0.232853	0.232765	0.23269	0.232633	0.232578	0.232512	0.232445	0.232389	0.232323	0.23221	0.23204	0.231846
Absidia glauca	CCM F-444	0.190739	0.190672	0.190579	0.190463	0.190341	0.190235	0.190161	0.190123	0.190113	0.190115	0.190107	0.190063	0.189963	0.189819	0.189674	0.18956	0.18946	0.189336	0.189185	0.189037	0.188927	0.188859	0.188803	0.188729	0.18863	0.188521	0.188422	0.188333	0.188247	0.188159	0.188067	0.187966	0.187844	0.187708	0.187578	0.187466	0.187359	0.187242	0.187114	0.186988	0.186876	0.186785	0.186709	0.186633	0.186549	0.186456	0.186344	0.186204
Absidia glauca	CCM F-444	0.106035	0.10599	0.105952	0.105918	0.105887	0.105845	0.10578	0.105704	0.105644	0.105616	0.105611	0.105604	0.105576	0.10552	0.105443	0.10536	0.105279	0.105196	0.1051	0.104985	0.104863	0.104759	0.104682	0.104621	0.104552	0.104459	0.104354	0.104263	0.104205	0.104167	0.104112	0.10401	0.103864	0.103713	0.103598	0.103527	0.103471	0.103403	0.103322	0.103238	0.103163	0.103106	0.103067	0.103027	0.102962	0.102868	0.102751	0.102626
Absidia glauca	CCM F-444	0.146834	0.146821	0.146788	0.146721	0.146626	0.146528	0.146444	0.146382	0.146329	0.146267	0.146193	0.14612	0.146061	0.146003	0.145919	0.145796	0.145642	0.145477	0.145321	0.145192	0.145103	0.145047	0.144994	0.144922	0.144829	0.14473	0.144635	0.144542	0.144454	0.144371	0.144282	0.144175	0.144044	0.143905	0.143772	0.143649	0.143532	0.143425	0.143334	0.143258	0.143199	0.14316	0.143123	0.143046	0.142906	0.142722	0.142537	0.142388
Absidia glauca	CCM 450	-0.0249665	-0.0250076	-0.0250616	-0.0251217	-0.0251776	-0.0252255	-0.0252644	-0.025291	-0.0253019	-0.0253021	-0.0253031	-0.0253164	-0.0253495	-0.025405	-0.0254798	-0.0255645	-0.0256488	-0.0257277	-0.0258038	-0.0258789	-0.0259463	-0.0259962	-0.0260269	-0.0260496	-0.0260771	-0.0261151	-0.0261626	-0.0262174	-0.0262788	-0.0263442	-0.0264072	-0.0264636	-0.0265194	-0.0265872	-0.0266731	-0.0267684	-0.0268571	-0.026931	-0.02699	-0.0270353	-0.0270676	-0.0270926	-0.0271264	-0.0271842	-0.0272605	-0.0273355	-0.027396	-0.0274452
Absidia glauca	CCM 450	-0.0156575	-0.0156456	-0.0156505	-0.015679	-0.0157193	-0.0157612	-0.0158008	-0.0158342	-0.0158607	-0.0158904	-0.015935	-0.0159935	-0.0160552	-0.016117	-0.0161852	-0.0162651	-0.016353	-0.0164418	-0.016526	-0.0166019	-0.016666	-0.0167184	-0.0167646	-0.0168138	-0.0168731	-0.0169424	-0.0170101	-0.01706	-0.0170902	-0.0171183	-0.0171659	-0.0172332	-0.0173019	-0.017357	-0.0174062	-0.0174714	-0.0175624	-0.0176611	-0.0177383	-0.0177801	-0.0177959	-0.0178061	-0.01783	-0.0178786	-0.01795	-0.0180321	-0.0181151	-0.0181948
Absidia glauca	CCM 450	-0.0276554	-0.0276918	-0.0277326	-0.0277831	-0.027845	-0.0279089	-0.0279572	-0.0279801	-0.0279865	-0.0279955	-0.0280193	-0.028058	-0.0281107	-0.0281805	-0.0282669	-0.028358	-0.0284367	-0.028495	-0.0285442	-0.0286013	-0.0286706	-0.0287408	-0.0288039	-0.0288681	-0.0289434	-0.029022	-0.0290841	-0.0291232	-0.0291568	-0.0292082	-0.0292806	-0.0293579	-0.0294243	-0.0294773	-0.0295228	-0.029566	-0.029608	-0.0296481	-0.0296879	-0.0297335	-0.0297878	-0.0298454	-0.0298997	-0.0299552	-0.0300243	-0.0301109	-0.0302041	-0.0302854
Absidia glauca	CCM 450	-0.037769	-0.0378395	-0.0379174	-0.037991	-0.0380515	-0.0380903	-0.0381008	-0.0380878	-0.038075	-0.0380901	-0.0381382	-0.0381965	-0.0382433	-0.0382827	-0.0383349	-0.0384095	-0.0384993	-0.0385952	-0.0386923	-0.0387836	-0.038859	-0.0389166	-0.0389638	-0.0390079	-0.0390547	-0.0391136	-0.0391915	-0.0392786	-0.0393534	-0.0394052	-0.0394458	-0.0394957	-0.0395641	-0.039643	-0.0397187	-0.0397857	-0.0398457	-0.0398985	-0.0399466	-0.0400027	-0.0400784	-0.0401637	-0.0402326	-0.040275	-0.0403079	-0.0403536	-0.0404176	-0.0404881
Absidia glauca	CCM 450	-0.0410839	-0.0411045	-0.0411354	-0.041184	-0.0412463	-0.0413095	-0.0413587	-0.0413827	-0.0413817	-0.0413693	-0.0413652	-0.0413856	-0.0414379	-0.0415197	-0.0416175	-0.0417144	-0.0417982	-0.0418665	-0.0419287	-0.0419973	-0.0420768	-0.042156	-0.0422167	-0.0422521	-0.0422751	-0.0423071	-0.0423601	-0.042428	-0.0424962	-0.0425569	-0.0426172	-0.0426898	-0.0427786	-0.0428719	-0.0429525	-0.0430169	-0.0430758	-0.0431365	-0.0431948	-0.0432491	-0.0433055	-0.0433682	-0.0434304	-0.0434797	-0.0435144	-0.0435463	-0.0435906	-0.0436516
Absidia glauca	CCM 450	-0.0415663	-0.0415998	-0.0416337	-0.0416762	-0.041729	-0.0417853	-0.0418292	-0.0418457	-0.0418415	-0.0418445	-0.0418748	-0.0419223	-0.0419633	-0.0419955	-0.0420389	-0.0421073	-0.0421892	-0.0422616	-0.042316	-0.0423633	-0.042416	-0.0424721	-0.0425249	-0.0425783	-0.0426419	-0.0427119	-0.042773	-0.0428175	-0.0428535	-0.0428942	-0.0429495	-0.0430262	-0.0431212	-0.0432136	-0.043278	-0.0433115	-0.0433337	-0.0433607	-0.0433912	-0.0434234	-0.0434651	-0.0435242	-0.0435961	-0.0436651	-0.0437173	-0.0437567	-0.0438025	-0.0438694
Absidia glauca	CCM 450	-0.0320076	-0.0320497	-0.0320948	-0.0321494	-0.0322112	-0.0322694	-0.032313	-0.0323399	-0.0323551	-0.0323628	-0.0323662	-0.0323743	-0.0324028	-0.032458	-0.0325255	-0.0325845	-0.0326305	-0.0326769	-0.0327397	-0.0328201	-0.0329047	-0.0329795	-0.0330418	-0.0330995	-0.033156	-0.0332049	-0.0332391	-0.0332629	-0.0332861	-0.0333146	-0.0333523	-0.0334067	-0.0334815	-0.033566	-0.0336402	-0.0336943	-0.0337365	-0.0337775	-0.0338224	-0.0338742	-0.0339339	-0.033996	-0.0340543	-0.034108	-0.0341593	-0.0342091	-0.034257	-0.0342976
Absidia glauca	CCM 450	-0.033773	-0.0337892	-0.0337896	-0.0337924	-0.0338115	-0.0338509	-0.0339023	-0.0339498	-0.0339833	-0.0340054	-0.0340234	-0.0340442	-0.034076	-0.0341262	-0.0341918	-0.0342602	-0.0343206	-0.0343703	-0.034411	-0.0344447	-0.0344751	-0.0345083	-0.0345492	-0.0345969	-0.0346483	-0.034702	-0.0347582	-0.0348136	-0.0348639	-0.0349112	-0.0349623	-0.0350185	-0.0350733	-0.0351204	-0.0351676	-0.0352315	-0.0353163	-0.0354002	-0.0354566	-0.0354825	-0.0354969	-0.0355151	-0.0355381	-0.0355658	-0.0356033	-0.0356533	-0.0357125	-0.0357736
Absidia glauca	CCM 450	-0.0222953	-0.0223113	-0.0223306	-0.0223668	-0.0224126	-0.0224576	-0.0225028	-0.0225521	-0.0225978	-0.0226298	-0.0226519	-0.02268	-0.0227224	-0.0227707	-0.0228163	-0.0228663	-0.0229358	-0.0230278	-0.0231305	-0.0232275	-0.023308	-0.0233706	-0.0234224	-0.0234719	-0.0235217	-0.0235702	-0.0236177	-0.0236636	-0.0237021	-0.0237323	-0.0237672	-0.0238233	-0.0239022	-0.0239881	-0.0240656	-0.0241336	-0.0241999	-0.0242671	-0.0243302	-0.0243869	-0.024438	-0.0244821	-0.0245203	-0.0245647	-0.02463	-0.0247183	-0.024814	-0.0248921
Absidia glauca	CCM 451	-0.00268486	-0.00273981	-0.00279619	-0.00284778	-0.00288857	-0.00291891	-0.0029403	-0.00295249	-0.00295789	-0.00296385	-0.00297516	-0.00299033	-0.00300622	-0.00302606	-0.00305814	-0.00310605	-0.00316691	-0.00323701	-0.0033166	-0.00340275	-0.00348411	-0.00355	-0.0035995	-0.00363785	-0.00366814	-0.00369022	-0.00370721	-0.00372574	-0.00375263	-0.003792	-0.00384573	-0.00391582	-0.00400452	-0.00410474	-0.00419613	-0.00425975	-0.00429743	-0.00432973	-0.00437693	-0.00444637	-0.00452518	-0.00458855	-0.00462385	-0.00464352	-0.00466692	-0.00470052	-0.00474303	-0.00479419
Absidia glauca	CCM 451	-0.00194908	-0.00200263	-0.00202679	-0.0020338	-0.00204071	-0.00205488	-0.00207605	-0.00210594	-0.00214556	-0.00218656	-0.0022133	-0.00221999	-0.00222015	-0.00223426	-0.00227304	-0.00233484	-0.00241352	-0.00250309	-0.00259414	-0.00267071	-0.00271928	-0.00274017	-0.00275056	-0.0027696	-0.00280529	-0.00285339	-0.00290641	-0.00295583	-0.0029948	-0.00302313	-0.00305269	-0.00309906	-0.00316845	-0.00325083	-0.00332837	-0.00339192	-0.00344703	-0.0035045	-0.00357126	-0.00364591	-0.00371706	-0.00376665	-0.00378825	-0.003798	-0.00381822	-0.00385486	-0.00389971	-0.0039444
Absidia glauca	CCM 451	-0.00459342	-0.00461191	-0.00463624	-0.00467445	-0.00473002	-0.00479767	-0.00486064	-0.00489914	-0.0049083	-0.00490303	-0.0049019	-0.00491352	-0.00493553	-0.00496333	-0.00499726	-0.00504445	-0.00511138	-0.00519395	-0.00527661	-0.0053453	-0.00539659	-0.0054377	-0.00548049	-0.00553493	-0.00560035	-0.00566291	-0.00570818	-0.00573812	-0.0057675	-0.00580494	-0.00584469	-0.00588274	-0.00592727	-0.00598927	-0.00606627	-0.006141	-0.00619643	-0.00622312	-0.00622261	-0.00621236	-0.00622088	-0.00626523	-0.00633284	-0.00639661	-0.00644706	-0.00649791	-0.00656263	-0.00663305
Absidia glauca	CCM 451	-0.000900674	-0.000931826	-0.000963442	-0.00100177	-0.00104965	-0.00110506	-0.00115794	-0.00119367	-0.00120787	-0.00121442	-0.0012342	-0.00127715	-0.00133743	-0.00140076	-0.00145571	-0.00150034	-0.00154131	-0.00158686	-0.00164081	-0.00170156	-0.00176741	-0.00183867	-0.00191156	-0.00197454	-0.0020202	-0.00205787	-0.00210465	-0.00215926	-0.00220284	-0.0022254	-0.00224374	-0.0022835	-0.00235199	-0.00243298	-0.00250345	-0.00255822	-0.00261174	-0.00267622	-0.00274387	-0.00279593	-0.00282458	-0.00284274	-0.00287139	-0.00292107	-0.00298905	-0.00307084	-0.00316521	-0.00326388
Absidia glauca	CCM 451	-0.000141832	-0.000172884	-0.000198914	-0.000224684	-0.000266854	-0.000331887	-0.000402289	-0.000453544	-0.000479868	-0.000495537	-0.000512033	-0.000527598	-0.000539543	-0.000558467	-0.00060257	-0.000678614	-0.000770821	-0.000854173	-0.000916535	-0.00096587	-0.00101913	-0.00108549	-0.0011597	-0.00122836	-0.00128189	-0.00132474	-0.00137	-0.00142408	-0.0014812	-0.00153197	-0.00157412	-0.00161554	-0.0016682	-0.00173725	-0.00181093	-0.00187222	-0.00191743	-0.00195887	-0.00201046	-0.0020776	-0.00215231	-0.00221804	-0.0022631	-0.00229349	-0.00232748	-0.00237861	-0.0024475	-0.00252425
Absidia glauca	CCM 451	-0.00353706	-0.00358841	-0.00364715	-0.00370444	-0.00375751	-0.00380729	-0.00384917	-0.00387447	-0.00388683	-0.00390659	-0.00395127	-0.00401417	-0.00406982	-0.00410116	-0.00411485	-0.00413305	-0.00417418	-0.00423853	-0.00431255	-0.00438657	-0.00446246	-0.0045446	-0.00462769	-0.00470129	-0.00476146	-0.00481344	-0.00486151	-0.00490354	-0.0049363	-0.00496379	-0.00499593	-0.00504271	-0.005108	-0.00518571	-0.00526163	-0.0053252	-0.00538063	-0.00543795	-0.00549945	-0.00555773	-0.00560286	-0.00563046	-0.00564573	-0.00566209	-0.00569443	-0.00575248	-0.00583896	-0.00594423
Absidia glauca	CCM 451	-0.00886103	-0.00892828	-0.00896916	-0.00898478	-0.008997	-0.00902829	-0.00908011	-0.00913496	-0.00917902	-0.00921292	-0.00924343	-0.00927617	-0.00931732	-0.00937276	-0.00944075	-0.00951156	-0.00957674	-0.00963554	-0.00969361	-0.00975775	-0.00983024	-0.00990413	-0.00996631	-0.0100076	-0.0100319	-0.0100517	-0.0100772	-0.01011	-0.0101516	-0.0102065	-0.0102764	-0.0103556	-0.0104399	-0.0105249	-0.0106005	-0.0106596	-0.0107139	-0.0107828	-0.0108715	-0.0109673	-0.0110556	-0.0111283	-0.0111823	-0.0112219	-0.0112598	-0.0113124	-0.0113887	-0.0114824
Absidia glauca	CCM 451	-0.00235611	-0.00242556	-0.00251328	-0.00260819	-0.00268985	-0.00273739	-0.00274542	-0.00273327	-0.00273384	-0.00276409	-0.00281419	-0.00286388	-0.00290487	-0.00294195	-0.00297933	-0.00301933	-0.00307028	-0.00314466	-0.00324307	-0.00334727	-0.00343409	-0.00349736	-0.00354923	-0.00360376	-0.00366599	-0.00373323	-0.00380021	-0.00386302	-0.0039247	-0.00399411	-0.0040751	-0.00416044	-0.00423622	-0.00428856	-0.00431132	-0.00431563	-0.00432732	-0.00436909	-0.00444566	-0.00454388	-0.0046428	-0.004725	-0.00478988	-0.00484917	-0.00490779	-0.00495688	-0.00499035	-0.00502024
Absidia glauca	CCM 451	-0.00135477	-0.00140354	-0.00144194	-0.00147816	-0.00151923	-0.00156328	-0.00159707	-0.00161115	-0.00161466	-0.00163055	-0.00167325	-0.00173694	-0.0018083	-0.00187764	-0.00194233	-0.00200154	-0.00205586	-0.00210944	-0.00217178	-0.00225172	-0.00234766	-0.00244564	-0.002528	-0.00258642	-0.00262893	-0.00267267	-0.00272458	-0.00277299	-0.00280545	-0.00282762	-0.00286023	-0.00292019	-0.00300972	-0.00311356	-0.00320546	-0.00326877	-0.00331177	-0.00335667	-0.00341883	-0.0035006	-0.00359169	-0.00367225	-0.00372928	-0.0037727	-0.00382372	-0.00389001	-0.003964	-0.00403366
Absidia glauca	UBOCC-A-101330	0.324715	0.324592	0.324497	0.3244	0.324283	0.324154	0.324035	0.323938	0.323859	0.323782	0.323699	0.323613	0.323528	0.323438	0.323327	0.323178	0.322989	0.322778	0.322581	0.322416	0.322272	0.32212	0.321951	0.321777	0.321614	0.321466	0.321324	0.321194	0.321082	0.320968	0.320801	0.320552	0.320262	0.32001	0.319837	0.319714	0.319584	0.319425	0.319241	0.31905	0.31888	0.318765	0.318696	0.318601	0.318412	0.31812	0.317772	0.317444
Absidia glauca	UBOCC-A-101330	0.302059	0.301927	0.301836	0.301767	0.301686	0.301578	0.301472	0.301397	0.301344	0.30127	0.301146	0.300985	0.300825	0.300696	0.300596	0.3005	0.300372	0.300199	0.300004	0.299818	0.299655	0.299514	0.299384	0.299258	0.299132	0.299004	0.29887	0.298735	0.298604	0.298463	0.298281	0.298046	0.297795	0.297587	0.297442	0.297323	0.297183	0.297011	0.296822	0.296633	0.296461	0.296313	0.296191	0.296065	0.295888	0.295624	0.29529	0.294958
Absidia glauca	UBOCC-A-101330	0.307111	0.307056	0.307004	0.306911	0.30677	0.306611	0.306466	0.306331	0.306179	0.306005	0.305842	0.305723	0.305646	0.305583	0.305509	0.305409	0.305281	0.305132	0.304971	0.304805	0.304633	0.304455	0.304276	0.304104	0.303942	0.303783	0.303622	0.303465	0.303325	0.303195	0.303038	0.302822	0.302576	0.302364	0.302223	0.302117	0.301985	0.301807	0.301589	0.301349	0.301123	0.300959	0.300873	0.300802	0.300665	0.30043	0.300125	0.299804
Absidia glauca	UBOCC-A-101330	0.146943	0.146855	0.146766	0.146676	0.146589	0.14651	0.146449	0.146414	0.146403	0.146392	0.146361	0.146307	0.146232	0.146131	0.145998	0.14584	0.145682	0.145554	0.145465	0.145401	0.145336	0.145256	0.145162	0.145059	0.144949	0.144828	0.144698	0.144567	0.144443	0.144326	0.144209	0.144086	0.143961	0.143855	0.143788	0.14375	0.143709	0.143635	0.143518	0.143372	0.143224	0.143103	0.143018	0.142946	0.142853	0.142718	0.142543	0.142353
Absidia glauca	UBOCC-A-101330	0.174313	0.174241	0.174155	0.174053	0.173943	0.173834	0.173737	0.173657	0.173593	0.173539	0.17349	0.173445	0.173397	0.173335	0.173239	0.173099	0.172927	0.172754	0.172609	0.172496	0.172398	0.172303	0.172214	0.172139	0.172072	0.171998	0.171902	0.171785	0.171656	0.171521	0.171379	0.171231	0.171078	0.17093	0.170792	0.170662	0.170528	0.170383	0.170235	0.170101	0.169993	0.169911	0.169841	0.169769	0.169683	0.169575	0.169427	0.169244
Absidia glauca	UBOCC-A-101330	0.139899	0.139833	0.139758	0.139664	0.139552	0.139433	0.139332	0.139277	0.13927	0.139276	0.139255	0.139192	0.139099	0.138996	0.138895	0.138793	0.138676	0.138541	0.138393	0.138249	0.138111	0.13798	0.137857	0.137759	0.137696	0.137652	0.137592	0.137503	0.1374	0.137295	0.137167	0.136994	0.136801	0.136647	0.136556	0.13649	0.136394	0.136254	0.13609	0.135929	0.135801	0.135732	0.135701	0.135642	0.135496	0.135266	0.135005	0.134778
Absidia glauca	UBOCC-A-101330	0.239582	0.239444	0.239324	0.239242	0.239183	0.239114	0.239027	0.238943	0.238887	0.238858	0.238841	0.238819	0.238784	0.238732	0.238657	0.238548	0.238403	0.238236	0.238073	0.237932	0.237811	0.237694	0.23757	0.237443	0.237324	0.237219	0.237121	0.23702	0.236914	0.236807	0.236692	0.236562	0.236421	0.236286	0.236164	0.236045	0.235912	0.235768	0.235626	0.235487	0.235343	0.235193	0.235055	0.234935	0.234813	0.234666	0.234487	0.234302
Absidia glauca	UBOCC-A-101330	0.211975	0.211892	0.21181	0.211739	0.211677	0.211612	0.211544	0.211493	0.211467	0.211435	0.211365	0.211261	0.211161	0.211085	0.211013	0.210915	0.210791	0.210666	0.210554	0.210451	0.210352	0.21026	0.21017	0.21007	0.209954	0.209829	0.20971	0.209612	0.209542	0.209483	0.209394	0.209244	0.209057	0.208892	0.208778	0.208685	0.208573	0.20844	0.208315	0.208208	0.208108	0.208011	0.207924	0.207839	0.207716	0.207531	0.207299	0.207085
Absidia glauca	UBOCC-A-101330	0.180834	0.180761	0.180675	0.180582	0.180498	0.180433	0.180384	0.180348	0.180319	0.180287	0.180238	0.180166	0.180074	0.179967	0.179857	0.179747	0.179631	0.179502	0.179364	0.179239	0.179148	0.179077	0.178993	0.178882	0.178762	0.178647	0.178533	0.178414	0.178305	0.178208	0.178103	0.17797	0.177825	0.177707	0.177625	0.177548	0.177439	0.177298	0.177155	0.17704	0.176959	0.176897	0.176826	0.176725	0.176584	0.17641	0.176213	0.176022
Lichtheimia corymbifera	CCM 8077	0.00783242	0.00779044	0.00776366	0.00774524	0.00771945	0.0076775	0.00762615	0.00757889	0.00753838	0.00749924	0.00746026	0.00742814	0.00740312	0.00737624	0.00734077	0.00729902	0.00725332	0.00719787	0.00712634	0.00703991	0.00694444	0.00684303	0.00673843	0.00664166	0.00656697	0.00651948	0.00648895	0.00645713	0.00640976	0.00634414	0.00626714	0.00618683	0.00610746	0.006031	0.00595982	0.00589211	0.00582343	0.00575629	0.00570048	0.00565739	0.0056121	0.00554641	0.0054571	0.0053581	0.00526458	0.00517828	0.00508917	0.00499366
Lichtheimia corymbifera	CCM 8077	0.0195298	0.0195198	0.0194959	0.019452	0.0193905	0.0193157	0.0192376	0.0191712	0.0191227	0.0190825	0.0190393	0.0189932	0.0189513	0.0189136	0.0188701	0.0188131	0.0187458	0.0186746	0.0185969	0.0185051	0.0184048	0.0183162	0.0182491	0.018192	0.018127	0.0180505	0.0179739	0.0179077	0.0178513	0.0177914	0.0177116	0.0176051	0.0174837	0.0173721	0.0172865	0.0172195	0.0171533	0.0170861	0.017029	0.0169841	0.0169377	0.0168778	0.0168048	0.0167235	0.016635	0.0165416	0.016448	0.016359
Lichtheimia corymbifera	CCM 8077	0.035216	0.0351788	0.0351313	0.0350836	0.0350386	0.0349936	0.0349488	0.0349065	0.0348645	0.0348154	0.0347541	0.0346864	0.0346277	0.0345903	0.0345702	0.0345499	0.0345166	0.0344706	0.0344153	0.0343491	0.0342714	0.0341882	0.034103	0.0340095	0.0339041	0.0337984	0.0337107	0.0336497	0.0336107	0.0335806	0.033542	0.0334795	0.0333942	0.0333064	0.033237	0.0331862	0.0331391	0.0330852	0.0330193	0.032937	0.0328474	0.0327753	0.0327344	0.0327038	0.0326463	0.0325427	0.0323981	0.0322375
Lichtheimia corymbifera	CCM 8077	0.0447169	0.0446857	0.0446519	0.0446056	0.0445508	0.0444978	0.0444501	0.0444018	0.0443454	0.0442823	0.0442249	0.0441818	0.0441439	0.044093	0.0440236	0.0439465	0.0438703	0.0437902	0.0436982	0.0436006	0.0435114	0.0434368	0.0433707	0.0433033	0.0432296	0.0431467	0.0430559	0.0429681	0.042897	0.0428432	0.0427899	0.0427206	0.0426387	0.0425585	0.0424845	0.042406	0.0423133	0.0422112	0.0421082	0.0420052	0.0419004	0.0417973	0.0416985	0.0416007	0.041501	0.0414031	0.0413124	0.0412328
Lichtheimia corymbifera	CCM 8077	0.0152554	0.0152267	0.0152089	0.0151919	0.0151585	0.0151025	0.0150388	0.0149888	0.0149565	0.0149254	0.014882	0.0148316	0.0147845	0.0147411	0.0146942	0.0146424	0.0145858	0.0145199	0.0144382	0.0143456	0.0142579	0.0141881	0.0141354	0.0140894	0.0140402	0.0139787	0.0138978	0.0137977	0.0136897	0.0135889	0.0135023	0.0134261	0.0133565	0.0132972	0.0132499	0.0131998	0.0131254	0.0130234	0.0129155	0.0128275	0.012767	0.0127246	0.0126873	0.0126461	0.0125949	0.0125245	0.0124262	0.0123044
Lichtheimia corymbifera	CCM 8077	0.0214414	0.0213767	0.0213258	0.0212941	0.0212677	0.0212281	0.0211694	0.0211029	0.0210476	0.0210187	0.0210118	0.0209987	0.0209515	0.0208719	0.0207873	0.0207162	0.0206495	0.0205714	0.0204808	0.0203925	0.0203192	0.020258	0.0201953	0.0201255	0.0200592	0.0200076	0.0199664	0.0199201	0.0198589	0.0197843	0.0197012	0.0196143	0.0195293	0.0194536	0.0193895	0.019328	0.0192574	0.0191786	0.0191046	0.0190439	0.0189928	0.0189379	0.0188673	0.0187797	0.0186894	0.0186136	0.0185549	0.0184988
Lichtheimia corymbifera	CCM 8077	0.0550821	0.055037	0.0550152	0.0550015	0.0549727	0.0549143	0.0548292	0.0547336	0.0546465	0.054582	0.0545397	0.0545038	0.0544551	0.0543831	0.0542863	0.0541679	0.0540395	0.0539216	0.0538268	0.0537467	0.0536642	0.0535737	0.0534821	0.053391	0.0532924	0.0531859	0.0530851	0.0530037	0.0529351	0.0528571	0.0527538	0.0526283	0.0524974	0.0523779	0.0522733	0.052168	0.0520456	0.0519089	0.0517754	0.0516576	0.0515569	0.051472	0.0513984	0.0513228	0.0512309	0.0511203	0.0509971	0.05087
Lichtheimia corymbifera	CCM 8077	0.034469	0.0343981	0.0343173	0.0342439	0.0341855	0.0341315	0.0340737	0.0340216	0.0339887	0.0339691	0.0339425	0.0338945	0.0338277	0.0337529	0.0336759	0.0335924	0.0334979	0.0333983	0.0333048	0.0332195	0.033132	0.0330328	0.0329232	0.0328139	0.0327158	0.0326318	0.0325561	0.0324839	0.0324199	0.0323664	0.0323061	0.0322098	0.0320678	0.0319087	0.0317799	0.0317034	0.031657	0.0316009	0.0315098	0.0313865	0.0312557	0.0311435	0.0310574	0.0309822	0.030896	0.0307875	0.0306593	0.0305273
Lichtheimia corymbifera	CCM 8077	0.047165	0.0471307	0.0470875	0.0470289	0.0469597	0.0468866	0.046813	0.0467414	0.0466734	0.0466072	0.0465414	0.0464768	0.0464142	0.0463494	0.0462759	0.0461915	0.0460988	0.0460012	0.0459006	0.0457969	0.0456884	0.045575	0.0454616	0.0453579	0.0452703	0.0451956	0.0451228	0.0450432	0.0449568	0.0448649	0.0447595	0.0446318	0.0444908	0.0443684	0.0442899	0.0442392	0.0441735	0.0440698	0.0439413	0.0438154	0.0437106	0.0436298	0.0435579	0.0434676	0.0433397	0.0431786	0.0430072	0.0428532
Lichtheimia corymbifera	VKM F-513	-0.0133527	-0.0133923	-0.0134327	-0.0134796	-0.0135394	-0.0136082	-0.01367	-0.0137094	-0.0137249	-0.0137297	-0.0137422	-0.0137727	-0.013822	-0.0138832	-0.0139475	-0.0140108	-0.0140755	-0.0141457	-0.0142194	-0.0142866	-0.0143411	-0.0143891	-0.0144419	-0.0145022	-0.0145647	-0.014624	-0.0146777	-0.014724	-0.014766	-0.0148138	-0.0148766	-0.014957	-0.0150534	-0.0151552	-0.0152387	-0.0152847	-0.0153017	-0.0153212	-0.0153701	-0.0154532	-0.0155517	-0.0156395	-0.0157069	-0.0157678	-0.0158381	-0.0159162	-0.0159884	-0.0160453
Lichtheimia corymbifera	VKM F-513	-0.0238225	-0.023862	-0.0238835	-0.0238855	-0.0238825	-0.0238916	-0.0239164	-0.0239501	-0.0239885	-0.0240317	-0.0240781	-0.0241186	-0.0241427	-0.0241492	-0.0241523	-0.0241737	-0.0242253	-0.0242998	-0.0243802	-0.024452	-0.02451	-0.0245596	-0.0246108	-0.0246648	-0.0247127	-0.0247488	-0.0247806	-0.0248204	-0.0248715	-0.0249317	-0.0250009	-0.0250789	-0.0251589	-0.0252238	-0.0252578	-0.0252689	-0.0252897	-0.0253461	-0.0254348	-0.0255357	-0.0256333	-0.0257184	-0.0257836	-0.0258286	-0.0258652	-0.0259087	-0.0259671	-0.0260382
Lichtheimia corymbifera	VKM F-513	-0.024913	-0.0249415	-0.0249746	-0.0250064	-0.025032	-0.0250541	-0.0250752	-0.0250907	-0.0250996	-0.0251131	-0.0251453	-0.0252008	-0.0252719	-0.0253419	-0.0253956	-0.0254343	-0.0254767	-0.0255409	-0.0256262	-0.025714	-0.0257826	-0.025822	-0.0258423	-0.0258669	-0.0259171	-0.0259993	-0.0261027	-0.0262082	-0.0262988	-0.0263645	-0.0264069	-0.0264381	-0.0264691	-0.0265042	-0.0265481	-0.0266139	-0.0267081	-0.0268131	-0.0268994	-0.0269577	-0.0270046	-0.0270591	-0.0271263	-0.0272028	-0.0272855	-0.0273721	-0.0274608	-0.0275482
Lichtheimia corymbifera	VKM F-513	-0.0156022	-0.0156277	-0.0156447	-0.0156761	-0.0157283	-0.0157888	-0.0158424	-0.0158819	-0.0159108	-0.0159393	-0.0159768	-0.016026	-0.016079	-0.0161246	-0.0161622	-0.0162053	-0.0162678	-0.016348	-0.0164289	-0.0164944	-0.0165444	-0.0165964	-0.0166681	-0.0167613	-0.0168587	-0.016939	-0.0169947	-0.0170384	-0.0170938	-0.0171774	-0.0172838	-0.017396	-0.0175021	-0.0175989	-0.0176861	-0.017769	-0.0178589	-0.0179606	-0.0180648	-0.0181584	-0.0182325	-0.0182791	-0.0182969	-0.0183013	-0.0183214	-0.0183773	-0.0184677	-0.0185713
Lichtheimia corymbifera	VKM F-513	-0.0194834	-0.0195316	-0.0195782	-0.0196193	-0.0196594	-0.0197021	-0.0197424	-0.0197705	-0.0197851	-0.0197954	-0.0198112	-0.019839	-0.0198838	-0.0199469	-0.0200217	-0.0200979	-0.0201728	-0.0202523	-0.020341	-0.020433	-0.0205146	-0.0205793	-0.0206345	-0.0206951	-0.0207696	-0.020855	-0.0209388	-0.0210055	-0.021047	-0.0210737	-0.0211119	-0.0211873	-0.0213061	-0.021446	-0.021567	-0.0216452	-0.0216939	-0.0217423	-0.0218058	-0.0218796	-0.0219509	-0.0220129	-0.0220746	-0.0221544	-0.0222596	-0.0223787	-0.0224948	-0.0225964
Lichtheimia corymbifera	VKM F-513	-0.0163815	-0.0163792	-0.0163951	-0.016442	-0.0165168	-0.0166091	-0.0167044	-0.0167788	-0.0168114	-0.0168067	-0.0167945	-0.0168066	-0.0168535	-0.016925	-0.0170036	-0.0170785	-0.0171477	-0.0172151	-0.0172849	-0.0173572	-0.017429	-0.0174994	-0.0175695	-0.0176385	-0.0177041	-0.0177711	-0.0178486	-0.0179355	-0.0180197	-0.018095	-0.0181709	-0.0182571	-0.0183482	-0.0184256	-0.0184772	-0.0185163	-0.0185719	-0.0186582	-0.0187644	-0.0188663	-0.0189453	-0.0189995	-0.0190488	-0.0191166	-0.0192041	-0.0192954	-0.019383	-0.0194719
Lichtheimia corymbifera	VKM F-513	-0.00804921	-0.00811024	-0.00817253	-0.00823263	-0.00829663	-0.0083655	-0.00842568	-0.00846259	-0.0084798	-0.00849854	-0.00853565	-0.00858879	-0.00864412	-0.00869299	-0.00874226	-0.00880548	-0.00888796	-0.00897859	-0.00906348	-0.00913937	-0.0092114	-0.00928469	-0.00936516	-0.00946096	-0.00957213	-0.00968414	-0.00977886	-0.00985322	-0.00992012	-0.00999171	-0.0100698	-0.0101549	-0.0102519	-0.0103613	-0.0104722	-0.0105767	-0.0106775	-0.0107753	-0.0108656	-0.0109491	-0.0110326	-0.011116	-0.0111933	-0.0112666	-0.0113442	-0.0114291	-0.0115164	-0.0116008
Lichtheimia corymbifera	VKM F-513	-0.0140862	-0.0141165	-0.0141569	-0.0142051	-0.0142582	-0.0143134	-0.0143736	-0.0144389	-0.0145022	-0.0145518	-0.0145847	-0.0146096	-0.0146376	-0.0146743	-0.0147234	-0.0147916	-0.0148817	-0.0149845	-0.0150854	-0.0151752	-0.0152528	-0.0153233	-0.0153966	-0.0154793	-0.0155659	-0.0156443	-0.0157114	-0.0157776	-0.0158574	-0.015956	-0.016065	-0.0161732	-0.0162727	-0.0163571	-0.0164222	-0.0164768	-0.0165403	-0.016622	-0.0167147	-0.0168069	-0.0168958	-0.0169833	-0.017075	-0.0171749	-0.0172818	-0.0173886	-0.01749	-0.0175829
Lichtheimia corymbifera	VKM F-513	-0.0145918	-0.0146293	-0.0146551	-0.0146744	-0.0147067	-0.0147783	-0.014894	-0.0150182	-0.0151007	-0.0151199	-0.0151025	-0.0150969	-0.015131	-0.0151953	-0.0152651	-0.0153332	-0.0154085	-0.0154932	-0.0155783	-0.0156581	-0.0157377	-0.0158245	-0.0159192	-0.0160161	-0.0161048	-0.0161788	-0.0162375	-0.016283	-0.0163186	-0.0163569	-0.0164215	-0.0165319	-0.0166819	-0.0168362	-0.0169555	-0.0170348	-0.0171043	-0.0171909	-0.0172959	-0.0174033	-0.0174918	-0.0175421	-0.0175563	-0.0175713	-0.0176354	-0.0177709	-0.0179607	-0.0181553
Lichtheimia corymbifera	VKM F-507	0.0309147	0.0309069	0.0309083	0.0308993	0.0308613	0.0307949	0.0307216	0.0306685	0.030645	0.0306366	0.030621	0.030587	0.0305414	0.0304963	0.0304517	0.0303939	0.030313	0.0302204	0.0301416	0.0300926	0.0300665	0.0300433	0.0300081	0.0299573	0.0298934	0.0298197	0.0297399	0.0296624	0.0295981	0.0295503	0.0295053	0.0294462	0.0293736	0.0293089	0.0292653	0.0292296	0.0291824	0.0291283	0.0290845	0.0290514	0.0290121	0.0289574	0.0288904	0.0288134	0.0287253	0.0286312	0.0285399	0.0284609
Lichtheimia corymbifera	VKM F-507	0.0391536	0.039102	0.0390534	0.0390181	0.0389931	0.0389591	0.0389041	0.0388434	0.0388017	0.0387801	0.0387558	0.0387134	0.0386606	0.0386116	0.0385657	0.0385119	0.0384482	0.0383897	0.0383512	0.0383262	0.0382929	0.0382367	0.0381587	0.0380703	0.0379859	0.0379197	0.0378791	0.0378589	0.0378461	0.0378216	0.0377653	0.0376688	0.0375477	0.0374351	0.0373564	0.0373095	0.0372706	0.0372205	0.0371566	0.037091	0.0370422	0.0370195	0.037009	0.0369787	0.0369067	0.0367955	0.0366629	0.0365292
Lichtheimia corymbifera	VKM F-507	0.0169364	0.0169202	0.0168975	0.0168603	0.0168022	0.0167276	0.0166513	0.0165945	0.0165716	0.0165761	0.0165811	0.0165571	0.016495	0.0164128	0.0163409	0.0162982	0.0162791	0.0162617	0.0162275	0.0161756	0.0161206	0.0160763	0.0160437	0.0160129	0.0159709	0.015908	0.0158263	0.0157451	0.0156875	0.015657	0.0156308	0.0155817	0.0155072	0.0154296	0.0153702	0.0153267	0.0152826	0.0152313	0.0151776	0.0151226	0.015066	0.0150166	0.0149855	0.0149674	0.0149436	0.0148973	0.014824	0.0147347
Lichtheimia corymbifera	VKM F-507	0.00178311	0.00176593	0.00176803	0.00176094	0.0017297	0.00168648	0.00165636	0.00164979	0.0016521	0.0016401	0.00160931	0.00157551	0.0015516	0.00153241	0.00150256	0.00145326	0.00138846	0.00131903	0.00125339	0.00119579	0.00114891	0.00111318	0.00108447	0.00105533	0.00102285	0.00098896	0.0009571	0.000927163	0.000893	0.000844133	0.000774214	0.000690643	0.000613154	0.000559264	0.000528758	0.000500975	0.000454355	0.000386909	0.000311054	0.000237439	0.000168835	0.000108631	6.09e-05	2.02e-05	-2.55e-05	-7.96e-05	-0.000134793	-0.000181785
Lichtheimia corymbifera	VKM F-507	-0.0118538	-0.0118559	-0.0118693	-0.0118937	-0.0119259	-0.0119644	-0.012008	-0.0120523	-0.0120922	-0.0121267	-0.0121613	-0.0122009	-0.0122414	-0.0122708	-0.012285	-0.0122983	-0.0123295	-0.0123808	-0.0124375	-0.0124872	-0.0125269	-0.0125599	-0.0125929	-0.012632	-0.0126743	-0.0127084	-0.0127288	-0.0127454	-0.0127717	-0.0128115	-0.0128621	-0.012924	-0.0130009	-0.0130892	-0.0131723	-0.0132331	-0.0132705	-0.0133005	-0.0133412	-0.013395	-0.0134451	-0.0134714	-0.0134756	-0.0134812	-0.01351	-0.0135645	-0.013634	-0.0137041
Lichtheimia corymbifera	VKM F-507	0.019684	0.0196375	0.0196139	0.0195995	0.0195723	0.019526	0.0194773	0.0194471	0.0194381	0.0194301	0.0194004	0.0193454	0.0192824	0.0192312	0.019198	0.0191722	0.0191371	0.01908	0.0190024	0.0189218	0.018859	0.0188152	0.018772	0.0187173	0.018662	0.0186208	0.0185901	0.0185547	0.0185093	0.0184576	0.0183976	0.0183216	0.0182325	0.0181472	0.0180793	0.018023	0.0179627	0.0178929	0.0178195	0.0177477	0.0176814	0.017628	0.0175923	0.0175623	0.0175123	0.0174237	0.0172983	0.0171601
Lichtheimia corymbifera	VKM F-507	0.0124751	0.0124513	0.0123941	0.0123256	0.0122729	0.0122349	0.0121917	0.012137	0.0120844	0.012046	0.0120165	0.0119784	0.0119184	0.0118414	0.0117656	0.0117007	0.0116382	0.0115647	0.0114804	0.0113969	0.0113219	0.0112488	0.0111651	0.0110677	0.0109638	0.0108621	0.0107674	0.010685	0.010615	0.0105456	0.0104628	0.0103617	0.0102466	0.0101265	0.0100119	0.00990491	0.00979857	0.00969445	0.00960734	0.00954389	0.00949261	0.00943697	0.00936997	0.00929451	0.00921793	0.00914514	0.00907073	0.00898222
Lichtheimia corymbifera	VKM F-507	0.0220484	0.0220188	0.0219718	0.0219122	0.0218498	0.0217912	0.0217389	0.0216932	0.0216499	0.0216019	0.0215471	0.0214846	0.0214104	0.021323	0.0212315	0.0211508	0.0210883	0.0210385	0.0209869	0.0209193	0.02083	0.0207224	0.0206051	0.0204916	0.020394	0.0203134	0.0202384	0.0201607	0.0200823	0.0200063	0.0199281	0.019841	0.0197409	0.0196284	0.0195075	0.0193867	0.0192774	0.0191877	0.0191147	0.0190458	0.0189754	0.0189107	0.0188466	0.0187597	0.0186429	0.0185166	0.0184013	0.0183001
Lichtheimia corymbifera	VKM F-507	0.0109238	0.0108811	0.0108325	0.0107779	0.010716	0.0106494	0.0105884	0.0105439	0.0105172	0.010497	0.010471	0.0104367	0.0103991	0.0103637	0.0103268	0.0102771	0.010206	0.0101179	0.0100244	0.00993701	0.00986148	0.00979555	0.00973087	0.00966123	0.0095876	0.00951208	0.0094348	0.00935798	0.00928303	0.00920376	0.00910927	0.00899279	0.00885829	0.00872595	0.00862782	0.00857905	0.00855706	0.00852862	0.00847902	0.00841169	0.00833511	0.00825901	0.00818707	0.00811227	0.00802822	0.00793723	0.00784252	0.00774545
Cunninghamella blakesleeana	CCM F-705	0.0300247	0.0299649	0.0299	0.0298231	0.0297411	0.0296624	0.029597	0.0295579	0.0295478	0.0295492	0.0295357	0.0294951	0.0294342	0.0293671	0.0293006	0.0292266	0.0291307	0.0290061	0.028863	0.0287224	0.0286001	0.0284952	0.0283976	0.0283042	0.028226	0.0281709	0.0281284	0.0280791	0.0280138	0.0279319	0.0278297	0.0277038	0.0275677	0.0274508	0.0273696	0.0273074	0.0272338	0.0271392	0.0270356	0.0269339	0.0268374	0.0267555	0.0267006	0.02667	0.0266395	0.026582	0.026488	0.0263732
Cunninghamella blakesleeana	CCM F-705	0.0263576	0.0262335	0.0261021	0.0259822	0.0258848	0.0258127	0.0257696	0.0257549	0.0257537	0.0257439	0.0257145	0.0256695	0.0256176	0.0255601	0.0254906	0.0254004	0.0252844	0.0251459	0.0249999	0.0248695	0.0247702	0.0246951	0.024624	0.024548	0.0244777	0.0244214	0.02437	0.0243101	0.0242436	0.0241792	0.0241126	0.0240267	0.0239142	0.0237934	0.023692	0.0236167	0.0235507	0.0234793	0.0234017	0.0233228	0.0232478	0.0231838	0.0231323	0.0230817	0.0230183	0.0229384	0.0228448	0.0227446
Cunninghamella blakesleeana	CCM F-705	0.0143298	0.0142889	0.0142376	0.0141693	0.0140869	0.0140042	0.0139439	0.0139196	0.0139188	0.0139082	0.0138659	0.0137982	0.0137264	0.01366	0.0135907	0.0135036	0.0133939	0.0132747	0.0131631	0.0130623	0.0129639	0.0128695	0.0127966	0.0127551	0.0127288	0.0126882	0.0126205	0.0125367	0.0124518	0.0123679	0.0122777	0.0121823	0.0120947	0.0120285	0.0119801	0.011927	0.0118513	0.0117559	0.0116523	0.0115453	0.01144	0.0113549	0.0113072	0.0112878	0.0112648	0.011211	0.0111216	0.0110163
Cunninghamella blakesleeana	CCM F-705	0.0532443	0.0531534	0.0530666	0.0529837	0.0529069	0.0528404	0.0527926	0.0527734	0.052779	0.0527851	0.0527674	0.0527226	0.0526603	0.0525816	0.0524814	0.0523626	0.0522384	0.0521207	0.0520132	0.0519163	0.0518297	0.0517485	0.051666	0.0515806	0.0514966	0.0514149	0.0513333	0.0512564	0.0511906	0.0511255	0.0510378	0.0509213	0.0507988	0.0506978	0.0506202	0.0505448	0.0504537	0.0503493	0.0502445	0.0501479	0.0500617	0.0499897	0.0499341	0.049886	0.0498262	0.0497405	0.0496316	0.0495193
Cunninghamella blakesleeana	CCM F-705	0.0337193	0.0336499	0.0335582	0.0334649	0.0333892	0.0333323	0.033286	0.0332488	0.0332216	0.033196	0.0331609	0.0331177	0.0330728	0.0330209	0.0329496	0.0328577	0.0327561	0.0326511	0.0325413	0.0324281	0.0323203	0.0322247	0.0321416	0.0320696	0.032008	0.0319508	0.0318903	0.0318271	0.0317692	0.0317133	0.0316391	0.031531	0.0314035	0.0312906	0.0312108	0.031149	0.0310799	0.0309952	0.0309009	0.0308045	0.0307134	0.0306403	0.0305935	0.0305676	0.0305466	0.0305123	0.0304526	0.0303744
Cunninghamella blakesleeana	CCM F-705	0.0192998	0.0192264	0.0191479	0.0190661	0.0189867	0.0189115	0.0188436	0.0187922	0.0187645	0.0187574	0.0187537	0.0187277	0.0186611	0.0185573	0.0184359	0.0183141	0.0181999	0.0180987	0.018017	0.0179534	0.017896	0.0178285	0.017741	0.0176403	0.0175463	0.0174723	0.0174126	0.0173561	0.0173011	0.0172467	0.0171793	0.0170844	0.0169674	0.0168504	0.0167508	0.0166696	0.0166045	0.0165578	0.0165246	0.0164831	0.0164155	0.0163298	0.0162493	0.0161822	0.0161145	0.0160298	0.0159228	0.015801
Cunninghamella blakesleeana	CCM F-705	0.0258106	0.0257258	0.0256546	0.0255869	0.0255139	0.025439	0.0253766	0.0253393	0.0253235	0.0253101	0.0252794	0.0252236	0.025146	0.0250534	0.0249509	0.0248413	0.0247273	0.0246147	0.0245092	0.0244122	0.0243192	0.0242264	0.0241389	0.0240699	0.024027	0.0239981	0.0239578	0.0238947	0.023821	0.0237518	0.0236795	0.0235857	0.0234685	0.0233476	0.0232412	0.0231508	0.0230659	0.0229796	0.0228922	0.0228073	0.0227281	0.0226527	0.0225729	0.0224841	0.0223922	0.0223039	0.0222186	0.0221369
Cunninghamella blakesleeana	CCM F-705	0.00722727	0.00716889	0.00712665	0.00709413	0.00705974	0.00701102	0.00695165	0.00689996	0.0068663	0.00684318	0.00681673	0.00677789	0.00672163	0.00664745	0.00655711	0.0064509	0.00633038	0.00620813	0.0061061	0.00603997	0.00600281	0.00596892	0.00591389	0.00583255	0.00573859	0.00564774	0.00556498	0.00548662	0.00540837	0.00532804	0.0052439	0.00515656	0.00507013	0.00499088	0.00492184	0.00485825	0.00479284	0.00472424	0.00465592	0.00458965	0.00452598	0.004467	0.00441179	0.00435395	0.00428932	0.00421916	0.00414373	0.00406319
Cunninghamella blakesleeana	CCM F-705	-0.00624191	-0.00630166	-0.00636054	-0.00642809	-0.00650444	-0.00657813	-0.00663637	-0.00667465	-0.0067003	-0.00672711	-0.00676534	-0.00681432	-0.00687094	-0.00693769	-0.00702211	-0.00712694	-0.00724442	-0.00736008	-0.00745872	-0.00753133	-0.00757987	-0.00761894	-0.00766834	-0.00773919	-0.00782904	-0.00792981	-0.00803457	-0.00813768	-0.00823238	-0.00831741	-0.00840217	-0.00849772	-0.00860432	-0.00871014	-0.00880228	-0.0088801	-0.00895613	-0.00904021	-0.00912848	-0.0092078	-0.00926918	-0.00931616	-0.00936465	-0.00943071	-0.0095184	-0.00962024	-0.00972313	-0.00981004
Cunninghamella blakesleeana	VKM F-993	0.130041	0.13002	0.129972	0.12991	0.129855	0.129816	0.129795	0.129796	0.129811	0.129819	0.129804	0.129776	0.12975	0.129729	0.129706	0.129679	0.129652	0.129627	0.129595	0.129548	0.129492	0.129441	0.1294	0.129369	0.12935	0.129341	0.12933	0.129303	0.129267	0.129231	0.129192	0.129137	0.129077	0.129037	0.129027	0.129027	0.129013	0.128986	0.128959	0.128929	0.128893	0.128859	0.12883	0.128797	0.128753	0.128702	0.128651	0.128608
Cunninghamella blakesleeana	VKM F-993	0.146235	0.146175	0.146093	0.146018	0.145977	0.145968	0.145976	0.145996	0.146028	0.146058	0.146065	0.146046	0.146022	0.146001	0.145969	0.145904	0.14581	0.145714	0.14564	0.145586	0.145541	0.145497	0.145451	0.145398	0.145336	0.145268	0.145208	0.145169	0.145161	0.145169	0.14516	0.145111	0.145032	0.144953	0.144886	0.144817	0.144741	0.144681	0.144661	0.144669	0.144673	0.144662	0.144638	0.144598	0.144536	0.144456	0.144372	0.144303
Cunninghamella blakesleeana	VKM F-993	0.156239	0.156185	0.156135	0.156096	0.156061	0.156015	0.155966	0.15594	0.15595	0.155976	0.155993	0.155992	0.155971	0.155931	0.155878	0.155829	0.155794	0.155757	0.155696	0.155612	0.155535	0.155485	0.155455	0.155418	0.155358	0.155278	0.155197	0.15514	0.155116	0.155104	0.155062	0.154968	0.154844	0.154747	0.15471	0.154712	0.154704	0.154663	0.154602	0.154534	0.154474	0.154442	0.154446	0.154451	0.154412	0.154312	0.154188	0.154098
Cunninghamella blakesleeana	VKM F-993	0.254	0.253929	0.253849	0.253778	0.253735	0.253716	0.253705	0.253699	0.253704	0.253721	0.253741	0.253742	0.253696	0.253603	0.253488	0.253385	0.253297	0.253206	0.253097	0.25297	0.252837	0.252713	0.252608	0.252525	0.25246	0.252408	0.252367	0.252343	0.252349	0.252362	0.252321	0.252179	0.251984	0.251837	0.251787	0.251775	0.251713	0.251597	0.251482	0.251406	0.251372	0.25137	0.251377	0.251342	0.251231	0.251056	0.250865	0.250717
Cunninghamella blakesleeana	VKM F-993	0.275469	0.275388	0.275297	0.2752	0.275088	0.274954	0.274824	0.274738	0.274715	0.274727	0.274734	0.274727	0.274716	0.274703	0.274665	0.274582	0.274454	0.274308	0.274174	0.274065	0.273964	0.273843	0.273699	0.273562	0.273472	0.27344	0.273434	0.273405	0.273343	0.273271	0.273188	0.273056	0.272869	0.272688	0.272575	0.272515	0.272444	0.272341	0.272224	0.272116	0.272035	0.272	0.272002	0.271982	0.271878	0.271685	0.271455	0.271273
Cunninghamella blakesleeana	VKM F-993	0.241586	0.241509	0.241428	0.241342	0.241259	0.241193	0.241165	0.241177	0.241208	0.241225	0.241215	0.241178	0.241129	0.241074	0.241011	0.24093	0.240825	0.240707	0.240602	0.24053	0.240493	0.24048	0.240468	0.240445	0.240408	0.240355	0.240288	0.240219	0.240168	0.240122	0.240029	0.239865	0.239683	0.239568	0.239545	0.239542	0.239484	0.239364	0.23923	0.23913	0.23909	0.239104	0.239138	0.239138	0.239069	0.238924	0.238721	0.238523
Cunninghamella blakesleeana	VKM F-993	0.144337	0.144281	0.144229	0.144177	0.144129	0.144089	0.144059	0.144039	0.144032	0.144044	0.14408	0.144126	0.144164	0.144176	0.144152	0.144093	0.144	0.143885	0.143773	0.143692	0.143652	0.143636	0.143614	0.143571	0.143519	0.143474	0.143444	0.143427	0.14342	0.143415	0.14339	0.143322	0.143211	0.143091	0.143005	0.142973	0.142976	0.142982	0.142969	0.142934	0.142896	0.142874	0.142877	0.142889	0.142881	0.142831	0.142735	0.142611
Cunninghamella blakesleeana	VKM F-993	0.173188	0.173128	0.173082	0.173059	0.173048	0.173032	0.173009	0.172995	0.173007	0.17304	0.173075	0.173088	0.173058	0.172987	0.172901	0.172826	0.172762	0.172695	0.172623	0.172559	0.172505	0.172444	0.172369	0.172303	0.172282	0.172305	0.17233	0.172316	0.172265	0.172205	0.172149	0.17209	0.172035	0.172002	0.171992	0.171967	0.171896	0.171795	0.171705	0.17165	0.171632	0.171647	0.171678	0.171692	0.171664	0.171591	0.171498	0.171422
Cunninghamella blakesleeana	VKM F-993	0.116285	0.116255	0.116255	0.116253	0.11623	0.116193	0.116169	0.116174	0.116189	0.116187	0.116161	0.116137	0.116145	0.116179	0.116202	0.116179	0.116107	0.116009	0.115912	0.115829	0.115768	0.115733	0.115719	0.115718	0.115731	0.115756	0.115782	0.115792	0.115779	0.115751	0.1157	0.115618	0.115524	0.115469	0.115479	0.115518	0.115521	0.11546	0.11536	0.115266	0.115222	0.115246	0.115315	0.115372	0.115368	0.115291	0.115165	0.11504
Cunninghamella echinulata	VKM F-531	0.0181092	0.018074	0.0180307	0.0179846	0.0179388	0.0178946	0.0178586	0.0178418	0.0178396	0.0178275	0.0177857	0.0177239	0.0176704	0.0176393	0.01762	0.0175918	0.0175448	0.0174878	0.0174379	0.0174012	0.0173665	0.0173195	0.0172614	0.0172065	0.0171653	0.0171366	0.0171106	0.0170742	0.0170178	0.0169406	0.016853	0.0167679	0.0166952	0.0166442	0.0166166	0.0166011	0.0165816	0.0165515	0.0165098	0.0164548	0.0163916	0.0163375	0.0163052	0.0162838	0.0162509	0.0161906	0.0161005	0.0159918
Cunninghamella echinulata	VKM F-531	0.00920093	0.00921692	0.00922565	0.00920529	0.00915514	0.00908987	0.0090291	0.00898544	0.00895682	0.00893217	0.0089036	0.00887221	0.00884051	0.00880728	0.00877373	0.00874439	0.00871562	0.00867136	0.00860162	0.00851994	0.00845461	0.00842053	0.00840528	0.00838152	0.00833218	0.00826358	0.00820031	0.00816156	0.00814168	0.00811596	0.00806335	0.00798255	0.00788612	0.00779176	0.00771892	0.00767776	0.00765929	0.00764201	0.00760963	0.00756071	0.00750538	0.00745576	0.0074161	0.00738029	0.00733861	0.00728602	0.00722334	0.00715537
Cunninghamella echinulata	VKM F-531	0.0121068	0.0121032	0.0120769	0.0120324	0.0119828	0.0119367	0.0118965	0.0118648	0.0118404	0.0118169	0.0117905	0.0117652	0.0117449	0.0117254	0.0116986	0.0116603	0.0116135	0.0115628	0.0115063	0.0114388	0.011365	0.0113001	0.0112542	0.0112228	0.0111915	0.0111474	0.0110874	0.0110216	0.0109689	0.010938	0.0109144	0.010874	0.0108123	0.0107501	0.0107069	0.0106744	0.0106321	0.0105788	0.0105284	0.0104837	0.0104369	0.0103919	0.0103605	0.0103354	0.0102895	0.010209	0.0101096	0.0100223
Cunninghamella echinulata	VKM F-531	0.0219888	0.0219662	0.0219424	0.0219122	0.0218745	0.0218289	0.0217769	0.0217274	0.0216895	0.0216598	0.0216211	0.0215614	0.0214916	0.0214361	0.0214036	0.0213764	0.0213343	0.021279	0.021229	0.0211979	0.0211792	0.0211509	0.0210966	0.021024	0.0209567	0.0209035	0.0208497	0.0207847	0.0207231	0.0206816	0.0206482	0.0205959	0.0205209	0.0204493	0.0204037	0.0203765	0.020344	0.0202972	0.020242	0.0201851	0.0201321	0.0200907	0.0200602	0.0200213	0.0199518	0.0198477	0.0197266	0.0196218
Cunninghamella echinulata	VKM F-531	0.0155285	0.0154933	0.0154716	0.0154596	0.0154425	0.01541	0.0153666	0.0153291	0.0153069	0.0152908	0.0152601	0.0152043	0.015135	0.0150757	0.0150398	0.0150186	0.0149911	0.0149483	0.0148984	0.0148521	0.0148103	0.0147657	0.0147128	0.0146539	0.0145969	0.014546	0.014497	0.0144447	0.0143945	0.0143515	0.0143051	0.014238	0.0141516	0.0140696	0.0140115	0.0139698	0.0139262	0.0138762	0.0138269	0.0137802	0.0137334	0.013688	0.0136469	0.0136054	0.0135541	0.0134886	0.0134112	0.0133318
Cunninghamella echinulata	VKM F-531	0.0123531	0.012301	0.0122218	0.0121326	0.0120519	0.011991	0.0119518	0.0119303	0.0119182	0.0119043	0.01188	0.0118417	0.011793	0.0117485	0.0117283	0.0117367	0.0117503	0.0117375	0.0116907	0.0116312	0.0115793	0.0115317	0.0114733	0.0114019	0.011332	0.0112793	0.0112486	0.0112343	0.0112259	0.011207	0.0111579	0.0110732	0.0109738	0.0108961	0.0108577	0.0108385	0.0108032	0.0107405	0.010666	0.0106019	0.0105624	0.0105503	0.0105506	0.0105328	0.0104736	0.0103722	0.0102456	0.0101221
Cunninghamella echinulata	VKM F-531	-5.24e-05	-9.48e-05	-0.00011	-0.000102859	-9.69e-05	-0.000115	-0.000163258	-0.000227478	-0.000285739	-0.000325368	-0.000349217	-0.000370012	-0.000402237	-0.000454423	-0.000523461	-0.000593057	-0.000644393	-0.000669413	-0.000678976	-0.000691536	-0.00072012	-0.000763482	-0.000812266	-0.000859495	-0.000908217	-0.000967729	-0.0010388	-0.00110744	-0.0011567	-0.00118706	-0.00121917	-0.00127276	-0.00134533	-0.00141113	-0.00144689	-0.00145773	-0.00147254	-0.00151087	-0.00156849	-0.00163065	-0.00168908	-0.00174405	-0.00179541	-0.00183789	-0.00186924	-0.00189955	-0.00194779	-0.00202576
Cunninghamella echinulata	VKM F-531	-0.00249274	-0.00253655	-0.00257499	-0.00260896	-0.00265193	-0.0027092	-0.0027699	-0.00281995	-0.00285277	-0.00286727	-0.0028663	-0.0028629	-0.00287777	-0.00291752	-0.00296421	-0.00299347	-0.00300442	-0.00302303	-0.0030712	-0.00314229	-0.0032108	-0.0032643	-0.003309	-0.00335215	-0.0033896	-0.00341708	-0.00343809	-0.00345597	-0.00346989	-0.00348627	-0.0035234	-0.00359226	-0.00367836	-0.00375151	-0.00379395	-0.00381807	-0.00384804	-0.0038933	-0.00394861	-0.00400965	-0.00407387	-0.00413362	-0.00418126	-0.00421904	-0.00425796	-0.00430809	-0.00437601	-0.00445913
Cunninghamella echinulata	VKM F-531	0.00769123	0.00765352	0.00762488	0.00760658	0.00758935	0.00756224	0.00752279	0.00747786	0.00743398	0.00739225	0.00735239	0.00731734	0.00728646	0.00724732	0.00718534	0.00710253	0.00702254	0.00697053	0.00695228	0.00695346	0.00695349	0.00693613	0.00689434	0.0068318	0.00676278	0.00670341	0.00666298	0.00664038	0.0066276	0.00661107	0.00657314	0.0065018	0.00640472	0.00631013	0.00624676	0.00621545	0.00619014	0.00615102	0.0061004	0.00604667	0.00599168	0.00593704	0.00588928	0.00584911	0.00580154	0.0057277	0.00562295	0.00550392
Cunninghamella echinulata	VKM F-439	-0.0293823	-0.0293971	-0.0294109	-0.0294401	-0.029488	-0.0295343	-0.0295542	-0.0295457	-0.02953	-0.0295276	-0.0295412	-0.0295622	-0.029582	-0.0295981	-0.0296122	-0.0296309	-0.0296629	-0.0297131	-0.0297736	-0.0298276	-0.0298618	-0.029882	-0.0299059	-0.0299464	-0.0299988	-0.0300486	-0.0300829	-0.0301012	-0.0301163	-0.0301422	-0.0301832	-0.0302347	-0.0302954	-0.0303643	-0.0304304	-0.0304781	-0.0305049	-0.0305246	-0.0305499	-0.0305827	-0.0306195	-0.0306595	-0.0307037	-0.0307501	-0.0307938	-0.0308328	-0.0308693	-0.0309028
Cunninghamella echinulata	VKM F-439	-0.0318703	-0.0319075	-0.0319201	-0.0319195	-0.0319176	-0.0319168	-0.0319153	-0.031917	-0.0319304	-0.0319577	-0.0319903	-0.0320196	-0.0320466	-0.0320773	-0.0321154	-0.0321597	-0.0322044	-0.0322386	-0.0322544	-0.032259	-0.0322739	-0.0323159	-0.0323803	-0.0324454	-0.032491	-0.0325155	-0.0325349	-0.032565	-0.0326086	-0.0326583	-0.0327075	-0.0327563	-0.0328075	-0.0328631	-0.0329208	-0.032972	-0.0330048	-0.0330176	-0.0330258	-0.033047	-0.0330778	-0.0331008	-0.0331126	-0.0331336	-0.0331833	-0.0332637	-0.0333649	-0.0334691
Cunninghamella echinulata	VKM F-439	-0.0318956	-0.0319178	-0.0319426	-0.0319691	-0.0319941	-0.0320155	-0.0320319	-0.0320464	-0.0320684	-0.0321023	-0.0321366	-0.0321546	-0.0321519	-0.032143	-0.0321484	-0.0321815	-0.0322407	-0.0323081	-0.032362	-0.0323925	-0.03241	-0.0324335	-0.0324723	-0.0325184	-0.0325587	-0.0325911	-0.0326244	-0.0326629	-0.0326994	-0.0327275	-0.0327509	-0.0327792	-0.0328177	-0.0328641	-0.0329115	-0.0329564	-0.0330022	-0.0330532	-0.0331063	-0.0331521	-0.0331842	-0.0332055	-0.0332281	-0.0332625	-0.0333059	-0.0333472	-0.0333826	-0.0334191
Cunninghamella echinulata	VKM F-439	-0.0241943	-0.024225	-0.0242433	-0.0242671	-0.0243128	-0.0243765	-0.0244332	-0.0244618	-0.0244642	-0.0244596	-0.024463	-0.0244786	-0.0245056	-0.0245408	-0.0245785	-0.0246164	-0.0246605	-0.0247145	-0.0247709	-0.0248163	-0.0248493	-0.0248826	-0.0249294	-0.0249906	-0.0250594	-0.0251294	-0.0251966	-0.0252563	-0.0253104	-0.0253688	-0.0254386	-0.0255142	-0.0255829	-0.0256369	-0.0256778	-0.025718	-0.0257693	-0.0258313	-0.0258906	-0.0259351	-0.0259668	-0.0259951	-0.0260268	-0.0260602	-0.0260904	-0.026118	-0.0261526	-0.0262022
Cunninghamella echinulata	VKM F-439	-0.0232691	-0.0232841	-0.023322	-0.0233722	-0.0234136	-0.0234419	-0.0234665	-0.0234928	-0.0235191	-0.0235435	-0.0235638	-0.0235801	-0.0235992	-0.0236311	-0.0236797	-0.0237393	-0.0237992	-0.0238497	-0.0238885	-0.0239228	-0.0239661	-0.024025	-0.024093	-0.0241532	-0.0241954	-0.0242279	-0.0242701	-0.0243311	-0.0244033	-0.0244766	-0.0245501	-0.0246253	-0.0246967	-0.0247536	-0.0247893	-0.0248076	-0.0248211	-0.0248451	-0.0248943	-0.0249725	-0.0250621	-0.0251336	-0.0251765	-0.025215	-0.0252797	-0.0253734	-0.025473	-0.025554
Cunninghamella echinulata	VKM F-439	-0.0198128	-0.0198599	-0.019914	-0.0199614	-0.0199901	-0.0200035	-0.0200213	-0.020061	-0.020122	-0.0201854	-0.020229	-0.0202455	-0.0202491	-0.0202634	-0.0203044	-0.0203733	-0.0204595	-0.020547	-0.0206222	-0.0206804	-0.020729	-0.0207818	-0.020847	-0.0209196	-0.0209878	-0.0210513	-0.0211196	-0.0211964	-0.0212728	-0.0213405	-0.0214023	-0.0214663	-0.021536	-0.0216077	-0.0216799	-0.0217573	-0.0218443	-0.0219325	-0.0220119	-0.0220835	-0.0221507	-0.0222041	-0.0222356	-0.0222609	-0.022305	-0.0223721	-0.0224478	-0.0225207
Cunninghamella echinulata	VKM F-439	-0.0301609	-0.0302151	-0.0302489	-0.0302677	-0.0302855	-0.0303119	-0.0303437	-0.0303683	-0.0303784	-0.0303789	-0.0303811	-0.0303944	-0.0304237	-0.0304699	-0.0305283	-0.030588	-0.0306398	-0.0306847	-0.0307343	-0.0307972	-0.0308682	-0.0309308	-0.0309754	-0.0310103	-0.0310526	-0.0311118	-0.0311826	-0.0312521	-0.0313117	-0.0313597	-0.0314009	-0.0314507	-0.0315288	-0.0316385	-0.0317549	-0.0318433	-0.0318927	-0.0319154	-0.0319299	-0.0319519	-0.0319908	-0.0320454	-0.0321059	-0.0321635	-0.0322143	-0.0322612	-0.0323114	-0.0323729
Cunninghamella echinulata	VKM F-439	-0.027731	-0.0277512	-0.0278058	-0.0278882	-0.0279768	-0.0280492	-0.0280928	-0.0281052	-0.0280955	-0.0280811	-0.0280764	-0.0280846	-0.0281014	-0.0281249	-0.0281604	-0.0282135	-0.0282836	-0.028365	-0.028451	-0.0285317	-0.0285927	-0.0286253	-0.0286369	-0.0286464	-0.0286725	-0.0287237	-0.0287945	-0.0288715	-0.0289423	-0.0290016	-0.0290483	-0.0290894	-0.0291411	-0.0292167	-0.0293092	-0.0293944	-0.0294535	-0.029485	-0.029499	-0.0295111	-0.0295379	-0.0295859	-0.0296477	-0.0297078	-0.0297539	-0.029784	-0.0298073	-0.0298396
Cunninghamella echinulata	VKM F-439	-0.0347769	-0.034815	-0.0348517	-0.034882	-0.0348996	-0.0349072	-0.0349147	-0.0349305	-0.0349535	-0.0349776	-0.035	-0.0350254	-0.035058	-0.035092	-0.0351163	-0.0351297	-0.0351457	-0.0351802	-0.0352375	-0.035304	-0.0353589	-0.0353945	-0.0354251	-0.0354672	-0.03552	-0.035572	-0.03562	-0.0356725	-0.0357326	-0.0357944	-0.035853	-0.0359094	-0.0359657	-0.0360218	-0.0360772	-0.0361368	-0.036202	-0.0362647	-0.0363137	-0.0363456	-0.0363662	-0.0363815	-0.0363982	-0.0364262	-0.0364725	-0.0365354	-0.0366087	-0.0366859
Cunninghamella echinulata	VKM F-470	-0.00502285	-0.00506594	-0.00508661	-0.00507848	-0.00505432	-0.00503677	-0.00504061	-0.00506614	-0.00510549	-0.00515011	-0.00519298	-0.00523222	-0.00527226	-0.0053139	-0.00534775	-0.00536447	-0.00537112	-0.00539014	-0.00544107	-0.00552471	-0.00561972	-0.00569464	-0.00573184	-0.00574159	-0.00575171	-0.00578104	-0.00582328	-0.00586021	-0.00588259	-0.00589765	-0.00592263	-0.00597324	-0.0060486	-0.00612798	-0.00618556	-0.00621889	-0.00625089	-0.0063011	-0.00636478	-0.00642059	-0.00644895	-0.00644711	-0.00643676	-0.00645145	-0.0065124	-0.00661495	-0.0067369	-0.00684867
Cunninghamella echinulata	VKM F-470	-0.0185667	-0.0186025	-0.0186352	-0.0186513	-0.0186597	-0.0186824	-0.0187242	-0.0187623	-0.0187742	-0.0187649	-0.0187598	-0.018779	-0.018824	-0.0188809	-0.0189365	-0.0189861	-0.0190289	-0.0190594	-0.0190706	-0.0190672	-0.0190669	-0.0190869	-0.0191319	-0.0191934	-0.0192563	-0.0193079	-0.0193413	-0.0193563	-0.0193583	-0.0193623	-0.0193892	-0.0194494	-0.0195286	-0.019595	-0.0196216	-0.0196106	-0.0195957	-0.0196081	-0.0196488	-0.0196946	-0.0197269	-0.0197477	-0.0197715	-0.0198053	-0.0198447	-0.0198832	-0.0199191	-0.0199546
Cunninghamella echinulata	VKM F-470	0.00330788	0.00326359	0.00321174	0.00316673	0.00312746	0.00308698	0.0030461	0.00301362	0.00299454	0.00298317	0.00296907	0.0029471	0.00291906	0.00288724	0.00284769	0.00279409	0.00272797	0.00266195	0.00260918	0.00257075	0.00254015	0.00251086	0.0024762	0.00242924	0.00237185	0.00231389	0.00226143	0.0022129	0.00216989	0.00213751	0.00210834	0.00206327	0.00199547	0.00192388	0.00187222	0.00184193	0.00181511	0.00177965	0.00173716	0.00169186	0.0016468	0.00160476	0.00156464	0.00151789	0.00145422	0.00136953	0.00126661	0.00115776
Cunninghamella echinulata	VKM F-470	-0.0215732	-0.0215971	-0.0216276	-0.0216672	-0.0217121	-0.0217539	-0.0217788	-0.0217737	-0.0217397	-0.0216958	-0.0216649	-0.0216605	-0.0216864	-0.0217404	-0.0218123	-0.0218822	-0.0219303	-0.0219541	-0.0219738	-0.0220135	-0.0220774	-0.022146	-0.0221971	-0.0222263	-0.0222458	-0.0222715	-0.0223094	-0.022352	-0.0223921	-0.0224318	-0.0224761	-0.0225192	-0.0225498	-0.0225653	-0.0225785	-0.0226103	-0.0226722	-0.0227565	-0.0228406	-0.0229063	-0.0229554	-0.0230042	-0.0230612	-0.0231191	-0.0231674	-0.023204	-0.0232304	-0.0232458
Cunninghamella echinulata	VKM F-470	-0.0241651	-0.0241734	-0.0241896	-0.0242132	-0.0242357	-0.0242525	-0.0242625	-0.0242627	-0.0242542	-0.024251	-0.0242698	-0.0243118	-0.0243601	-0.0243945	-0.024407	-0.024409	-0.0244214	-0.0244568	-0.0245124	-0.0245733	-0.0246263	-0.0246651	-0.0246946	-0.0247246	-0.0247598	-0.0247965	-0.0248304	-0.0248651	-0.0249067	-0.0249563	-0.0250129	-0.0250774	-0.0251463	-0.025204	-0.0252355	-0.0252469	-0.0252618	-0.0252939	-0.02534	-0.025394	-0.0254523	-0.0255028	-0.0255324	-0.025546	-0.0255648	-0.0255974	-0.025629	-0.0256405
Cunninghamella echinulata	VKM F-470	-0.0194909	-0.019523	-0.019552	-0.0195855	-0.0196276	-0.0196712	-0.0197023	-0.0197145	-0.0197201	-0.019735	-0.0197607	-0.0197859	-0.0198048	-0.0198231	-0.0198502	-0.0198888	-0.0199363	-0.0199861	-0.0200284	-0.0200505	-0.0200494	-0.0200405	-0.020048	-0.0200838	-0.0201388	-0.0201944	-0.0202377	-0.0202667	-0.0202921	-0.0203313	-0.020395	-0.0204761	-0.0205564	-0.0206198	-0.0206601	-0.0206859	-0.0207162	-0.0207669	-0.0208355	-0.020905	-0.0209584	-0.0209929	-0.0210163	-0.0210393	-0.0210692	-0.021112	-0.0211713	-0.0212433
Cunninghamella echinulata	VKM F-470	0.0146669	0.0146607	0.0146496	0.0146146	0.0145483	0.0144618	0.014382	0.0143361	0.0143294	0.0143389	0.014334	0.0142982	0.0142354	0.0141606	0.014086	0.0140134	0.0139394	0.0138663	0.0138014	0.013746	0.0136937	0.013635	0.0135607	0.0134678	0.0133669	0.0132769	0.0132075	0.0131471	0.0130741	0.0129796	0.0128751	0.012776	0.0126865	0.0126056	0.0125363	0.0124774	0.0124142	0.012331	0.0122279	0.0121184	0.0120177	0.0119394	0.0118891	0.0118564	0.011821	0.0117675	0.011693	0.0116042
Cunninghamella echinulata	VKM F-470	0.015544	0.0154671	0.0153893	0.0153265	0.0152859	0.0152609	0.0152358	0.0151993	0.0151509	0.0151002	0.0150558	0.015016	0.0149723	0.0149192	0.014857	0.0147855	0.0147065	0.0146298	0.0145663	0.014515	0.0144622	0.0143944	0.014309	0.0142161	0.0141266	0.0140412	0.0139525	0.0138642	0.01379	0.0137324	0.0136736	0.0135948	0.013494	0.0133859	0.0132881	0.0132049	0.013127	0.0130502	0.0129811	0.0129209	0.0128599	0.0127938	0.0127304	0.0126741	0.0126162	0.0125434	0.0124482	0.0123336
Cunninghamella echinulata	VKM F-470	0.00678418	0.00672355	0.006674	0.00663912	0.00661367	0.0065866	0.00655543	0.00652642	0.00649936	0.0064679	0.00643462	0.00641263	0.00640574	0.00639939	0.00637679	0.00633632	0.00629124	0.00625366	0.00621931	0.006171	0.00609925	0.00601646	0.00594158	0.00587829	0.00581204	0.00572818	0.00562739	0.00552583	0.0054393	0.00536644	0.00528918	0.00519517	0.0050966	0.00502254	0.00498596	0.00496362	0.00492152	0.00485464	0.00477794	0.00469525	0.00460132	0.00450618	0.00442944	0.00436948	0.00430307	0.0042139	0.00410476	0.0039933
Mortierella alpina	ATCC 32222	-0.0546769	-0.0547042	-0.0547166	-0.054712	-0.0547085	-0.0547286	-0.0547735	-0.0548175	-0.0548342	-0.0548207	-0.0547936	-0.0547736	-0.0547758	-0.0548083	-0.0548697	-0.0549498	-0.0550305	-0.0550932	-0.0551302	-0.0551512	-0.0551735	-0.0552071	-0.0552507	-0.0552978	-0.0553429	-0.0553804	-0.0554053	-0.0554222	-0.0554502	-0.0555071	-0.0555872	-0.0556644	-0.0557176	-0.0557423	-0.0557467	-0.0557478	-0.055761	-0.0557856	-0.0558085	-0.0558269	-0.055858	-0.0559229	-0.0560195	-0.0561152	-0.0561742	-0.0561914	-0.0561932	-0.0562074
Mortierella alpina	ATCC 32222	-0.0557953	-0.0557962	-0.0558053	-0.0558241	-0.055856	-0.0559006	-0.0559431	-0.0559634	-0.0559572	-0.0559395	-0.0559282	-0.0559271	-0.0559298	-0.0559354	-0.0559578	-0.0560136	-0.056101	-0.0561948	-0.056264	-0.0562975	-0.0563128	-0.0563386	-0.0563848	-0.0564363	-0.0564755	-0.0565056	-0.0565426	-0.0565897	-0.0566355	-0.0566729	-0.0567086	-0.0567556	-0.0568221	-0.0569032	-0.0569788	-0.0570294	-0.0570547	-0.057069	-0.057082	-0.057093	-0.0570983	-0.0570997	-0.0571075	-0.0571325	-0.0571758	-0.0572307	-0.0572877	-0.0573358
Mortierella alpina	ATCC 32222	-0.0565614	-0.0565754	-0.0565735	-0.0565687	-0.0565812	-0.0566189	-0.0566663	-0.0567033	-0.0567233	-0.0567321	-0.0567327	-0.0567246	-0.0567146	-0.0567177	-0.056746	-0.0567977	-0.0568577	-0.0569122	-0.0569594	-0.0570031	-0.0570421	-0.0570753	-0.0571097	-0.0571534	-0.0572037	-0.0572529	-0.057298	-0.0573362	-0.0573617	-0.0573778	-0.0574009	-0.0574432	-0.0574991	-0.0575527	-0.0575919	-0.0576178	-0.0576387	-0.0576578	-0.0576733	-0.0576874	-0.0577067	-0.0577358	-0.0577733	-0.0578143	-0.0578533	-0.057888	-0.0579199	-0.0579472
Mortierella alpina	ATCC 32222	-0.0792202	-0.0792318	-0.0792517	-0.0792761	-0.0792966	-0.0793145	-0.0793345	-0.0793522	-0.0793626	-0.0793725	-0.0793952	-0.0794369	-0.0794956	-0.0795647	-0.0796343	-0.0796926	-0.0797354	-0.0797734	-0.0798236	-0.0798912	-0.0799627	-0.0800227	-0.0800719	-0.0801191	-0.0801644	-0.0802008	-0.0802292	-0.0802627	-0.0803165	-0.0803956	-0.0804914	-0.0805895	-0.0806803	-0.080757	-0.0808139	-0.0808496	-0.0808694	-0.0808795	-0.0808868	-0.0809017	-0.0809334	-0.0809822	-0.0810433	-0.0811119	-0.0811768	-0.0812276	-0.0812659	-0.0813064
Mortierella alpina	ATCC 32222	-0.0774521	-0.0774822	-0.0774786	-0.0774485	-0.0774215	-0.0774226	-0.0774487	-0.0774792	-0.0775061	-0.0775365	-0.0775737	-0.0776124	-0.0776516	-0.0776969	-0.0777518	-0.0778158	-0.0778873	-0.0779649	-0.0780446	-0.0781201	-0.0781834	-0.0782308	-0.0782703	-0.0783172	-0.07838	-0.0784522	-0.0785198	-0.0785737	-0.0786161	-0.0786556	-0.0787018	-0.0787597	-0.0788236	-0.0788768	-0.0789051	-0.0789197	-0.0789463	-0.0789907	-0.0790361	-0.0790745	-0.0791168	-0.0791756	-0.0792515	-0.0793391	-0.0794283	-0.0795035	-0.0795533	-0.0795762
Mortierella alpina	ATCC 32222	-0.0790873	-0.0790718	-0.0790667	-0.0790723	-0.0790868	-0.079112	-0.0791428	-0.0791655	-0.0791735	-0.0791759	-0.0791857	-0.0792084	-0.0792436	-0.079291	-0.0793501	-0.0794185	-0.0794896	-0.0795592	-0.0796308	-0.0797084	-0.0797845	-0.0798464	-0.079892	-0.0799336	-0.079986	-0.0800558	-0.0801372	-0.0802129	-0.0802693	-0.0803108	-0.0803533	-0.0804051	-0.0804613	-0.0805142	-0.0805614	-0.0806087	-0.0806604	-0.0807145	-0.0807652	-0.080813	-0.0808621	-0.0809135	-0.0809679	-0.0810256	-0.0810815	-0.0811282	-0.0811653	-0.0811996
Mortierella alpina	ATCC 32222	-0.0527082	-0.0527004	-0.0527056	-0.0527403	-0.0528	-0.0528661	-0.0529183	-0.0529456	-0.0529522	-0.0529528	-0.0529597	-0.0529771	-0.0530046	-0.0530418	-0.0530875	-0.0531365	-0.0531792	-0.0532071	-0.0532241	-0.0532458	-0.0532852	-0.0533435	-0.0534091	-0.0534644	-0.0534981	-0.0535192	-0.053549	-0.053595	-0.0536434	-0.05368	-0.0537086	-0.0537455	-0.0538026	-0.053872	-0.0539278	-0.0539523	-0.0539585	-0.0539754	-0.0540174	-0.0540774	-0.0541383	-0.0541868	-0.054221	-0.0542453	-0.0542588	-0.0542592	-0.0542528	-0.0542535
Mortierella alpina	ATCC 32222	-0.0468794	-0.046906	-0.0469174	-0.0469322	-0.0469663	-0.0470108	-0.04704	-0.0470384	-0.0470169	-0.0469995	-0.047002	-0.0470262	-0.0470689	-0.0471246	-0.0471836	-0.047235	-0.0472789	-0.0473244	-0.0473753	-0.0474208	-0.0474487	-0.0474647	-0.0474871	-0.0475211	-0.0475584	-0.0475964	-0.0476482	-0.0477181	-0.0477903	-0.0478471	-0.0478913	-0.0479387	-0.0479969	-0.0480553	-0.0480969	-0.0481171	-0.0481295	-0.0481454	-0.0481645	-0.0481853	-0.0482156	-0.0482646	-0.0483283	-0.0483889	-0.0484307	-0.0484552	-0.0484742	-0.0484921
Mortierella alpina	ATCC 32222	-0.0496297	-0.0496484	-0.0496652	-0.0496754	-0.0496894	-0.0497213	-0.0497658	-0.0497991	-0.0498078	-0.0498063	-0.0498182	-0.0498482	-0.0498793	-0.0498997	-0.049917	-0.0499496	-0.0500063	-0.0500822	-0.0501683	-0.0502554	-0.0503305	-0.050382	-0.05041	-0.0504282	-0.0504476	-0.0504675	-0.0504814	-0.0504941	-0.0505209	-0.0505709	-0.0506344	-0.0506954	-0.0507469	-0.0507878	-0.0508158	-0.0508347	-0.0508561	-0.0508847	-0.0509139	-0.0509387	-0.0509602	-0.0509807	-0.0510032	-0.0510378	-0.051091	-0.0511572	-0.0512216	-0.0512705
Mortierella alpina	UBOCC-A-112046	-0.0404131	-0.040456	-0.0404999	-0.0405417	-0.0405834	-0.040627	-0.0406671	-0.0406993	-0.0407323	-0.0407808	-0.0408453	-0.0409081	-0.0409546	-0.0409925	-0.041043	-0.0411192	-0.0412156	-0.0413171	-0.0414109	-0.0414936	-0.0415665	-0.0416349	-0.0417034	-0.041771	-0.0418343	-0.0418967	-0.041969	-0.0420564	-0.0421541	-0.0422546	-0.0423534	-0.0424459	-0.0425235	-0.0425773	-0.0426074	-0.0426321	-0.042677	-0.042751	-0.042839	-0.0429202	-0.0429862	-0.0430419	-0.0430979	-0.043161	-0.0432275	-0.0432864	-0.0433338	-0.0433789
Mortierella alpina	UBOCC-A-112046	-0.0455193	-0.0455384	-0.0455591	-0.045588	-0.0456302	-0.0456836	-0.0457371	-0.0457788	-0.045808	-0.0458361	-0.0458735	-0.0459236	-0.0459859	-0.0460613	-0.0461513	-0.0462551	-0.0463652	-0.0464675	-0.0465491	-0.0466062	-0.0466459	-0.0466827	-0.0467321	-0.046803	-0.0468897	-0.0469764	-0.047051	-0.0471166	-0.0471863	-0.0472664	-0.0473489	-0.0474206	-0.0474773	-0.0475238	-0.0475699	-0.0476252	-0.0476918	-0.0477604	-0.0478199	-0.0478727	-0.0479325	-0.0480017	-0.0480663	-0.0481162	-0.0481642	-0.0482332	-0.048329	-0.0484294
Mortierella alpina	UBOCC-A-112046	-0.0491518	-0.0491693	-0.0491961	-0.0492411	-0.0493022	-0.0493666	-0.0494199	-0.0494562	-0.0494802	-0.0495024	-0.0495334	-0.049583	-0.049657	-0.0497494	-0.0498419	-0.0499179	-0.0499761	-0.0500323	-0.0501045	-0.0501949	-0.0502904	-0.0503777	-0.0504521	-0.0505145	-0.0505672	-0.0506171	-0.0506719	-0.0507349	-0.0508058	-0.0508852	-0.0509681	-0.0510459	-0.0511144	-0.0511779	-0.0512406	-0.0513019	-0.0513608	-0.051416	-0.05146	-0.0514877	-0.0515086	-0.0515453	-0.0516122	-0.0516973	-0.0517739	-0.0518289	-0.0518715	-0.0519149
Mortierella alpina	UBOCC-A-112046	-0.0606879	-0.0607205	-0.060747	-0.060763	-0.0607724	-0.0607844	-0.0608027	-0.0608233	-0.0608409	-0.0608559	-0.060874	-0.0609039	-0.0609509	-0.0610071	-0.0610554	-0.061088	-0.0611197	-0.0611733	-0.0612523	-0.0613351	-0.0613989	-0.0614404	-0.0614708	-0.0614997	-0.0615319	-0.0615711	-0.0616188	-0.0616703	-0.0617205	-0.0617688	-0.0618166	-0.0618638	-0.0619092	-0.0619517	-0.0619891	-0.0620196	-0.0620424	-0.0620569	-0.0620681	-0.0620896	-0.0621313	-0.0621854	-0.0622352	-0.0622786	-0.0623257	-0.0623766	-0.0624181	-0.0624402
Mortierella alpina	UBOCC-A-112046	-0.0631228	-0.0631344	-0.0631438	-0.0631517	-0.0631704	-0.0632068	-0.0632478	-0.0632726	-0.0632767	-0.0632773	-0.0632951	-0.0633377	-0.0633983	-0.0634651	-0.0635263	-0.0635737	-0.0636091	-0.0636452	-0.0636937	-0.063752	-0.0638082	-0.063861	-0.06392	-0.0639894	-0.0640588	-0.0641161	-0.0641589	-0.0641944	-0.0642308	-0.0642724	-0.0643203	-0.0643731	-0.0644278	-0.0644758	-0.0645059	-0.0645176	-0.0645274	-0.0645554	-0.0646068	-0.0646702	-0.0647282	-0.0647705	-0.0648015	-0.064834	-0.064876	-0.0649269	-0.0649839	-0.0650456
Mortierella alpina	UBOCC-A-112046	-0.0637845	-0.0638005	-0.0638255	-0.0638574	-0.0638887	-0.0639111	-0.0639179	-0.0639106	-0.0639026	-0.0639132	-0.0639517	-0.064011	-0.0640764	-0.0641355	-0.0641811	-0.0642124	-0.0642386	-0.064275	-0.0643315	-0.0644043	-0.0644781	-0.0645388	-0.0645797	-0.064603	-0.0646176	-0.0646384	-0.064676	-0.0647267	-0.064778	-0.0648243	-0.064868	-0.0649091	-0.0649459	-0.0649864	-0.0650439	-0.0651172	-0.0651848	-0.065227	-0.0652451	-0.0652582	-0.0652848	-0.0653301	-0.0653859	-0.0654401	-0.0654835	-0.0655176	-0.0655515	-0.0655937
Mortierella alpina	UBOCC-A-112046	-0.0602797	-0.0603065	-0.0603395	-0.0603738	-0.0604037	-0.0604299	-0.0604515	-0.0604666	-0.0604839	-0.060521	-0.0605823	-0.0606501	-0.0607073	-0.0607586	-0.0608205	-0.0609012	-0.0609937	-0.0610878	-0.0611773	-0.0612601	-0.0613351	-0.061401	-0.0614579	-0.0615096	-0.0615626	-0.0616224	-0.0616885	-0.061754	-0.061811	-0.0618562	-0.0618929	-0.0619314	-0.0619828	-0.062052	-0.0621336	-0.0622146	-0.0622802	-0.0623232	-0.0623523	-0.0623891	-0.0624482	-0.0625215	-0.0625876	-0.0626354	-0.0626725	-0.0627153	-0.0627749	-0.0628525
Mortierella alpina	UBOCC-A-112046	-0.0626723	-0.0626975	-0.0627054	-0.0627169	-0.0627519	-0.0628107	-0.0628739	-0.0629192	-0.0629392	-0.0629436	-0.0629512	-0.0629794	-0.0630362	-0.0631167	-0.0632061	-0.0632896	-0.06336	-0.0634192	-0.0634755	-0.0635373	-0.0636076	-0.0636841	-0.0637624	-0.0638364	-0.0638999	-0.0639525	-0.0639985	-0.0640405	-0.064081	-0.0641257	-0.064182	-0.0642511	-0.0643286	-0.0644049	-0.0644677	-0.0645124	-0.0645501	-0.0645943	-0.0646479	-0.0647076	-0.0647721	-0.0648395	-0.0649014	-0.064951	-0.0649931	-0.0650392	-0.0650947	-0.0651546
Mortierella alpina	UBOCC-A-112046	-0.0587551	-0.0587924	-0.0588371	-0.0588803	-0.0589138	-0.0589366	-0.0589547	-0.0589737	-0.0589957	-0.0590206	-0.0590468	-0.0590729	-0.0591005	-0.059139	-0.0591999	-0.0592854	-0.0593837	-0.0594752	-0.059548	-0.0596024	-0.0596478	-0.0596936	-0.059743	-0.0597905	-0.0598295	-0.0598645	-0.0599108	-0.0599769	-0.0600533	-0.0601223	-0.0601742	-0.0602139	-0.0602553	-0.0603084	-0.0603698	-0.0604268	-0.0604737	-0.0605176	-0.0605646	-0.0606098	-0.0606471	-0.0606831	-0.0607331	-0.0607988	-0.0608625	-0.0609117	-0.0609563	-0.0610099
Mortierella alpina	UBOCC-A-112047	-0.0334507	-0.0334528	-0.0334569	-0.0334831	-0.0335318	-0.0335855	-0.0336267	-0.0336527	-0.0336718	-0.0336937	-0.0337241	-0.0337672	-0.0338243	-0.033892	-0.0339667	-0.0340471	-0.03413	-0.0342065	-0.03427	-0.0343197	-0.0343562	-0.034384	-0.0344168	-0.034473	-0.034555	-0.0346428	-0.0347109	-0.0347542	-0.0347914	-0.0348462	-0.0349242	-0.0350108	-0.0350868	-0.0351422	-0.0351835	-0.035228	-0.0352893	-0.0353642	-0.0354399	-0.0355081	-0.0355691	-0.0356268	-0.0356867	-0.0357538	-0.0358257	-0.0358958	-0.0359645	-0.0360398
Mortierella alpina	UBOCC-A-112047	-0.035572	-0.0356106	-0.0356611	-0.0357099	-0.0357455	-0.0357708	-0.0357963	-0.0358247	-0.0358498	-0.035868	-0.0358846	-0.0359066	-0.0359365	-0.0359759	-0.0360321	-0.0361092	-0.0361948	-0.0362669	-0.0363171	-0.0363558	-0.0363962	-0.0364389	-0.0364825	-0.0365324	-0.0365963	-0.0366738	-0.0367545	-0.0368236	-0.036875	-0.0369171	-0.0369655	-0.0370272	-0.0370977	-0.0371688	-0.0372348	-0.0372948	-0.0373508	-0.037404	-0.0374528	-0.0374967	-0.0375366	-0.037575	-0.0376198	-0.0376862	-0.0377822	-0.037897	-0.0380073	-0.038094
Mortierella alpina	UBOCC-A-112047	-0.0406919	-0.0407402	-0.040782	-0.0408234	-0.0408729	-0.0409345	-0.0409986	-0.0410476	-0.0410701	-0.0410715	-0.0410658	-0.0410648	-0.0410739	-0.0410968	-0.0411393	-0.0412074	-0.041299	-0.0413985	-0.0414859	-0.0415517	-0.0415979	-0.04163	-0.0416526	-0.0416743	-0.041707	-0.0417572	-0.0418189	-0.0418765	-0.0419185	-0.0419487	-0.041983	-0.0420339	-0.0421013	-0.0421734	-0.0422356	-0.0422809	-0.0423151	-0.0423494	-0.0423924	-0.042447	-0.0425128	-0.0425864	-0.0426621	-0.0427352	-0.0428044	-0.0428707	-0.0429354	-0.0429971
Mortierella alpina	UBOCC-A-112047	-0.0395794	-0.0395935	-0.039609	-0.0396302	-0.0396649	-0.0397128	-0.0397609	-0.0397952	-0.0398149	-0.0398314	-0.0398566	-0.0398969	-0.0399519	-0.0400151	-0.0400775	-0.0401365	-0.040197	-0.0402596	-0.0403148	-0.0403514	-0.0403727	-0.0403954	-0.0404315	-0.0404786	-0.0405288	-0.0405802	-0.0406324	-0.0406791	-0.0407156	-0.0407493	-0.0407909	-0.040842	-0.0408935	-0.0409373	-0.0409767	-0.0410241	-0.0410867	-0.0411561	-0.0412198	-0.0412774	-0.0413357	-0.0413933	-0.0414411	-0.0414763	-0.0415057	-0.0415388	-0.0415832	-0.0416421
Mortierella alpina	UBOCC-A-112047	-0.0315232	-0.031568	-0.0316245	-0.0316851	-0.0317337	-0.031765	-0.0317836	-0.031794	-0.0317986	-0.0318045	-0.0318212	-0.0318551	-0.0319059	-0.0319677	-0.0320312	-0.0320858	-0.0321244	-0.0321495	-0.0321756	-0.0322185	-0.03228	-0.0323479	-0.0324135	-0.032479	-0.0325449	-0.0326019	-0.0326421	-0.0326722	-0.0327043	-0.0327433	-0.0327887	-0.0328421	-0.0329018	-0.0329568	-0.0329985	-0.0330384	-0.0330983	-0.0331793	-0.0332585	-0.0333129	-0.0333419	-0.0333622	-0.033392	-0.0334408	-0.0335073	-0.0335837	-0.0336612	-0.0337305
Mortierella alpina	UBOCC-A-112047	-0.0297827	-0.0297896	-0.0297856	-0.0297806	-0.0297963	-0.0298473	-0.0299218	-0.0299875	-0.0300207	-0.0300257	-0.0300259	-0.030042	-0.0300804	-0.0301324	-0.0301832	-0.030224	-0.0302554	-0.030284	-0.0303172	-0.0303615	-0.0304177	-0.0304763	-0.030526	-0.030564	-0.0305984	-0.0306413	-0.0306965	-0.0307552	-0.0308046	-0.0308413	-0.0308758	-0.030922	-0.030983	-0.0310469	-0.0310987	-0.0311381	-0.0311782	-0.0312265	-0.0312803	-0.031335	-0.0313863	-0.0314246	-0.0314453	-0.0314632	-0.0314989	-0.0315568	-0.0316275	-0.0317028
Mortierella alpina	UBOCC-A-112047	-0.0388568	-0.0389028	-0.038939	-0.0389517	-0.0389485	-0.0389513	-0.0389733	-0.0390062	-0.0390339	-0.0390523	-0.0390714	-0.039101	-0.039141	-0.0391867	-0.039239	-0.0392996	-0.0393625	-0.0394161	-0.0394565	-0.0394885	-0.0395155	-0.0395399	-0.0395708	-0.0396193	-0.0396863	-0.0397581	-0.039816	-0.0398521	-0.0398742	-0.0398973	-0.0399302	-0.0399717	-0.0400182	-0.040068	-0.0401196	-0.0401719	-0.0402232	-0.0402696	-0.0403105	-0.0403511	-0.0403926	-0.0404249	-0.0404439	-0.0404636	-0.0405013	-0.0405541	-0.0406067	-0.0406499
Mortierella alpina	UBOCC-A-112047	-0.0411227	-0.0411666	-0.0412022	-0.0412249	-0.0412443	-0.0412732	-0.0413126	-0.041349	-0.0413714	-0.0413836	-0.0413963	-0.0414127	-0.0414319	-0.0414589	-0.0415034	-0.0415677	-0.0416399	-0.0417019	-0.0417441	-0.0417725	-0.0417987	-0.0418272	-0.0418557	-0.0418866	-0.0419291	-0.041987	-0.0420475	-0.042093	-0.0421215	-0.0421511	-0.042194	-0.0422422	-0.0422792	-0.0423033	-0.0423285	-0.0423635	-0.0424009	-0.0424324	-0.0424649	-0.042512	-0.0425704	-0.0426205	-0.042652	-0.0426801	-0.0427267	-0.0427975	-0.0428818	-0.0429653
Mortierella alpina	UBOCC-A-112047	-0.0428678	-0.0429174	-0.0429768	-0.0430326	-0.0430792	-0.0431182	-0.0431473	-0.0431633	-0.0431717	-0.043182	-0.0431928	-0.0431971	-0.0431993	-0.0432161	-0.0432587	-0.0433225	-0.043395	-0.0434651	-0.0435224	-0.0435588	-0.0435778	-0.0435983	-0.0436411	-0.0437084	-0.043782	-0.0438445	-0.0438957	-0.043943	-0.043987	-0.0440246	-0.0440614	-0.0441086	-0.0441702	-0.0442367	-0.0442923	-0.0443293	-0.0443529	-0.0443746	-0.0444046	-0.0444461	-0.0444922	-0.0445319	-0.0445621	-0.0445902	-0.0446229	-0.0446592	-0.0446986	-0.0447416
Mortierella elongata	VKM F-524	-0.06656	-0.066569	-0.0665754	-0.0665886	-0.066616	-0.0666609	-0.0667135	-0.0667512	-0.0667572	-0.0667372	-0.066714	-0.0667086	-0.0667264	-0.0667594	-0.066798	-0.0668418	-0.0668999	-0.0669761	-0.0670568	-0.067119	-0.0671526	-0.0671701	-0.0671917	-0.0672255	-0.0672618	-0.0672829	-0.067282	-0.0672729	-0.0672829	-0.0673279	-0.0673935	-0.0674488	-0.0674775	-0.0674899	-0.0675091	-0.0675506	-0.0676107	-0.0676718	-0.067719	-0.0677521	-0.0677798	-0.0678054	-0.067827	-0.0678483	-0.0678764	-0.0679112	-0.0679451	-0.0679734
Mortierella elongata	VKM F-524	-0.0695226	-0.0695383	-0.0695646	-0.0695927	-0.0696076	-0.0696087	-0.0696106	-0.0696223	-0.0696375	-0.0696474	-0.0696543	-0.0696684	-0.0696965	-0.0697372	-0.0697846	-0.0698322	-0.0698727	-0.0699034	-0.0699334	-0.0699784	-0.0700406	-0.0701024	-0.0701459	-0.0701709	-0.0701863	-0.0701963	-0.0701997	-0.0702009	-0.0702124	-0.0702421	-0.0702853	-0.0703322	-0.0703799	-0.0704304	-0.0704799	-0.0705207	-0.0705526	-0.0705809	-0.0706052	-0.0706185	-0.0706217	-0.0706271	-0.0706431	-0.0706626	-0.0706728	-0.0706745	-0.0706832	-0.0707158
Mortierella elongata	VKM F-524	-0.0702098	-0.0702477	-0.0703047	-0.0703849	-0.0704743	-0.0705505	-0.070598	-0.0706174	-0.0706187	-0.0706128	-0.0706082	-0.070614	-0.0706384	-0.0706833	-0.0707458	-0.0708252	-0.0709245	-0.0710435	-0.0711709	-0.0712843	-0.071361	-0.0713958	-0.0714071	-0.0714198	-0.0714442	-0.071475	-0.0715055	-0.0715389	-0.0715823	-0.0716356	-0.0716905	-0.0717418	-0.0717944	-0.0718546	-0.071919	-0.071979	-0.0720316	-0.0720787	-0.0721192	-0.0721524	-0.0721821	-0.0722118	-0.072238	-0.0722562	-0.0722665	-0.0722732	-0.072283	-0.0723055
Mortierella elongata	VKM F-524	-0.0679308	-0.0679645	-0.0680104	-0.068057	-0.0680926	-0.0681189	-0.0681426	-0.0681598	-0.0681582	-0.0681351	-0.0681062	-0.0680934	-0.0681078	-0.0681447	-0.068194	-0.0682532	-0.0683276	-0.068411	-0.068481	-0.0685177	-0.0685266	-0.068533	-0.0685544	-0.0685885	-0.0686227	-0.068648	-0.0686616	-0.0686633	-0.0686586	-0.0686623	-0.0686914	-0.0687502	-0.068823	-0.0688822	-0.0689108	-0.0689191	-0.0689333	-0.0689657	-0.0690038	-0.0690303	-0.0690427	-0.0690524	-0.0690694	-0.0690954	-0.069126	-0.069157	-0.0691841	-0.0692029
Mortierella elongata	VKM F-524	-0.0739372	-0.0739671	-0.0740008	-0.0740263	-0.0740506	-0.0740871	-0.0741339	-0.0741707	-0.0741782	-0.0741554	-0.0741187	-0.0740924	-0.0740975	-0.0741394	-0.0742049	-0.0742744	-0.0743345	-0.0743791	-0.0744079	-0.0744297	-0.0744588	-0.0744994	-0.0745378	-0.0745559	-0.0745534	-0.0745489	-0.0745612	-0.0745913	-0.0746269	-0.0746556	-0.0746742	-0.0746899	-0.0747111	-0.0747377	-0.074762	-0.0747826	-0.0748113	-0.0748598	-0.074924	-0.074987	-0.075031	-0.0750443	-0.075027	-0.0749973	-0.0749809	-0.0749907	-0.0750185	-0.0750467
Mortierella elongata	VKM F-524	-0.0685701	-0.0685982	-0.0686194	-0.068633	-0.0686471	-0.0686671	-0.0686868	-0.0686957	-0.0686934	-0.0686904	-0.0686976	-0.0687171	-0.0687426	-0.0687635	-0.0687738	-0.0687792	-0.0687943	-0.0688247	-0.0688595	-0.0688837	-0.0688934	-0.0688953	-0.0688943	-0.0688904	-0.0688883	-0.0688995	-0.0689308	-0.0689746	-0.0690151	-0.0690437	-0.0690642	-0.069085	-0.069111	-0.0691379	-0.0691554	-0.0691563	-0.0691469	-0.0691415	-0.0691466	-0.0691564	-0.0691635	-0.0691708	-0.0691892	-0.0692207	-0.069254	-0.0692774	-0.0692904	-0.0693031
[truncated: 132 more rows]
[truncated: 1,767 more columns]
